# Supplementary material for: Caligus rogercresseyi acetylcholinesterase types and variants: a potential marker for organophosphate resistance
Source: Parasit Vectors. 2018 Oct 30;11:570. doi: 10.1186/s13071-018-3151-7 (PMC6208076; doi:10.1186/s13071-018-3151-7)
Supplement: Supplementary file 6 — PDB file of the predicted 3D structure of Caligus rogercresseyi AChE1a F318 variant. Viewer: UCSF Chimera 1.10.2. software. https://www.cgl.ucsf.edu/chimera. (PDB 342 kb) [file 13071_2018_3151_MOESM6_ESM.pdb]

TITLE     SWISS-MODEL SERVER (https://swissmodel.expasy.org)
TITLE    2 Untitled Project
EXPDTA    THEORETICAL MODEL (SWISS-MODEL SERVER)
AUTHOR    SWISS-MODEL SERVER (SEE REFERENCE IN JRNL Records)
REVDAT   1   15-SEP-16 1MOD    1       12:19
JRNL        AUTH   M.BIASINI,S.BIENERT,A.WATERHOUSE,K.ARNOLD,G.STUDER,
JRNL        AUTH 2 T.SCHMIDT,F.KIEFER,T.GALLO CASSARINO,M.BERTONI,L.BORDOLI,
JRNL        AUTH 3 T.SCHWEDE
JRNL        TITL   SWISS-MODEL: MODELLING PROTEIN TERTIARY AND QUATERNARY
JRNL        TITL 2 STRUCTURE USING EVOLUTIONARY INFORMATION
JRNL        REF    NUCLEIC.ACIDS.RES                          2014
JRNL        REFN                   ISSN 0305-1048
JRNL        PMID   24782522
JRNL        DOI    10.1093/nar/gku340
REMARK   1
REMARK   1 REFERENCE 1
REMARK   1   AUTH   K.ARNOLD,L.BORDOLI,J.KOPP,T.SCHWEDE
REMARK   1  TITL   SWISS-MODEL WORKSPACE: A WEB-BASED ENVIRONMENT FOR PROTEIN
REMARK   1  TITL 2 STRUCTURE HOMOLOGY MODELLING
REMARK   1  REF    BIOINFORMATICS                V.  22   195 2006
REMARK   1  REFN                   ISSN 1367-4803
REMARK   1  PMID   16301204
REMARK   1  DOI    10.1093/bioinformatics/bti770
REMARK   1
REMARK   1 REFERENCE 2
REMARK   1  AUTH   P.BENKERT,M.BIASINI,T.SCHWEDE 
REMARK   1  TITL   TOWARD THE ESTIMATION OF THE ABSOLUTE QUALITY OF INDIVIDUAL
REMARK   1  TITL 2 PROTEIN STRUCTURE MODELS
REMARK   1  REF    BIOINFORMATICS                V.   3 343   2011
REMARK   1  REFN                   ISSN 1367-4803
REMARK   1  PMID   21134891
REMARK   1  DOI    10.1093/bioinformatics/btq662
REMARK   1
REMARK   1 REFERENCE 3
REMARK   1  AUTH   F.KIEFER,K.ARNOLD,M.KUENZLI,L.BORDOLI,T.SCHWEDE
REMARK   1  TITL   THE SWISS-MODEL REPOSITORY AND ASSOCIATED RESOURCES
REMARK   1  REF    NUCLEIC.ACIDS.RES             V.  37 D387  2009
REMARK   1  REFN                   ISSN 0305-1048
REMARK   1  PMID   18931379
REMARK   1  DOI    10.1093/nar/gkn750
REMARK   1
REMARK   1
REMARK   1 REFERENCE 4
REMARK   1  AUTH   T.SCHWEDE,J.KOPP,N.GUEX,M.C.PEITSCH                          
REMARK   1  TITL   SWISS_MODEL: AN AUTOMATED PROTEIN HOMOLOGY-MODELING          
REMARK   1  TITL 2 SERVER                                                       
REMARK   1  REF    NUCLEIC.ACIDS.RES.            V.  31 3381  2003              
REMARK   1  REFN                   ISSN 0305-1048
REMARK   1  PMID   12824332
REMARK   1  DOI    10.1093/nar/gkg520
REMARK   1
REMARK   1 REFERENCE 5
REMARK   1  AUTH   M.C.PEITSCH,N.GUEX                                           
REMARK   1  TITL   SWISS-MODEL AND THE SWISS-PDBVIEWER: AN ENVIRONMENT
REMARK   1  TITL 2 FOR COMPARATIVE PROTEIN MODELLING                            
REMARK   1  REF    ELECTROPHORESIS               V.  18 2714  1997   
REMARK   1  REFN                   ISSN
REMARK   1  DOI    10.1002/elps.1150181505
REMARK   1  PMID   9504803 
REMARK   1
REMARK   1 REFERENCE 6
REMARK   1  AUTH   M.C.PEITSCH
REMARK   1  TITL   PROTEIN MODELING BY E-MAIL
REMARK   1  REF    BIO/TECHNOLOGY                V.  13 658   1995
REMARK   1  REFN                   ISSN 1087-0156
REMARK   1  DOI    10.1038/nbt0795-658
REMARK   1
REMARK   1 DISCLAIMER
REMARK   1 The SWISS-MODEL SERVER produces theoretical models for proteins.
REMARK   1 The results of any theoretical modelling procedure is
REMARK   1 NON-EXPERIMENTAL and MUST be considered with care. These models may
REMARK   1 contain significant errors. This is especially true for automated
REMARK   1 modeling since there is no human intervention during model
REMARK   1 building. Please read the header section and the logfile carefully
REMARK   1 to know what templates and alignments were used during the model
REMARK   1 building process. All information by the SWISS-MODEL SERVER is
REMARK   1 provided "AS-IS", without any warranty, expressed or implied.
REMARK   2
REMARK   2 COPYRIGHT NOTICE
REMARK   2 This SWISS-MODEL protein model is copyright. It is produced by the
REMARK   2 SWISS-MODEL Server Group at Swiss Institute of Bioinformatics. There
REMARK   2 are no restrictions on the use of individual models for your or your
REMARK   2 employer's research projects. If you publish or patent any results
REMARK   2 obtained from this model, please cite the papers mentioned under
REMARK   2 JRNL.
REMARK   2
REMARK   2 FAIR USE NOTICE
REMARK   2 Downloading the entire data-base or substantial portions of it,
REMARK   2 systematic or automatic submission of data, mirroring the
REMARK   2 repository, or further redistribution of substantial portions data
REMARK   2 obtained from SWISS-MODEL is prohibited and requires written
REMARK   2 permission from the SWISS-MODEL Server Group at Swiss Institute of
REMARK   2 Bioinformatics.
REMARK   3 
REMARK   3 MODEL INFORMATION
REMARK   3  ENGIN   PROMOD3
REMARK   3  VERSN   1.0.1
REMARK   3  OSTAT   MONOMER
REMARK   3  OSRSN   PREDICTION
REMARK   3  GMQE    0.77
REMARK   3  QMN4    -1.66
REMARK   3  MODT    FALSE
REMARK   3 
REMARK   3 TEMPLATE 1
REMARK   3  PDBID   4ey4
REMARK   3  CHAIN   A
REMARK   3  MMCIF   A
REMARK   3  PDBV    2016-09-02
REMARK   3  SMTLE   4ey4.1.A
REMARK   3  SMTLV   2016-09-07
REMARK   3  MTHD    X-RAY DIFFRACTION 2.16 A
REMARK   3  FOUND   BLAST
REMARK   3  GMQE    0.77
REMARK   3  SIM     0.43
REMARK   3  SID     46.33
REMARK   3  OSTAT   homo-dimer
REMARK   3  LIGND   NAG
REMARK   3  LIGND 2 PE8
ATOM      1  N   ASP A   2       7.345 -35.901  62.393  1.00  0.71           N  
ATOM      2  CA  ASP A   2       7.347 -36.304  60.949  1.00  0.71           C  
ATOM      3  C   ASP A   2       6.183 -35.747  60.137  1.00  0.71           C  
ATOM      4  O   ASP A   2       6.369 -35.222  59.048  1.00  0.71           O  
ATOM      5  CB  ASP A   2       7.503 -37.852  60.892  1.00  0.71           C  
ATOM      6  CG  ASP A   2       8.743 -38.311  61.657  1.00  0.71           C  
ATOM      7  OD1 ASP A   2       9.428 -37.397  62.196  1.00  0.71           O  
ATOM      8  OD2 ASP A   2       8.948 -39.533  61.795  1.00  0.71           O  
ATOM      9  N   LEU A   3       4.950 -35.733  60.690  1.00  0.75           N  
ATOM     10  CA  LEU A   3       3.758 -35.404  59.927  1.00  0.75           C  
ATOM     11  C   LEU A   3       3.400 -33.928  59.944  1.00  0.75           C  
ATOM     12  O   LEU A   3       2.330 -33.526  59.497  1.00  0.75           O  
ATOM     13  CB  LEU A   3       2.576 -36.192  60.525  1.00  0.75           C  
ATOM     14  CG  LEU A   3       2.825 -37.709  60.604  1.00  0.75           C  
ATOM     15  CD1 LEU A   3       1.602 -38.381  61.231  1.00  0.75           C  
ATOM     16  CD2 LEU A   3       3.158 -38.326  59.238  1.00  0.75           C  
ATOM     17  N   VAL A   4       4.314 -33.079  60.432  1.00  0.80           N  
ATOM     18  CA  VAL A   4       4.127 -31.644  60.523  1.00  0.80           C  
ATOM     19  C   VAL A   4       5.110 -31.033  59.559  1.00  0.80           C  
ATOM     20  O   VAL A   4       6.313 -31.268  59.661  1.00  0.80           O  
ATOM     21  CB  VAL A   4       4.395 -31.099  61.924  1.00  0.80           C  
ATOM     22  CG1 VAL A   4       4.218 -29.566  61.972  1.00  0.80           C  
ATOM     23  CG2 VAL A   4       3.441 -31.766  62.932  1.00  0.80           C  
ATOM     24  N   ILE A   5       4.603 -30.263  58.584  1.00  0.79           N  
ATOM     25  CA  ILE A   5       5.404 -29.682  57.520  1.00  0.79           C  
ATOM     26  C   ILE A   5       4.962 -28.241  57.385  1.00  0.79           C  
ATOM     27  O   ILE A   5       3.789 -27.914  57.564  1.00  0.79           O  
ATOM     28  CB  ILE A   5       5.235 -30.424  56.182  1.00  0.79           C  
ATOM     29  CG1 ILE A   5       5.711 -31.896  56.254  1.00  0.79           C  
ATOM     30  CG2 ILE A   5       5.944 -29.704  55.013  1.00  0.79           C  
ATOM     31  CD1 ILE A   5       7.214 -32.089  56.485  1.00  0.79           C  
ATOM     32  N   THR A   6       5.896 -27.329  57.071  1.00  0.85           N  
ATOM     33  CA  THR A   6       5.583 -25.940  56.777  1.00  0.85           C  
ATOM     34  C   THR A   6       5.926 -25.747  55.327  1.00  0.85           C  
ATOM     35  O   THR A   6       7.055 -25.977  54.917  1.00  0.85           O  
ATOM     36  CB  THR A   6       6.402 -24.950  57.599  1.00  0.85           C  
ATOM     37  OG1 THR A   6       6.120 -25.097  58.988  1.00  0.85           O  
ATOM     38  CG2 THR A   6       6.058 -23.497  57.239  1.00  0.85           C  
ATOM     39  N   THR A   7       4.965 -25.341  54.485  1.00  0.86           N  
ATOM     40  CA  THR A   7       5.242 -25.005  53.094  1.00  0.86           C  
ATOM     41  C   THR A   7       5.142 -23.502  52.971  1.00  0.86           C  
ATOM     42  O   THR A   7       4.808 -22.813  53.934  1.00  0.86           O  
ATOM     43  CB  THR A   7       4.340 -25.696  52.074  1.00  0.86           C  
ATOM     44  OG1 THR A   7       2.969 -25.356  52.233  1.00  0.86           O  
ATOM     45  CG2 THR A   7       4.468 -27.221  52.210  1.00  0.86           C  
ATOM     46  N   LYS A   8       5.426 -22.908  51.790  1.00  0.78           N  
ATOM     47  CA  LYS A   8       5.440 -21.456  51.629  1.00  0.78           C  
ATOM     48  C   LYS A   8       4.137 -20.744  51.972  1.00  0.78           C  
ATOM     49  O   LYS A   8       4.111 -19.547  52.244  1.00  0.78           O  
ATOM     50  CB  LYS A   8       5.766 -21.084  50.168  1.00  0.78           C  
ATOM     51  CG  LYS A   8       7.235 -21.305  49.805  1.00  0.78           C  
ATOM     52  CD  LYS A   8       7.506 -20.826  48.379  1.00  0.78           C  
ATOM     53  CE  LYS A   8       8.974 -20.937  47.982  1.00  0.78           C  
ATOM     54  NZ  LYS A   8       9.115 -20.445  46.608  1.00  0.78           N  
ATOM     55  N   LYS A   9       3.015 -21.474  51.935  1.00  0.73           N  
ATOM     56  CA  LYS A   9       1.704 -20.912  52.160  1.00  0.73           C  
ATOM     57  C   LYS A   9       1.183 -21.156  53.564  1.00  0.73           C  
ATOM     58  O   LYS A   9       0.129 -20.634  53.922  1.00  0.73           O  
ATOM     59  CB  LYS A   9       0.726 -21.549  51.153  1.00  0.73           C  
ATOM     60  CG  LYS A   9       1.123 -21.366  49.679  1.00  0.73           C  
ATOM     61  CD  LYS A   9       1.004 -19.906  49.220  1.00  0.73           C  
ATOM     62  CE  LYS A   9       1.203 -19.710  47.711  1.00  0.73           C  
ATOM     63  NZ  LYS A   9       0.790 -18.339  47.366  1.00  0.73           N  
ATOM     64  N   GLY A  10       1.921 -21.908  54.406  1.00  0.87           N  
ATOM     65  CA  GLY A  10       1.469 -22.208  55.757  1.00  0.87           C  
ATOM     66  C   GLY A  10       1.738 -23.620  56.186  1.00  0.87           C  
ATOM     67  O   GLY A  10       2.480 -24.377  55.565  1.00  0.87           O  
ATOM     68  N   LYS A  11       1.156 -24.008  57.333  1.00  0.82           N  
ATOM     69  CA  LYS A  11       1.449 -25.278  57.969  1.00  0.82           C  
ATOM     70  C   LYS A  11       0.487 -26.391  57.600  1.00  0.82           C  
ATOM     71  O   LYS A  11      -0.702 -26.180  57.351  1.00  0.82           O  
ATOM     72  CB  LYS A  11       1.482 -25.148  59.505  1.00  0.82           C  
ATOM     73  CG  LYS A  11       2.605 -24.227  59.999  1.00  0.82           C  
ATOM     74  CD  LYS A  11       2.617 -24.111  61.529  1.00  0.82           C  
ATOM     75  CE  LYS A  11       3.731 -23.197  62.038  1.00  0.82           C  
ATOM     76  NZ  LYS A  11       3.671 -23.124  63.513  1.00  0.82           N  
ATOM     77  N   ILE A  12       1.021 -27.623  57.562  1.00  0.78           N  
ATOM     78  CA  ILE A  12       0.336 -28.828  57.144  1.00  0.78           C  
ATOM     79  C   ILE A  12       0.431 -29.909  58.228  1.00  0.78           C  
ATOM     80  O   ILE A  12       1.471 -30.088  58.862  1.00  0.78           O  
ATOM     81  CB  ILE A  12       0.946 -29.331  55.822  1.00  0.78           C  
ATOM     82  CG1 ILE A  12       0.676 -28.365  54.641  1.00  0.78           C  
ATOM     83  CG2 ILE A  12       0.437 -30.735  55.505  1.00  0.78           C  
ATOM     84  CD1 ILE A  12       1.319 -28.810  53.318  1.00  0.78           C  
ATOM     85  N   ARG A  13      -0.666 -30.677  58.443  1.00  0.76           N  
ATOM     86  CA  ARG A  13      -0.683 -31.898  59.245  1.00  0.76           C  
ATOM     87  C   ARG A  13      -1.052 -33.100  58.387  1.00  0.76           C  
ATOM     88  O   ARG A  13      -2.186 -33.213  57.920  1.00  0.76           O  
ATOM     89  CB  ARG A  13      -1.708 -31.785  60.405  1.00  0.76           C  
ATOM     90  CG  ARG A  13      -2.143 -33.105  61.094  1.00  0.76           C  
ATOM     91  CD  ARG A  13      -3.060 -32.934  62.319  1.00  0.76           C  
ATOM     92  NE  ARG A  13      -3.992 -31.785  62.070  1.00  0.76           N  
ATOM     93  CZ  ARG A  13      -5.255 -31.854  61.631  1.00  0.76           C  
ATOM     94  NH1 ARG A  13      -5.875 -32.994  61.386  1.00  0.76           N  
ATOM     95  NH2 ARG A  13      -5.922 -30.718  61.443  1.00  0.76           N  
ATOM     96  N   GLY A  14      -0.097 -34.038  58.196  1.00  0.89           N  
ATOM     97  CA  GLY A  14      -0.284 -35.268  57.424  1.00  0.89           C  
ATOM     98  C   GLY A  14      -0.689 -36.481  58.214  1.00  0.89           C  
ATOM     99  O   GLY A  14      -1.188 -36.400  59.336  1.00  0.89           O  
ATOM    100  N   VAL A  15      -0.469 -37.670  57.625  1.00  0.81           N  
ATOM    101  CA  VAL A  15      -0.886 -38.942  58.188  1.00  0.81           C  
ATOM    102  C   VAL A  15       0.121 -40.049  57.889  1.00  0.81           C  
ATOM    103  O   VAL A  15       0.682 -40.153  56.800  1.00  0.81           O  
ATOM    104  CB  VAL A  15      -2.299 -39.315  57.725  1.00  0.81           C  
ATOM    105  CG1 VAL A  15      -2.375 -39.516  56.198  1.00  0.81           C  
ATOM    106  CG2 VAL A  15      -2.838 -40.540  58.487  1.00  0.81           C  
ATOM    107  N   THR A  16       0.387 -40.915  58.888  1.00  0.82           N  
ATOM    108  CA  THR A  16       1.221 -42.107  58.755  1.00  0.82           C  
ATOM    109  C   THR A  16       0.413 -43.228  58.146  1.00  0.82           C  
ATOM    110  O   THR A  16      -0.675 -43.557  58.620  1.00  0.82           O  
ATOM    111  CB  THR A  16       1.720 -42.644  60.099  1.00  0.82           C  
ATOM    112  OG1 THR A  16       2.532 -41.691  60.759  1.00  0.82           O  
ATOM    113  CG2 THR A  16       2.563 -43.919  59.958  1.00  0.82           C  
ATOM    114  N   LEU A  17       0.926 -43.870  57.086  1.00  0.78           N  
ATOM    115  CA  LEU A  17       0.264 -44.982  56.444  1.00  0.78           C  
ATOM    116  C   LEU A  17       1.069 -46.247  56.559  1.00  0.78           C  
ATOM    117  O   LEU A  17       2.293 -46.233  56.549  1.00  0.78           O  
ATOM    118  CB  LEU A  17       0.072 -44.744  54.939  1.00  0.78           C  
ATOM    119  CG  LEU A  17      -0.818 -43.552  54.587  1.00  0.78           C  
ATOM    120  CD1 LEU A  17      -0.979 -43.534  53.079  1.00  0.78           C  
ATOM    121  CD2 LEU A  17      -2.211 -43.587  55.228  1.00  0.78           C  
ATOM    122  N   LYS A  18       0.368 -47.392  56.648  1.00  0.75           N  
ATOM    123  CA  LYS A  18       0.986 -48.699  56.682  1.00  0.75           C  
ATOM    124  C   LYS A  18       1.133 -49.298  55.294  1.00  0.75           C  
ATOM    125  O   LYS A  18       0.262 -49.126  54.432  1.00  0.75           O  
ATOM    126  CB  LYS A  18       0.135 -49.706  57.495  1.00  0.75           C  
ATOM    127  CG  LYS A  18      -0.178 -49.274  58.936  1.00  0.75           C  
ATOM    128  CD  LYS A  18      -0.938 -50.365  59.718  1.00  0.75           C  
ATOM    129  CE  LYS A  18      -2.309 -50.714  59.127  1.00  0.75           C  
ATOM    130  NZ  LYS A  18      -2.924 -51.827  59.884  1.00  0.75           N  
ATOM    131  N   SER A  19       2.209 -50.080  55.108  1.00  0.74           N  
ATOM    132  CA  SER A  19       2.414 -50.961  53.969  1.00  0.74           C  
ATOM    133  C   SER A  19       2.906 -52.290  54.516  1.00  0.74           C  
ATOM    134  O   SER A  19       3.155 -52.436  55.710  1.00  0.74           O  
ATOM    135  CB  SER A  19       3.450 -50.438  52.937  1.00  0.74           C  
ATOM    136  OG  SER A  19       2.943 -49.314  52.218  1.00  0.74           O  
ATOM    137  N   ALA A  20       2.997 -53.348  53.681  1.00  0.72           N  
ATOM    138  CA  ALA A  20       3.597 -54.602  54.106  1.00  0.72           C  
ATOM    139  C   ALA A  20       5.100 -54.520  54.329  1.00  0.72           C  
ATOM    140  O   ALA A  20       5.619 -54.961  55.356  1.00  0.72           O  
ATOM    141  CB  ALA A  20       3.347 -55.651  53.009  1.00  0.72           C  
ATOM    142  N   THR A  21       5.795 -53.929  53.345  1.00  0.71           N  
ATOM    143  CA  THR A  21       7.228 -53.731  53.354  1.00  0.71           C  
ATOM    144  C   THR A  21       7.472 -52.403  52.649  1.00  0.71           C  
ATOM    145  O   THR A  21       6.923 -52.138  51.581  1.00  0.71           O  
ATOM    146  CB  THR A  21       8.012 -54.820  52.619  1.00  0.71           C  
ATOM    147  OG1 THR A  21       7.764 -56.096  53.196  1.00  0.71           O  
ATOM    148  CG2 THR A  21       9.528 -54.599  52.722  1.00  0.71           C  
ATOM    149  N   ASN A  22       8.270 -51.466  53.201  1.00  0.72           N  
ATOM    150  CA  ASN A  22       8.509 -51.238  54.616  1.00  0.72           C  
ATOM    151  C   ASN A  22       7.227 -51.159  55.467  1.00  0.72           C  
ATOM    152  O   ASN A  22       6.106 -51.219  54.977  1.00  0.72           O  
ATOM    153  CB  ASN A  22       9.450 -50.014  54.857  1.00  0.72           C  
ATOM    154  CG  ASN A  22       8.787 -48.663  54.572  1.00  0.72           C  
ATOM    155  OD1 ASN A  22       7.590 -48.562  54.331  1.00  0.72           O  
ATOM    156  ND2 ASN A  22       9.569 -47.568  54.648  1.00  0.72           N  
ATOM    157  N   ARG A  23       7.371 -51.007  56.791  1.00  0.65           N  
ATOM    158  CA  ARG A  23       6.227 -50.872  57.670  1.00  0.65           C  
ATOM    159  C   ARG A  23       5.366 -49.632  57.435  1.00  0.65           C  
ATOM    160  O   ARG A  23       4.145 -49.688  57.584  1.00  0.65           O  
ATOM    161  CB  ARG A  23       6.721 -50.864  59.139  1.00  0.65           C  
ATOM    162  CG  ARG A  23       7.348 -52.208  59.567  1.00  0.65           C  
ATOM    163  CD  ARG A  23       7.926 -52.212  60.988  1.00  0.65           C  
ATOM    164  NE  ARG A  23       8.456 -53.596  61.232  1.00  0.65           N  
ATOM    165  CZ  ARG A  23       9.145 -53.959  62.323  1.00  0.65           C  
ATOM    166  NH1 ARG A  23       9.562 -55.218  62.446  1.00  0.65           N  
ATOM    167  NH2 ARG A  23       9.428 -53.092  63.289  1.00  0.65           N  
ATOM    168  N   GLU A  24       5.987 -48.482  57.097  1.00  0.76           N  
ATOM    169  CA  GLU A  24       5.318 -47.201  57.183  1.00  0.76           C  
ATOM    170  C   GLU A  24       5.793 -46.157  56.159  1.00  0.76           C  
ATOM    171  O   GLU A  24       6.950 -46.118  55.737  1.00  0.76           O  
ATOM    172  CB  GLU A  24       5.529 -46.546  58.564  1.00  0.76           C  
ATOM    173  CG  GLU A  24       5.032 -47.269  59.843  1.00  0.76           C  
ATOM    174  CD  GLU A  24       5.398 -46.438  61.064  1.00  0.76           C  
ATOM    175  OE1 GLU A  24       6.625 -46.213  61.259  1.00  0.76           O  
ATOM    176  OE2 GLU A  24       4.510 -45.946  61.800  1.00  0.76           O  
ATOM    177  N   VAL A  25       4.884 -45.236  55.781  1.00  0.82           N  
ATOM    178  CA  VAL A  25       5.087 -44.173  54.806  1.00  0.82           C  
ATOM    179  C   VAL A  25       4.403 -42.928  55.339  1.00  0.82           C  
ATOM    180  O   VAL A  25       3.321 -43.015  55.923  1.00  0.82           O  
ATOM    181  CB  VAL A  25       4.497 -44.584  53.448  1.00  0.82           C  
ATOM    182  CG1 VAL A  25       4.030 -43.414  52.556  1.00  0.82           C  
ATOM    183  CG2 VAL A  25       5.558 -45.404  52.698  1.00  0.82           C  
ATOM    184  N   ASP A  26       5.006 -41.735  55.151  1.00  0.84           N  
ATOM    185  CA  ASP A  26       4.391 -40.478  55.527  1.00  0.84           C  
ATOM    186  C   ASP A  26       3.614 -39.913  54.340  1.00  0.84           C  
ATOM    187  O   ASP A  26       4.057 -39.963  53.187  1.00  0.84           O  
ATOM    188  CB  ASP A  26       5.435 -39.414  55.951  1.00  0.84           C  
ATOM    189  CG  ASP A  26       6.083 -39.696  57.296  1.00  0.84           C  
ATOM    190  OD1 ASP A  26       5.529 -40.502  58.082  1.00  0.84           O  
ATOM    191  OD2 ASP A  26       7.121 -39.040  57.582  1.00  0.84           O  
ATOM    192  N   ALA A  27       2.418 -39.355  54.591  1.00  0.90           N  
ATOM    193  CA  ALA A  27       1.541 -38.912  53.538  1.00  0.90           C  
ATOM    194  C   ALA A  27       0.858 -37.598  53.868  1.00  0.90           C  
ATOM    195  O   ALA A  27       0.393 -37.364  54.982  1.00  0.90           O  
ATOM    196  CB  ALA A  27       0.452 -39.973  53.324  1.00  0.90           C  
ATOM    197  N   TRP A  28       0.774 -36.699  52.872  1.00  0.86           N  
ATOM    198  CA  TRP A  28       0.072 -35.440  52.992  1.00  0.86           C  
ATOM    199  C   TRP A  28      -0.884 -35.307  51.819  1.00  0.86           C  
ATOM    200  O   TRP A  28      -0.476 -35.152  50.669  1.00  0.86           O  
ATOM    201  CB  TRP A  28       1.076 -34.263  52.991  1.00  0.86           C  
ATOM    202  CG  TRP A  28       2.036 -34.285  54.162  1.00  0.86           C  
ATOM    203  CD1 TRP A  28       1.899 -33.758  55.409  1.00  0.86           C  
ATOM    204  CD2 TRP A  28       3.305 -34.953  54.158  1.00  0.86           C  
ATOM    205  NE1 TRP A  28       3.023 -33.989  56.170  1.00  0.86           N  
ATOM    206  CE2 TRP A  28       3.897 -34.734  55.413  1.00  0.86           C  
ATOM    207  CE3 TRP A  28       3.926 -35.718  53.188  1.00  0.86           C  
ATOM    208  CZ2 TRP A  28       5.147 -35.265  55.720  1.00  0.86           C  
ATOM    209  CZ3 TRP A  28       5.151 -36.291  53.520  1.00  0.86           C  
ATOM    210  CH2 TRP A  28       5.775 -36.060  54.750  1.00  0.86           C  
ATOM    211  N   TYR A  29      -2.200 -35.381  52.072  1.00  0.87           N  
ATOM    212  CA  TYR A  29      -3.234 -35.473  51.058  1.00  0.87           C  
ATOM    213  C   TYR A  29      -4.188 -34.314  51.112  1.00  0.87           C  
ATOM    214  O   TYR A  29      -4.688 -33.946  52.163  1.00  0.87           O  
ATOM    215  CB  TYR A  29      -4.110 -36.728  51.281  1.00  0.87           C  
ATOM    216  CG  TYR A  29      -3.360 -38.009  51.127  1.00  0.87           C  
ATOM    217  CD1 TYR A  29      -2.157 -38.100  50.410  1.00  0.87           C  
ATOM    218  CD2 TYR A  29      -3.886 -39.166  51.726  1.00  0.87           C  
ATOM    219  CE1 TYR A  29      -1.467 -39.301  50.338  1.00  0.87           C  
ATOM    220  CE2 TYR A  29      -3.194 -40.381  51.652  1.00  0.87           C  
ATOM    221  CZ  TYR A  29      -1.992 -40.436  50.954  1.00  0.87           C  
ATOM    222  OH  TYR A  29      -1.267 -41.619  50.922  1.00  0.87           O  
ATOM    223  N   GLY A  30      -4.502 -33.694  49.963  1.00  0.92           N  
ATOM    224  CA  GLY A  30      -5.461 -32.597  49.983  1.00  0.92           C  
ATOM    225  C   GLY A  30      -4.833 -31.281  50.291  1.00  0.92           C  
ATOM    226  O   GLY A  30      -5.414 -30.423  50.954  1.00  0.92           O  
ATOM    227  N   ILE A  31      -3.608 -31.077  49.781  1.00  0.84           N  
ATOM    228  CA  ILE A  31      -2.904 -29.823  49.921  1.00  0.84           C  
ATOM    229  C   ILE A  31      -3.418 -28.849  48.867  1.00  0.84           C  
ATOM    230  O   ILE A  31      -3.272 -29.141  47.678  1.00  0.84           O  
ATOM    231  CB  ILE A  31      -1.398 -29.969  49.742  1.00  0.84           C  
ATOM    232  CG1 ILE A  31      -0.821 -31.085  50.644  1.00  0.84           C  
ATOM    233  CG2 ILE A  31      -0.726 -28.609  50.034  1.00  0.84           C  
ATOM    234  CD1 ILE A  31       0.630 -31.446  50.310  1.00  0.84           C  
ATOM    235  N   PRO A  32      -4.051 -27.727  49.203  1.00  0.86           N  
ATOM    236  CA  PRO A  32      -4.463 -26.733  48.222  1.00  0.86           C  
ATOM    237  C   PRO A  32      -3.283 -26.111  47.501  1.00  0.86           C  
ATOM    238  O   PRO A  32      -2.346 -25.659  48.160  1.00  0.86           O  
ATOM    239  CB  PRO A  32      -5.249 -25.716  49.061  1.00  0.86           C  
ATOM    240  CG  PRO A  32      -4.603 -25.773  50.447  1.00  0.86           C  
ATOM    241  CD  PRO A  32      -4.187 -27.234  50.577  1.00  0.86           C  
ATOM    242  N   TYR A  33      -3.296 -26.068  46.156  1.00  0.76           N  
ATOM    243  CA  TYR A  33      -2.216 -25.415  45.427  1.00  0.76           C  
ATOM    244  C   TYR A  33      -2.706 -24.241  44.592  1.00  0.76           C  
ATOM    245  O   TYR A  33      -1.923 -23.382  44.182  1.00  0.76           O  
ATOM    246  CB  TYR A  33      -1.377 -26.430  44.602  1.00  0.76           C  
ATOM    247  CG  TYR A  33      -2.146 -27.075  43.482  1.00  0.76           C  
ATOM    248  CD1 TYR A  33      -2.250 -26.411  42.249  1.00  0.76           C  
ATOM    249  CD2 TYR A  33      -2.769 -28.326  43.638  1.00  0.76           C  
ATOM    250  CE1 TYR A  33      -3.011 -26.954  41.214  1.00  0.76           C  
ATOM    251  CE2 TYR A  33      -3.502 -28.889  42.579  1.00  0.76           C  
ATOM    252  CZ  TYR A  33      -3.623 -28.185  41.380  1.00  0.76           C  
ATOM    253  OH  TYR A  33      -4.345 -28.642  40.278  1.00  0.76           O  
ATOM    254  N   ALA A  34      -4.029 -24.128  44.398  1.00  0.80           N  
ATOM    255  CA  ALA A  34      -4.632 -23.028  43.685  1.00  0.80           C  
ATOM    256  C   ALA A  34      -5.837 -22.529  44.456  1.00  0.80           C  
ATOM    257  O   ALA A  34      -6.421 -23.247  45.266  1.00  0.80           O  
ATOM    258  CB  ALA A  34      -5.060 -23.456  42.268  1.00  0.80           C  
ATOM    259  N   GLN A  35      -6.250 -21.268  44.229  1.00  0.65           N  
ATOM    260  CA  GLN A  35      -7.539 -20.769  44.673  1.00  0.65           C  
ATOM    261  C   GLN A  35      -8.680 -21.550  44.019  1.00  0.65           C  
ATOM    262  O   GLN A  35      -8.550 -21.874  42.834  1.00  0.65           O  
ATOM    263  CB  GLN A  35      -7.661 -19.260  44.335  1.00  0.65           C  
ATOM    264  CG  GLN A  35      -8.959 -18.576  44.834  1.00  0.65           C  
ATOM    265  CD  GLN A  35      -8.991 -17.080  44.509  1.00  0.65           C  
ATOM    266  OE1 GLN A  35      -7.993 -16.449  44.157  1.00  0.65           O  
ATOM    267  NE2 GLN A  35     -10.203 -16.486  44.638  1.00  0.65           N  
ATOM    268  N   PRO A  36      -9.790 -21.887  44.684  1.00  0.76           N  
ATOM    269  CA  PRO A  36     -10.888 -22.611  44.057  1.00  0.76           C  
ATOM    270  C   PRO A  36     -11.402 -21.993  42.758  1.00  0.76           C  
ATOM    271  O   PRO A  36     -11.719 -20.800  42.796  1.00  0.76           O  
ATOM    272  CB  PRO A  36     -11.972 -22.647  45.135  1.00  0.76           C  
ATOM    273  CG  PRO A  36     -11.177 -22.691  46.441  1.00  0.76           C  
ATOM    274  CD  PRO A  36      -9.960 -21.815  46.144  1.00  0.76           C  
ATOM    275  N   PRO A  37     -11.541 -22.681  41.629  1.00  0.74           N  
ATOM    276  CA  PRO A  37     -11.783 -21.996  40.363  1.00  0.74           C  
ATOM    277  C   PRO A  37     -13.279 -21.963  40.123  1.00  0.74           C  
ATOM    278  O   PRO A  37     -13.798 -22.531  39.164  1.00  0.74           O  
ATOM    279  CB  PRO A  37     -11.040 -22.875  39.346  1.00  0.74           C  
ATOM    280  CG  PRO A  37     -11.098 -24.285  39.937  1.00  0.74           C  
ATOM    281  CD  PRO A  37     -10.997 -24.031  41.436  1.00  0.74           C  
ATOM    282  N   VAL A  38     -13.972 -21.258  41.027  1.00  0.72           N  
ATOM    283  CA  VAL A  38     -15.409 -21.260  41.193  1.00  0.72           C  
ATOM    284  C   VAL A  38     -16.035 -19.948  40.754  1.00  0.72           C  
ATOM    285  O   VAL A  38     -15.390 -18.899  40.705  1.00  0.72           O  
ATOM    286  CB  VAL A  38     -15.791 -21.531  42.650  1.00  0.72           C  
ATOM    287  CG1 VAL A  38     -15.268 -22.922  43.057  1.00  0.72           C  
ATOM    288  CG2 VAL A  38     -15.234 -20.448  43.601  1.00  0.72           C  
ATOM    289  N   GLY A  39     -17.347 -19.964  40.414  1.00  0.76           N  
ATOM    290  CA  GLY A  39     -18.103 -18.775  40.008  1.00  0.76           C  
ATOM    291  C   GLY A  39     -17.499 -18.027  38.841  1.00  0.76           C  
ATOM    292  O   GLY A  39     -17.409 -18.532  37.726  1.00  0.76           O  
ATOM    293  N   ASN A  40     -17.001 -16.801  39.090  1.00  0.70           N  
ATOM    294  CA  ASN A  40     -16.327 -15.983  38.094  1.00  0.70           C  
ATOM    295  C   ASN A  40     -15.011 -16.582  37.610  1.00  0.70           C  
ATOM    296  O   ASN A  40     -14.529 -16.254  36.531  1.00  0.70           O  
ATOM    297  CB  ASN A  40     -16.032 -14.569  38.660  1.00  0.70           C  
ATOM    298  CG  ASN A  40     -17.344 -13.839  38.917  1.00  0.70           C  
ATOM    299  OD1 ASN A  40     -18.355 -14.106  38.277  1.00  0.70           O  
ATOM    300  ND2 ASN A  40     -17.345 -12.887  39.877  1.00  0.70           N  
ATOM    301  N   LEU A  41     -14.399 -17.499  38.381  1.00  0.68           N  
ATOM    302  CA  LEU A  41     -13.141 -18.110  38.005  1.00  0.68           C  
ATOM    303  C   LEU A  41     -13.316 -19.393  37.225  1.00  0.68           C  
ATOM    304  O   LEU A  41     -12.339 -19.966  36.739  1.00  0.68           O  
ATOM    305  CB  LEU A  41     -12.303 -18.462  39.246  1.00  0.68           C  
ATOM    306  CG  LEU A  41     -11.824 -17.270  40.085  1.00  0.68           C  
ATOM    307  CD1 LEU A  41     -11.147 -17.803  41.353  1.00  0.68           C  
ATOM    308  CD2 LEU A  41     -10.858 -16.369  39.307  1.00  0.68           C  
ATOM    309  N   ARG A  42     -14.565 -19.851  37.007  1.00  0.68           N  
ATOM    310  CA  ARG A  42     -14.824 -20.952  36.101  1.00  0.68           C  
ATOM    311  C   ARG A  42     -14.318 -20.635  34.697  1.00  0.68           C  
ATOM    312  O   ARG A  42     -14.562 -19.547  34.165  1.00  0.68           O  
ATOM    313  CB  ARG A  42     -16.323 -21.328  36.051  1.00  0.68           C  
ATOM    314  CG  ARG A  42     -16.643 -22.482  35.080  1.00  0.68           C  
ATOM    315  CD  ARG A  42     -18.134 -22.732  34.847  1.00  0.68           C  
ATOM    316  NE  ARG A  42     -18.719 -23.371  36.066  1.00  0.68           N  
ATOM    317  CZ  ARG A  42     -20.033 -23.540  36.238  1.00  0.68           C  
ATOM    318  NH1 ARG A  42     -20.929 -23.109  35.354  1.00  0.68           N  
ATOM    319  NH2 ARG A  42     -20.493 -24.182  37.304  1.00  0.68           N  
ATOM    320  N   PHE A  43     -13.548 -21.593  34.129  1.00  0.72           N  
ATOM    321  CA  PHE A  43     -12.884 -21.545  32.836  1.00  0.72           C  
ATOM    322  C   PHE A  43     -11.630 -20.673  32.793  1.00  0.72           C  
ATOM    323  O   PHE A  43     -10.929 -20.630  31.785  1.00  0.72           O  
ATOM    324  CB  PHE A  43     -13.796 -21.054  31.691  1.00  0.72           C  
ATOM    325  CG  PHE A  43     -15.127 -21.735  31.581  1.00  0.72           C  
ATOM    326  CD1 PHE A  43     -15.224 -23.116  31.363  1.00  0.72           C  
ATOM    327  CD2 PHE A  43     -16.301 -20.960  31.611  1.00  0.72           C  
ATOM    328  CE1 PHE A  43     -16.476 -23.716  31.176  1.00  0.72           C  
ATOM    329  CE2 PHE A  43     -17.552 -21.553  31.423  1.00  0.72           C  
ATOM    330  CZ  PHE A  43     -17.638 -22.932  31.199  1.00  0.72           C  
ATOM    331  N   ARG A  44     -11.289 -19.959  33.883  1.00  0.66           N  
ATOM    332  CA  ARG A  44     -10.117 -19.103  33.912  1.00  0.66           C  
ATOM    333  C   ARG A  44      -8.869 -19.877  34.334  1.00  0.66           C  
ATOM    334  O   ARG A  44      -8.933 -20.961  34.918  1.00  0.66           O  
ATOM    335  CB  ARG A  44     -10.336 -17.866  34.831  1.00  0.66           C  
ATOM    336  CG  ARG A  44     -11.419 -16.883  34.321  1.00  0.66           C  
ATOM    337  CD  ARG A  44     -11.578 -15.633  35.202  1.00  0.66           C  
ATOM    338  NE  ARG A  44     -12.671 -14.788  34.620  1.00  0.66           N  
ATOM    339  CZ  ARG A  44     -13.191 -13.710  35.226  1.00  0.66           C  
ATOM    340  NH1 ARG A  44     -14.222 -13.076  34.669  1.00  0.66           N  
ATOM    341  NH2 ARG A  44     -12.699 -13.252  36.374  1.00  0.66           N  
ATOM    342  N   HIS A  45      -7.675 -19.325  34.035  1.00  0.69           N  
ATOM    343  CA  HIS A  45      -6.382 -19.836  34.473  1.00  0.69           C  
ATOM    344  C   HIS A  45      -6.287 -19.951  36.004  1.00  0.69           C  
ATOM    345  O   HIS A  45      -6.881 -19.113  36.688  1.00  0.69           O  
ATOM    346  CB  HIS A  45      -5.309 -18.864  33.920  1.00  0.69           C  
ATOM    347  CG  HIS A  45      -3.882 -19.290  34.050  1.00  0.69           C  
ATOM    348  ND1 HIS A  45      -3.246 -19.124  35.256  1.00  0.69           N  
ATOM    349  CD2 HIS A  45      -3.045 -19.870  33.155  1.00  0.69           C  
ATOM    350  CE1 HIS A  45      -2.038 -19.612  35.089  1.00  0.69           C  
ATOM    351  NE2 HIS A  45      -1.860 -20.078  33.830  1.00  0.69           N  
ATOM    352  N   PRO A  46      -5.646 -20.955  36.611  1.00  0.75           N  
ATOM    353  CA  PRO A  46      -5.611 -21.077  38.063  1.00  0.75           C  
ATOM    354  C   PRO A  46      -4.745 -20.019  38.723  1.00  0.75           C  
ATOM    355  O   PRO A  46      -3.614 -19.762  38.322  1.00  0.75           O  
ATOM    356  CB  PRO A  46      -4.987 -22.459  38.295  1.00  0.75           C  
ATOM    357  CG  PRO A  46      -4.049 -22.628  37.100  1.00  0.75           C  
ATOM    358  CD  PRO A  46      -4.848 -22.000  35.959  1.00  0.75           C  
ATOM    359  N   ARG A  47      -5.235 -19.423  39.815  1.00  0.63           N  
ATOM    360  CA  ARG A  47      -4.437 -18.502  40.591  1.00  0.63           C  
ATOM    361  C   ARG A  47      -3.807 -19.264  41.729  1.00  0.63           C  
ATOM    362  O   ARG A  47      -4.466 -20.095  42.349  1.00  0.63           O  
ATOM    363  CB  ARG A  47      -5.313 -17.345  41.127  1.00  0.63           C  
ATOM    364  CG  ARG A  47      -4.551 -16.259  41.918  1.00  0.63           C  
ATOM    365  CD  ARG A  47      -5.424 -15.045  42.265  1.00  0.63           C  
ATOM    366  NE  ARG A  47      -4.603 -14.111  43.112  1.00  0.63           N  
ATOM    367  CZ  ARG A  47      -4.493 -14.263  44.441  1.00  0.63           C  
ATOM    368  NH1 ARG A  47      -3.700 -13.456  45.145  1.00  0.63           N  
ATOM    369  NH2 ARG A  47      -5.179 -15.194  45.080  1.00  0.63           N  
ATOM    370  N   HIS A  48      -2.511 -19.018  42.035  1.00  0.66           N  
ATOM    371  CA  HIS A  48      -1.855 -19.528  43.234  1.00  0.66           C  
ATOM    372  C   HIS A  48      -2.717 -19.467  44.499  1.00  0.66           C  
ATOM    373  O   HIS A  48      -3.449 -18.506  44.723  1.00  0.66           O  
ATOM    374  CB  HIS A  48      -0.502 -18.810  43.476  1.00  0.66           C  
ATOM    375  CG  HIS A  48      -0.648 -17.374  43.904  1.00  0.66           C  
ATOM    376  ND1 HIS A  48      -0.563 -17.073  45.251  1.00  0.66           N  
ATOM    377  CD2 HIS A  48      -1.039 -16.280  43.200  1.00  0.66           C  
ATOM    378  CE1 HIS A  48      -0.930 -15.807  45.344  1.00  0.66           C  
ATOM    379  NE2 HIS A  48      -1.220 -15.280  44.131  1.00  0.66           N  
ATOM    380  N   ILE A  49      -2.690 -20.516  45.344  1.00  0.65           N  
ATOM    381  CA  ILE A  49      -3.407 -20.494  46.615  1.00  0.65           C  
ATOM    382  C   ILE A  49      -2.897 -19.383  47.525  1.00  0.65           C  
ATOM    383  O   ILE A  49      -1.698 -19.220  47.724  1.00  0.65           O  
ATOM    384  CB  ILE A  49      -3.360 -21.859  47.309  1.00  0.65           C  
ATOM    385  CG1 ILE A  49      -4.258 -21.967  48.566  1.00  0.65           C  
ATOM    386  CG2 ILE A  49      -1.906 -22.269  47.625  1.00  0.65           C  
ATOM    387  CD1 ILE A  49      -5.756 -22.025  48.250  1.00  0.65           C  
ATOM    388  N   ASP A  50      -3.767 -18.538  48.096  1.00  0.63           N  
ATOM    389  CA  ASP A  50      -3.310 -17.551  49.063  1.00  0.63           C  
ATOM    390  C   ASP A  50      -2.870 -18.206  50.376  1.00  0.63           C  
ATOM    391  O   ASP A  50      -3.288 -19.306  50.736  1.00  0.63           O  
ATOM    392  CB  ASP A  50      -4.293 -16.378  49.291  1.00  0.63           C  
ATOM    393  CG  ASP A  50      -4.302 -15.421  48.116  1.00  0.63           C  
ATOM    394  OD1 ASP A  50      -3.229 -14.943  47.656  1.00  0.63           O  
ATOM    395  OD2 ASP A  50      -5.420 -15.119  47.634  1.00  0.63           O  
ATOM    396  N   ALA A  51      -1.932 -17.558  51.094  1.00  0.72           N  
ATOM    397  CA  ALA A  51      -1.416 -18.047  52.356  1.00  0.72           C  
ATOM    398  C   ALA A  51      -2.475 -18.179  53.444  1.00  0.72           C  
ATOM    399  O   ALA A  51      -3.406 -17.381  53.536  1.00  0.72           O  
ATOM    400  CB  ALA A  51      -0.268 -17.137  52.831  1.00  0.72           C  
ATOM    401  N   TRP A  52      -2.350 -19.212  54.292  1.00  0.60           N  
ATOM    402  CA  TRP A  52      -3.321 -19.491  55.323  1.00  0.60           C  
ATOM    403  C   TRP A  52      -2.682 -19.446  56.693  1.00  0.60           C  
ATOM    404  O   TRP A  52      -1.493 -19.701  56.881  1.00  0.60           O  
ATOM    405  CB  TRP A  52      -4.029 -20.859  55.107  1.00  0.60           C  
ATOM    406  CG  TRP A  52      -3.129 -22.086  55.165  1.00  0.60           C  
ATOM    407  CD1 TRP A  52      -2.679 -22.774  56.262  1.00  0.60           C  
ATOM    408  CD2 TRP A  52      -2.547 -22.729  54.017  1.00  0.60           C  
ATOM    409  NE1 TRP A  52      -1.838 -23.797  55.874  1.00  0.60           N  
ATOM    410  CE2 TRP A  52      -1.729 -23.769  54.502  1.00  0.60           C  
ATOM    411  CE3 TRP A  52      -2.676 -22.485  52.650  1.00  0.60           C  
ATOM    412  CZ2 TRP A  52      -1.006 -24.573  53.634  1.00  0.60           C  
ATOM    413  CZ3 TRP A  52      -1.968 -23.318  51.772  1.00  0.60           C  
ATOM    414  CH2 TRP A  52      -1.137 -24.342  52.256  1.00  0.60           C  
ATOM    415  N   GLU A  53      -3.495 -19.133  57.710  1.00  0.64           N  
ATOM    416  CA  GLU A  53      -3.086 -19.252  59.087  1.00  0.64           C  
ATOM    417  C   GLU A  53      -3.618 -20.554  59.662  1.00  0.64           C  
ATOM    418  O   GLU A  53      -4.499 -21.208  59.103  1.00  0.64           O  
ATOM    419  CB  GLU A  53      -3.559 -18.047  59.921  1.00  0.64           C  
ATOM    420  CG  GLU A  53      -2.966 -16.699  59.439  1.00  0.64           C  
ATOM    421  CD  GLU A  53      -3.416 -15.515  60.294  1.00  0.64           C  
ATOM    422  OE1 GLU A  53      -4.225 -15.725  61.233  1.00  0.64           O  
ATOM    423  OE2 GLU A  53      -2.939 -14.389  60.002  1.00  0.64           O  
ATOM    424  N   GLY A  54      -3.066 -20.995  60.809  1.00  0.75           N  
ATOM    425  CA  GLY A  54      -3.384 -22.303  61.369  1.00  0.75           C  
ATOM    426  C   GLY A  54      -2.735 -23.462  60.657  1.00  0.75           C  
ATOM    427  O   GLY A  54      -1.681 -23.341  60.037  1.00  0.75           O  
ATOM    428  N   ILE A  55      -3.337 -24.655  60.794  1.00  0.72           N  
ATOM    429  CA  ILE A  55      -2.791 -25.887  60.249  1.00  0.72           C  
ATOM    430  C   ILE A  55      -3.804 -26.494  59.308  1.00  0.72           C  
ATOM    431  O   ILE A  55      -4.909 -26.868  59.706  1.00  0.72           O  
ATOM    432  CB  ILE A  55      -2.455 -26.906  61.345  1.00  0.72           C  
ATOM    433  CG1 ILE A  55      -1.365 -26.350  62.295  1.00  0.72           C  
ATOM    434  CG2 ILE A  55      -2.008 -28.252  60.728  1.00  0.72           C  
ATOM    435  CD1 ILE A  55      -1.091 -27.229  63.523  1.00  0.72           C  
ATOM    436  N   LYS A  56      -3.445 -26.647  58.018  1.00  0.78           N  
ATOM    437  CA  LYS A  56      -4.258 -27.395  57.083  1.00  0.78           C  
ATOM    438  C   LYS A  56      -4.219 -28.881  57.386  1.00  0.78           C  
ATOM    439  O   LYS A  56      -3.166 -29.516  57.461  1.00  0.78           O  
ATOM    440  CB  LYS A  56      -3.841 -27.158  55.607  1.00  0.78           C  
ATOM    441  CG  LYS A  56      -4.690 -27.877  54.531  1.00  0.78           C  
ATOM    442  CD  LYS A  56      -6.158 -27.409  54.429  1.00  0.78           C  
ATOM    443  CE  LYS A  56      -6.950 -28.166  53.349  1.00  0.78           C  
ATOM    444  NZ  LYS A  56      -8.344 -27.668  53.256  1.00  0.78           N  
ATOM    445  N   GLU A  57      -5.404 -29.482  57.565  1.00  0.79           N  
ATOM    446  CA  GLU A  57      -5.551 -30.915  57.585  1.00  0.79           C  
ATOM    447  C   GLU A  57      -5.279 -31.531  56.237  1.00  0.79           C  
ATOM    448  O   GLU A  57      -5.924 -31.189  55.245  1.00  0.79           O  
ATOM    449  CB  GLU A  57      -6.979 -31.278  58.009  1.00  0.79           C  
ATOM    450  CG  GLU A  57      -7.209 -32.790  58.193  1.00  0.79           C  
ATOM    451  CD  GLU A  57      -8.390 -33.000  59.120  1.00  0.79           C  
ATOM    452  OE1 GLU A  57      -9.526 -33.208  58.656  1.00  0.79           O  
ATOM    453  OE2 GLU A  57      -8.150 -32.911  60.350  1.00  0.79           O  
ATOM    454  N   THR A  58      -4.296 -32.443  56.171  1.00  0.85           N  
ATOM    455  CA  THR A  58      -3.952 -33.106  54.928  1.00  0.85           C  
ATOM    456  C   THR A  58      -3.947 -34.607  55.126  1.00  0.85           C  
ATOM    457  O   THR A  58      -3.103 -35.352  54.634  1.00  0.85           O  
ATOM    458  CB  THR A  58      -2.647 -32.658  54.288  1.00  0.85           C  
ATOM    459  OG1 THR A  58      -1.530 -32.901  55.118  1.00  0.85           O  
ATOM    460  CG2 THR A  58      -2.691 -31.158  53.954  1.00  0.85           C  
ATOM    461  N   THR A  59      -4.931 -35.126  55.872  1.00  0.81           N  
ATOM    462  CA  THR A  59      -4.954 -36.529  56.266  1.00  0.81           C  
ATOM    463  C   THR A  59      -5.826 -37.372  55.366  1.00  0.81           C  
ATOM    464  O   THR A  59      -5.890 -38.595  55.509  1.00  0.81           O  
ATOM    465  CB  THR A  59      -5.515 -36.695  57.676  1.00  0.81           C  
ATOM    466  OG1 THR A  59      -6.807 -36.108  57.781  1.00  0.81           O  
ATOM    467  CG2 THR A  59      -4.591 -35.980  58.664  1.00  0.81           C  
ATOM    468  N   ARG A  60      -6.533 -36.751  54.412  1.00  0.75           N  
ATOM    469  CA  ARG A  60      -7.539 -37.421  53.611  1.00  0.75           C  
ATOM    470  C   ARG A  60      -7.573 -36.842  52.214  1.00  0.75           C  
ATOM    471  O   ARG A  60      -7.219 -35.678  52.027  1.00  0.75           O  
ATOM    472  CB  ARG A  60      -8.971 -37.302  54.209  1.00  0.75           C  
ATOM    473  CG  ARG A  60      -9.191 -38.072  55.528  1.00  0.75           C  
ATOM    474  CD  ARG A  60      -9.046 -39.590  55.393  1.00  0.75           C  
ATOM    475  NE  ARG A  60      -9.274 -40.181  56.751  1.00  0.75           N  
ATOM    476  CZ  ARG A  60      -8.310 -40.392  57.658  1.00  0.75           C  
ATOM    477  NH1 ARG A  60      -8.639 -40.937  58.828  1.00  0.75           N  
ATOM    478  NH2 ARG A  60      -7.035 -40.099  57.436  1.00  0.75           N  
ATOM    479  N   PRO A  61      -7.970 -37.596  51.185  1.00  0.85           N  
ATOM    480  CA  PRO A  61      -8.115 -37.029  49.861  1.00  0.85           C  
ATOM    481  C   PRO A  61      -9.260 -36.030  49.757  1.00  0.85           C  
ATOM    482  O   PRO A  61     -10.267 -36.218  50.442  1.00  0.85           O  
ATOM    483  CB  PRO A  61      -8.337 -38.235  48.941  1.00  0.85           C  
ATOM    484  CG  PRO A  61      -7.805 -39.438  49.711  1.00  0.85           C  
ATOM    485  CD  PRO A  61      -8.086 -39.060  51.160  1.00  0.85           C  
ATOM    486  N   PRO A  62      -9.140 -34.989  48.956  1.00  0.85           N  
ATOM    487  CA  PRO A  62     -10.222 -34.051  48.722  1.00  0.85           C  
ATOM    488  C   PRO A  62     -11.094 -34.453  47.543  1.00  0.85           C  
ATOM    489  O   PRO A  62     -11.011 -35.560  47.008  1.00  0.85           O  
ATOM    490  CB  PRO A  62      -9.440 -32.780  48.383  1.00  0.85           C  
ATOM    491  CG  PRO A  62      -8.248 -33.300  47.585  1.00  0.85           C  
ATOM    492  CD  PRO A  62      -7.922 -34.634  48.227  1.00  0.85           C  
ATOM    493  N   ASN A  63     -11.962 -33.515  47.146  1.00  0.80           N  
ATOM    494  CA  ASN A  63     -12.957 -33.631  46.107  1.00  0.80           C  
ATOM    495  C   ASN A  63     -12.396 -33.870  44.704  1.00  0.80           C  
ATOM    496  O   ASN A  63     -11.392 -33.294  44.283  1.00  0.80           O  
ATOM    497  CB  ASN A  63     -13.847 -32.360  46.111  1.00  0.80           C  
ATOM    498  CG  ASN A  63     -14.499 -32.142  47.477  1.00  0.80           C  
ATOM    499  OD1 ASN A  63     -14.552 -33.046  48.318  1.00  0.80           O  
ATOM    500  ND2 ASN A  63     -14.982 -30.908  47.729  1.00  0.80           N  
ATOM    501  N   SER A  64     -13.074 -34.725  43.920  1.00  0.85           N  
ATOM    502  CA  SER A  64     -12.753 -34.952  42.520  1.00  0.85           C  
ATOM    503  C   SER A  64     -13.294 -33.798  41.707  1.00  0.85           C  
ATOM    504  O   SER A  64     -14.373 -33.276  41.983  1.00  0.85           O  
ATOM    505  CB  SER A  64     -13.389 -36.258  41.971  1.00  0.85           C  
ATOM    506  OG  SER A  64     -12.703 -37.411  42.457  1.00  0.85           O  
ATOM    507  N   CYS A  65     -12.581 -33.338  40.656  1.00  0.84           N  
ATOM    508  CA  CYS A  65     -13.161 -32.344  39.763  1.00  0.84           C  
ATOM    509  C   CYS A  65     -14.391 -32.878  39.055  1.00  0.84           C  
ATOM    510  O   CYS A  65     -14.450 -34.052  38.688  1.00  0.84           O  
ATOM    511  CB  CYS A  65     -12.185 -31.762  38.709  1.00  0.84           C  
ATOM    512  SG  CYS A  65     -10.813 -30.791  39.396  1.00  0.84           S  
ATOM    513  N   VAL A  66     -15.410 -32.016  38.872  1.00  0.76           N  
ATOM    514  CA  VAL A  66     -16.644 -32.327  38.165  1.00  0.76           C  
ATOM    515  C   VAL A  66     -16.397 -32.979  36.812  1.00  0.76           C  
ATOM    516  O   VAL A  66     -15.604 -32.501  36.003  1.00  0.76           O  
ATOM    517  CB  VAL A  66     -17.488 -31.076  37.971  1.00  0.76           C  
ATOM    518  CG1 VAL A  66     -18.769 -31.351  37.167  1.00  0.76           C  
ATOM    519  CG2 VAL A  66     -17.838 -30.458  39.331  1.00  0.76           C  
ATOM    520  N   GLN A  67     -17.060 -34.120  36.572  1.00  0.69           N  
ATOM    521  CA  GLN A  67     -16.803 -34.922  35.405  1.00  0.69           C  
ATOM    522  C   GLN A  67     -17.971 -35.847  35.168  1.00  0.69           C  
ATOM    523  O   GLN A  67     -18.803 -36.067  36.050  1.00  0.69           O  
ATOM    524  CB  GLN A  67     -15.503 -35.752  35.561  1.00  0.69           C  
ATOM    525  CG  GLN A  67     -15.465 -36.701  36.783  1.00  0.69           C  
ATOM    526  CD  GLN A  67     -14.053 -37.239  37.003  1.00  0.69           C  
ATOM    527  OE1 GLN A  67     -13.740 -38.401  36.744  1.00  0.69           O  
ATOM    528  NE2 GLN A  67     -13.150 -36.359  37.490  1.00  0.69           N  
ATOM    529  N   VAL A  68     -18.059 -36.415  33.953  1.00  0.73           N  
ATOM    530  CA  VAL A  68     -18.962 -37.504  33.627  1.00  0.73           C  
ATOM    531  C   VAL A  68     -18.662 -38.745  34.468  1.00  0.73           C  
ATOM    532  O   VAL A  68     -17.511 -39.062  34.760  1.00  0.73           O  
ATOM    533  CB  VAL A  68     -18.885 -37.840  32.134  1.00  0.73           C  
ATOM    534  CG1 VAL A  68     -19.804 -39.022  31.762  1.00  0.73           C  
ATOM    535  CG2 VAL A  68     -19.251 -36.599  31.297  1.00  0.73           C  
ATOM    536  N   VAL A  69     -19.711 -39.480  34.880  1.00  0.72           N  
ATOM    537  CA  VAL A  69     -19.581 -40.718  35.629  1.00  0.72           C  
ATOM    538  C   VAL A  69     -20.059 -41.833  34.732  1.00  0.72           C  
ATOM    539  O   VAL A  69     -21.136 -41.742  34.144  1.00  0.72           O  
ATOM    540  CB  VAL A  69     -20.408 -40.695  36.909  1.00  0.72           C  
ATOM    541  CG1 VAL A  69     -20.357 -42.052  37.641  1.00  0.72           C  
ATOM    542  CG2 VAL A  69     -19.854 -39.580  37.813  1.00  0.72           C  
ATOM    543  N   ASP A  70     -19.250 -42.897  34.558  1.00  0.71           N  
ATOM    544  CA  ASP A  70     -19.620 -43.993  33.688  1.00  0.71           C  
ATOM    545  C   ASP A  70     -20.771 -44.836  34.228  1.00  0.71           C  
ATOM    546  O   ASP A  70     -20.813 -45.220  35.397  1.00  0.71           O  
ATOM    547  CB  ASP A  70     -18.399 -44.875  33.344  1.00  0.71           C  
ATOM    548  CG  ASP A  70     -18.662 -45.644  32.063  1.00  0.71           C  
ATOM    549  OD1 ASP A  70     -19.456 -46.622  32.098  1.00  0.71           O  
ATOM    550  OD2 ASP A  70     -18.123 -45.205  31.020  1.00  0.71           O  
ATOM    551  N   THR A  71     -21.743 -45.134  33.353  1.00  0.74           N  
ATOM    552  CA  THR A  71     -22.900 -45.950  33.681  1.00  0.74           C  
ATOM    553  C   THR A  71     -23.123 -47.045  32.667  1.00  0.74           C  
ATOM    554  O   THR A  71     -24.215 -47.609  32.606  1.00  0.74           O  
ATOM    555  CB  THR A  71     -24.203 -45.162  33.822  1.00  0.74           C  
ATOM    556  OG1 THR A  71     -24.388 -44.243  32.751  1.00  0.74           O  
ATOM    557  CG2 THR A  71     -24.158 -44.357  35.128  1.00  0.74           C  
ATOM    558  N   LEU A  72     -22.112 -47.427  31.852  1.00  0.69           N  
ATOM    559  CA  LEU A  72     -22.275 -48.520  30.896  1.00  0.69           C  
ATOM    560  C   LEU A  72     -22.491 -49.858  31.588  1.00  0.69           C  
ATOM    561  O   LEU A  72     -23.339 -50.665  31.210  1.00  0.69           O  
ATOM    562  CB  LEU A  72     -21.071 -48.622  29.924  1.00  0.69           C  
ATOM    563  CG  LEU A  72     -21.233 -49.660  28.786  1.00  0.69           C  
ATOM    564  CD1 LEU A  72     -22.421 -49.355  27.866  1.00  0.69           C  
ATOM    565  CD2 LEU A  72     -19.954 -49.762  27.946  1.00  0.69           C  
ATOM    566  N   PHE A  73     -21.742 -50.096  32.679  1.00  0.72           N  
ATOM    567  CA  PHE A  73     -21.880 -51.305  33.469  1.00  0.72           C  
ATOM    568  C   PHE A  73     -21.977 -50.990  34.960  1.00  0.72           C  
ATOM    569  O   PHE A  73     -20.965 -51.100  35.656  1.00  0.72           O  
ATOM    570  CB  PHE A  73     -20.665 -52.243  33.225  1.00  0.72           C  
ATOM    571  CG  PHE A  73     -20.611 -52.709  31.801  1.00  0.72           C  
ATOM    572  CD1 PHE A  73     -19.504 -52.414  30.987  1.00  0.72           C  
ATOM    573  CD2 PHE A  73     -21.698 -53.395  31.246  1.00  0.72           C  
ATOM    574  CE1 PHE A  73     -19.512 -52.739  29.623  1.00  0.72           C  
ATOM    575  CE2 PHE A  73     -21.718 -53.703  29.888  1.00  0.72           C  
ATOM    576  CZ  PHE A  73     -20.633 -53.368  29.063  1.00  0.72           C  
ATOM    577  N   PRO A  74     -23.142 -50.621  35.509  1.00  0.81           N  
ATOM    578  CA  PRO A  74     -23.297 -50.279  36.925  1.00  0.81           C  
ATOM    579  C   PRO A  74     -22.835 -51.350  37.898  1.00  0.81           C  
ATOM    580  O   PRO A  74     -23.303 -52.486  37.818  1.00  0.81           O  
ATOM    581  CB  PRO A  74     -24.801 -49.994  37.075  1.00  0.81           C  
ATOM    582  CG  PRO A  74     -25.225 -49.509  35.689  1.00  0.81           C  
ATOM    583  CD  PRO A  74     -24.380 -50.376  34.757  1.00  0.81           C  
ATOM    584  N   GLY A  75     -21.921 -51.023  38.832  1.00  0.81           N  
ATOM    585  CA  GLY A  75     -21.442 -51.964  39.840  1.00  0.81           C  
ATOM    586  C   GLY A  75     -20.382 -52.926  39.365  1.00  0.81           C  
ATOM    587  O   GLY A  75     -19.920 -53.788  40.109  1.00  0.81           O  
ATOM    588  N   PHE A  76     -19.942 -52.804  38.104  1.00  0.71           N  
ATOM    589  CA  PHE A  76     -18.904 -53.635  37.540  1.00  0.71           C  
ATOM    590  C   PHE A  76     -17.532 -53.041  37.815  1.00  0.71           C  
ATOM    591  O   PHE A  76     -17.215 -51.925  37.410  1.00  0.71           O  
ATOM    592  CB  PHE A  76     -19.128 -53.765  36.015  1.00  0.71           C  
ATOM    593  CG  PHE A  76     -18.048 -54.510  35.280  1.00  0.71           C  
ATOM    594  CD1 PHE A  76     -17.727 -55.842  35.593  1.00  0.71           C  
ATOM    595  CD2 PHE A  76     -17.330 -53.850  34.270  1.00  0.71           C  
ATOM    596  CE1 PHE A  76     -16.693 -56.497  34.910  1.00  0.71           C  
ATOM    597  CE2 PHE A  76     -16.301 -54.503  33.588  1.00  0.71           C  
ATOM    598  CZ  PHE A  76     -15.980 -55.824  33.909  1.00  0.71           C  
ATOM    599  N   GLU A  77     -16.655 -53.835  38.454  1.00  0.69           N  
ATOM    600  CA  GLU A  77     -15.346 -53.424  38.939  1.00  0.69           C  
ATOM    601  C   GLU A  77     -14.466 -52.762  37.878  1.00  0.69           C  
ATOM    602  O   GLU A  77     -13.925 -51.677  38.078  1.00  0.69           O  
ATOM    603  CB  GLU A  77     -14.668 -54.680  39.538  1.00  0.69           C  
ATOM    604  CG  GLU A  77     -13.733 -54.407  40.738  1.00  0.69           C  
ATOM    605  CD  GLU A  77     -12.397 -53.788  40.342  1.00  0.69           C  
ATOM    606  OE1 GLU A  77     -11.876 -54.171  39.264  1.00  0.69           O  
ATOM    607  OE2 GLU A  77     -11.877 -52.968  41.138  1.00  0.69           O  
ATOM    608  N   GLY A  78     -14.445 -53.342  36.655  1.00  0.76           N  
ATOM    609  CA  GLY A  78     -13.655 -52.856  35.529  1.00  0.76           C  
ATOM    610  C   GLY A  78     -13.992 -51.482  35.011  1.00  0.76           C  
ATOM    611  O   GLY A  78     -13.179 -50.873  34.323  1.00  0.76           O  
ATOM    612  N   ALA A  79     -15.196 -50.954  35.304  1.00  0.75           N  
ATOM    613  CA  ALA A  79     -15.502 -49.562  35.020  1.00  0.75           C  
ATOM    614  C   ALA A  79     -15.479 -48.714  36.284  1.00  0.75           C  
ATOM    615  O   ALA A  79     -14.965 -47.595  36.284  1.00  0.75           O  
ATOM    616  CB  ALA A  79     -16.877 -49.447  34.335  1.00  0.75           C  
ATOM    617  N   GLU A  80     -15.974 -49.251  37.419  1.00  0.69           N  
ATOM    618  CA  GLU A  80     -16.076 -48.533  38.681  1.00  0.69           C  
ATOM    619  C   GLU A  80     -14.733 -48.123  39.274  1.00  0.69           C  
ATOM    620  O   GLU A  80     -14.620 -47.076  39.906  1.00  0.69           O  
ATOM    621  CB  GLU A  80     -16.904 -49.306  39.739  1.00  0.69           C  
ATOM    622  CG  GLU A  80     -18.378 -49.606  39.350  1.00  0.69           C  
ATOM    623  CD  GLU A  80     -19.320 -48.405  39.285  1.00  0.69           C  
ATOM    624  OE1 GLU A  80     -20.540 -48.671  39.101  1.00  0.69           O  
ATOM    625  OE2 GLU A  80     -18.859 -47.242  39.408  1.00  0.69           O  
ATOM    626  N   MET A  81     -13.648 -48.892  39.028  1.00  0.67           N  
ATOM    627  CA  MET A  81     -12.297 -48.550  39.458  1.00  0.67           C  
ATOM    628  C   MET A  81     -11.756 -47.239  38.876  1.00  0.67           C  
ATOM    629  O   MET A  81     -10.825 -46.635  39.411  1.00  0.67           O  
ATOM    630  CB  MET A  81     -11.318 -49.703  39.119  1.00  0.67           C  
ATOM    631  CG  MET A  81     -11.085 -49.936  37.609  1.00  0.67           C  
ATOM    632  SD  MET A  81     -10.049 -51.376  37.218  1.00  0.67           S  
ATOM    633  CE  MET A  81      -8.457 -50.613  37.638  1.00  0.67           C  
ATOM    634  N   TRP A  82     -12.353 -46.760  37.762  1.00  0.69           N  
ATOM    635  CA  TRP A  82     -11.988 -45.511  37.122  1.00  0.69           C  
ATOM    636  C   TRP A  82     -12.956 -44.380  37.441  1.00  0.69           C  
ATOM    637  O   TRP A  82     -12.688 -43.219  37.132  1.00  0.69           O  
ATOM    638  CB  TRP A  82     -11.978 -45.686  35.581  1.00  0.69           C  
ATOM    639  CG  TRP A  82     -11.137 -46.847  35.082  1.00  0.69           C  
ATOM    640  CD1 TRP A  82     -11.567 -47.994  34.473  1.00  0.69           C  
ATOM    641  CD2 TRP A  82      -9.704 -46.958  35.189  1.00  0.69           C  
ATOM    642  NE1 TRP A  82     -10.499 -48.814  34.190  1.00  0.69           N  
ATOM    643  CE2 TRP A  82      -9.347 -48.197  34.616  1.00  0.69           C  
ATOM    644  CE3 TRP A  82      -8.735 -46.106  35.722  1.00  0.69           C  
ATOM    645  CZ2 TRP A  82      -8.022 -48.607  34.562  1.00  0.69           C  
ATOM    646  CZ3 TRP A  82      -7.395 -46.526  35.676  1.00  0.69           C  
ATOM    647  CH2 TRP A  82      -7.046 -47.759  35.105  1.00  0.69           C  
ATOM    648  N   ASN A  83     -14.095 -44.679  38.097  1.00  0.72           N  
ATOM    649  CA  ASN A  83     -15.074 -43.682  38.496  1.00  0.72           C  
ATOM    650  C   ASN A  83     -14.630 -42.911  39.738  1.00  0.72           C  
ATOM    651  O   ASN A  83     -13.751 -43.314  40.494  1.00  0.72           O  
ATOM    652  CB  ASN A  83     -16.483 -44.305  38.748  1.00  0.72           C  
ATOM    653  CG  ASN A  83     -17.281 -44.457  37.451  1.00  0.72           C  
ATOM    654  OD1 ASN A  83     -17.169 -43.633  36.537  1.00  0.72           O  
ATOM    655  ND2 ASN A  83     -18.176 -45.468  37.394  1.00  0.72           N  
ATOM    656  N   ILE A  84     -15.242 -41.733  39.976  1.00  0.71           N  
ATOM    657  CA  ILE A  84     -15.009 -40.917  41.154  1.00  0.71           C  
ATOM    658  C   ILE A  84     -15.230 -41.660  42.479  1.00  0.71           C  
ATOM    659  O   ILE A  84     -16.220 -42.359  42.679  1.00  0.71           O  
ATOM    660  CB  ILE A  84     -15.890 -39.663  41.115  1.00  0.71           C  
ATOM    661  CG1 ILE A  84     -17.403 -40.007  41.028  1.00  0.71           C  
ATOM    662  CG2 ILE A  84     -15.445 -38.784  39.926  1.00  0.71           C  
ATOM    663  CD1 ILE A  84     -18.328 -38.795  41.169  1.00  0.71           C  
ATOM    664  N   ASN A  85     -14.291 -41.531  43.439  1.00  0.74           N  
ATOM    665  CA  ASN A  85     -14.401 -42.195  44.733  1.00  0.74           C  
ATOM    666  C   ASN A  85     -14.458 -41.198  45.888  1.00  0.74           C  
ATOM    667  O   ASN A  85     -14.404 -41.565  47.060  1.00  0.74           O  
ATOM    668  CB  ASN A  85     -13.278 -43.252  44.929  1.00  0.74           C  
ATOM    669  CG  ASN A  85     -11.877 -42.653  44.932  1.00  0.74           C  
ATOM    670  OD1 ASN A  85     -11.651 -41.527  44.490  1.00  0.74           O  
ATOM    671  ND2 ASN A  85     -10.899 -43.434  45.446  1.00  0.74           N  
ATOM    672  N   THR A  86     -14.606 -39.903  45.565  1.00  0.78           N  
ATOM    673  CA  THR A  86     -14.860 -38.810  46.496  1.00  0.78           C  
ATOM    674  C   THR A  86     -15.932 -37.958  45.845  1.00  0.78           C  
ATOM    675  O   THR A  86     -16.251 -38.158  44.671  1.00  0.78           O  
ATOM    676  CB  THR A  86     -13.663 -37.924  46.862  1.00  0.78           C  
ATOM    677  OG1 THR A  86     -13.094 -37.261  45.742  1.00  0.78           O  
ATOM    678  CG2 THR A  86     -12.545 -38.771  47.479  1.00  0.78           C  
ATOM    679  N   GLU A  87     -16.563 -37.012  46.575  1.00  0.70           N  
ATOM    680  CA  GLU A  87     -17.600 -36.164  46.000  1.00  0.70           C  
ATOM    681  C   GLU A  87     -17.137 -35.281  44.827  1.00  0.70           C  
ATOM    682  O   GLU A  87     -15.966 -34.884  44.781  1.00  0.70           O  
ATOM    683  CB  GLU A  87     -18.320 -35.307  47.070  1.00  0.70           C  
ATOM    684  CG  GLU A  87     -17.498 -34.107  47.593  1.00  0.70           C  
ATOM    685  CD  GLU A  87     -18.315 -33.128  48.435  1.00  0.70           C  
ATOM    686  OE1 GLU A  87     -19.377 -33.542  48.965  1.00  0.70           O  
ATOM    687  OE2 GLU A  87     -17.876 -31.951  48.537  1.00  0.70           O  
ATOM    688  N   PRO A  88     -17.968 -34.967  43.829  1.00  0.82           N  
ATOM    689  CA  PRO A  88     -17.572 -34.035  42.785  1.00  0.82           C  
ATOM    690  C   PRO A  88     -17.675 -32.584  43.241  1.00  0.82           C  
ATOM    691  O   PRO A  88     -18.669 -32.191  43.844  1.00  0.82           O  
ATOM    692  CB  PRO A  88     -18.586 -34.317  41.662  1.00  0.82           C  
ATOM    693  CG  PRO A  88     -19.860 -34.757  42.393  1.00  0.82           C  
ATOM    694  CD  PRO A  88     -19.317 -35.514  43.608  1.00  0.82           C  
ATOM    695  N   SER A  89     -16.684 -31.739  42.910  1.00  0.84           N  
ATOM    696  CA  SER A  89     -16.768 -30.311  43.195  1.00  0.84           C  
ATOM    697  C   SER A  89     -15.929 -29.542  42.194  1.00  0.84           C  
ATOM    698  O   SER A  89     -14.999 -30.078  41.595  1.00  0.84           O  
ATOM    699  CB  SER A  89     -16.300 -29.950  44.631  1.00  0.84           C  
ATOM    700  OG  SER A  89     -16.470 -28.557  44.923  1.00  0.84           O  
ATOM    701  N   GLU A  90     -16.233 -28.247  41.951  1.00  0.72           N  
ATOM    702  CA  GLU A  90     -15.338 -27.384  41.190  1.00  0.72           C  
ATOM    703  C   GLU A  90     -14.187 -26.907  42.065  1.00  0.72           C  
ATOM    704  O   GLU A  90     -13.115 -26.550  41.581  1.00  0.72           O  
ATOM    705  CB  GLU A  90     -16.075 -26.161  40.592  1.00  0.72           C  
ATOM    706  CG  GLU A  90     -17.098 -26.551  39.499  1.00  0.72           C  
ATOM    707  CD  GLU A  90     -17.822 -25.349  38.900  1.00  0.72           C  
ATOM    708  OE1 GLU A  90     -17.274 -24.662  38.000  1.00  0.72           O  
ATOM    709  OE2 GLU A  90     -18.998 -25.118  39.282  1.00  0.72           O  
ATOM    710  N   ASP A  91     -14.358 -26.980  43.400  1.00  0.79           N  
ATOM    711  CA  ASP A  91     -13.292 -26.845  44.367  1.00  0.79           C  
ATOM    712  C   ASP A  91     -12.572 -28.185  44.471  1.00  0.79           C  
ATOM    713  O   ASP A  91     -12.936 -29.090  45.225  1.00  0.79           O  
ATOM    714  CB  ASP A  91     -13.878 -26.374  45.717  1.00  0.79           C  
ATOM    715  CG  ASP A  91     -12.817 -26.019  46.743  1.00  0.79           C  
ATOM    716  OD1 ASP A  91     -11.606 -26.230  46.475  1.00  0.79           O  
ATOM    717  OD2 ASP A  91     -13.212 -25.532  47.827  1.00  0.79           O  
ATOM    718  N   CYS A  92     -11.537 -28.342  43.633  1.00  0.88           N  
ATOM    719  CA  CYS A  92     -10.905 -29.624  43.438  1.00  0.88           C  
ATOM    720  C   CYS A  92      -9.429 -29.491  43.128  1.00  0.88           C  
ATOM    721  O   CYS A  92      -8.756 -30.477  42.856  1.00  0.88           O  
ATOM    722  CB  CYS A  92     -11.591 -30.381  42.271  1.00  0.88           C  
ATOM    723  SG  CYS A  92     -11.643 -29.473  40.688  1.00  0.88           S  
ATOM    724  N   LEU A  93      -8.838 -28.284  43.209  1.00  0.81           N  
ATOM    725  CA  LEU A  93      -7.431 -28.103  42.871  1.00  0.81           C  
ATOM    726  C   LEU A  93      -6.501 -28.302  44.057  1.00  0.81           C  
ATOM    727  O   LEU A  93      -5.974 -27.376  44.678  1.00  0.81           O  
ATOM    728  CB  LEU A  93      -7.169 -26.764  42.151  1.00  0.81           C  
ATOM    729  CG  LEU A  93      -7.895 -26.625  40.794  1.00  0.81           C  
ATOM    730  CD1 LEU A  93      -7.443 -25.340  40.087  1.00  0.81           C  
ATOM    731  CD2 LEU A  93      -7.667 -27.819  39.853  1.00  0.81           C  
ATOM    732  N   TYR A  94      -6.252 -29.587  44.360  1.00  0.86           N  
ATOM    733  CA  TYR A  94      -5.457 -30.012  45.486  1.00  0.86           C  
ATOM    734  C   TYR A  94      -4.486 -31.093  45.024  1.00  0.86           C  
ATOM    735  O   TYR A  94      -4.715 -31.788  44.028  1.00  0.86           O  
ATOM    736  CB  TYR A  94      -6.332 -30.619  46.606  1.00  0.86           C  
ATOM    737  CG  TYR A  94      -7.381 -29.689  47.165  1.00  0.86           C  
ATOM    738  CD1 TYR A  94      -7.167 -28.999  48.368  1.00  0.86           C  
ATOM    739  CD2 TYR A  94      -8.623 -29.545  46.527  1.00  0.86           C  
ATOM    740  CE1 TYR A  94      -8.125 -28.105  48.864  1.00  0.86           C  
ATOM    741  CE2 TYR A  94      -9.584 -28.648  47.014  1.00  0.86           C  
ATOM    742  CZ  TYR A  94      -9.318 -27.904  48.167  1.00  0.86           C  
ATOM    743  OH  TYR A  94     -10.236 -26.949  48.642  1.00  0.86           O  
ATOM    744  N   LEU A  95      -3.358 -31.260  45.736  1.00  0.87           N  
ATOM    745  CA  LEU A  95      -2.353 -32.252  45.397  1.00  0.87           C  
ATOM    746  C   LEU A  95      -1.971 -33.103  46.597  1.00  0.87           C  
ATOM    747  O   LEU A  95      -2.342 -32.829  47.743  1.00  0.87           O  
ATOM    748  CB  LEU A  95      -1.136 -31.646  44.638  1.00  0.87           C  
ATOM    749  CG  LEU A  95      -0.338 -30.501  45.296  1.00  0.87           C  
ATOM    750  CD1 LEU A  95       0.561 -30.959  46.446  1.00  0.87           C  
ATOM    751  CD2 LEU A  95       0.536 -29.808  44.239  1.00  0.87           C  
ATOM    752  N   SER A  96      -1.279 -34.225  46.341  1.00  0.94           N  
ATOM    753  CA  SER A  96      -0.878 -35.196  47.340  1.00  0.94           C  
ATOM    754  C   SER A  96       0.617 -35.404  47.290  1.00  0.94           C  
ATOM    755  O   SER A  96       1.216 -35.383  46.219  1.00  0.94           O  
ATOM    756  CB  SER A  96      -1.572 -36.574  47.145  1.00  0.94           C  
ATOM    757  OG  SER A  96      -1.429 -37.065  45.810  1.00  0.94           O  
ATOM    758  N   VAL A  97       1.258 -35.581  48.463  1.00  0.91           N  
ATOM    759  CA  VAL A  97       2.681 -35.873  48.572  1.00  0.91           C  
ATOM    760  C   VAL A  97       2.874 -37.113  49.434  1.00  0.91           C  
ATOM    761  O   VAL A  97       2.301 -37.221  50.519  1.00  0.91           O  
ATOM    762  CB  VAL A  97       3.497 -34.727  49.180  1.00  0.91           C  
ATOM    763  CG1 VAL A  97       5.002 -35.058  49.155  1.00  0.91           C  
ATOM    764  CG2 VAL A  97       3.269 -33.424  48.393  1.00  0.91           C  
ATOM    765  N   HIS A  98       3.703 -38.075  48.981  1.00  0.90           N  
ATOM    766  CA  HIS A  98       4.049 -39.273  49.734  1.00  0.90           C  
ATOM    767  C   HIS A  98       5.541 -39.406  49.867  1.00  0.90           C  
ATOM    768  O   HIS A  98       6.277 -39.199  48.903  1.00  0.90           O  
ATOM    769  CB  HIS A  98       3.667 -40.569  49.025  1.00  0.90           C  
ATOM    770  CG  HIS A  98       2.235 -40.818  48.888  1.00  0.90           C  
ATOM    771  ND1 HIS A  98       1.422 -39.991  48.139  1.00  0.90           N  
ATOM    772  CD2 HIS A  98       1.571 -41.922  49.290  1.00  0.90           C  
ATOM    773  CE1 HIS A  98       0.269 -40.613  48.109  1.00  0.90           C  
ATOM    774  NE2 HIS A  98       0.320 -41.779  48.784  1.00  0.90           N  
ATOM    775  N   VAL A  99       6.029 -39.770  51.066  1.00  0.86           N  
ATOM    776  CA  VAL A  99       7.442 -39.709  51.394  1.00  0.86           C  
ATOM    777  C   VAL A  99       7.789 -40.897  52.287  1.00  0.86           C  
ATOM    778  O   VAL A  99       6.910 -41.376  53.005  1.00  0.86           O  
ATOM    779  CB  VAL A  99       7.710 -38.394  52.116  1.00  0.86           C  
ATOM    780  CG1 VAL A  99       9.123 -38.224  52.632  1.00  0.86           C  
ATOM    781  CG2 VAL A  99       7.472 -37.231  51.155  1.00  0.86           C  
ATOM    782  N   PRO A 100       9.000 -41.470  52.262  1.00  0.88           N  
ATOM    783  CA  PRO A 100       9.451 -42.462  53.237  1.00  0.88           C  
ATOM    784  C   PRO A 100       9.275 -42.029  54.679  1.00  0.88           C  
ATOM    785  O   PRO A 100       9.252 -40.830  54.937  1.00  0.88           O  
ATOM    786  CB  PRO A 100      10.938 -42.666  52.901  1.00  0.88           C  
ATOM    787  CG  PRO A 100      11.039 -42.317  51.416  1.00  0.88           C  
ATOM    788  CD  PRO A 100      10.031 -41.188  51.260  1.00  0.88           C  
ATOM    789  N   LYS A 101       9.170 -42.977  55.625  1.00  0.76           N  
ATOM    790  CA  LYS A 101       9.078 -42.642  57.030  1.00  0.76           C  
ATOM    791  C   LYS A 101      10.294 -43.183  57.777  1.00  0.76           C  
ATOM    792  O   LYS A 101      10.673 -44.339  57.556  1.00  0.76           O  
ATOM    793  CB  LYS A 101       7.804 -43.217  57.674  1.00  0.76           C  
ATOM    794  CG  LYS A 101       7.604 -42.798  59.139  1.00  0.76           C  
ATOM    795  CD  LYS A 101       6.248 -43.253  59.671  1.00  0.76           C  
ATOM    796  CE  LYS A 101       6.010 -42.933  61.140  1.00  0.76           C  
ATOM    797  NZ  LYS A 101       6.934 -43.727  61.966  1.00  0.76           N  
ATOM    798  N   PRO A 102      10.934 -42.424  58.671  1.00  0.80           N  
ATOM    799  CA  PRO A 102      10.776 -40.978  58.845  1.00  0.80           C  
ATOM    800  C   PRO A 102      11.191 -40.224  57.597  1.00  0.80           C  
ATOM    801  O   PRO A 102      11.936 -40.764  56.781  1.00  0.80           O  
ATOM    802  CB  PRO A 102      11.725 -40.664  60.004  1.00  0.80           C  
ATOM    803  CG  PRO A 102      12.880 -41.641  59.786  1.00  0.80           C  
ATOM    804  CD  PRO A 102      12.175 -42.903  59.281  1.00  0.80           C  
ATOM    805  N   ARG A 103      10.700 -38.986  57.421  1.00  0.73           N  
ATOM    806  CA  ARG A 103      11.059 -38.117  56.316  1.00  0.73           C  
ATOM    807  C   ARG A 103      12.550 -38.101  55.916  1.00  0.73           C  
ATOM    808  O   ARG A 103      13.394 -37.685  56.718  1.00  0.73           O  
ATOM    809  CB  ARG A 103      10.599 -36.684  56.659  1.00  0.73           C  
ATOM    810  CG  ARG A 103      10.759 -35.666  55.514  1.00  0.73           C  
ATOM    811  CD  ARG A 103      10.422 -34.228  55.912  1.00  0.73           C  
ATOM    812  NE  ARG A 103      11.397 -33.808  56.970  1.00  0.73           N  
ATOM    813  CZ  ARG A 103      12.624 -33.336  56.715  1.00  0.73           C  
ATOM    814  NH1 ARG A 103      13.402 -32.982  57.737  1.00  0.73           N  
ATOM    815  NH2 ARG A 103      13.092 -33.209  55.480  1.00  0.73           N  
ATOM    816  N   PRO A 104      12.941 -38.532  54.710  1.00  0.79           N  
ATOM    817  CA  PRO A 104      14.319 -38.528  54.286  1.00  0.79           C  
ATOM    818  C   PRO A 104      14.847 -37.127  54.056  1.00  0.79           C  
ATOM    819  O   PRO A 104      14.100 -36.149  53.980  1.00  0.79           O  
ATOM    820  CB  PRO A 104      14.270 -39.297  52.958  1.00  0.79           C  
ATOM    821  CG  PRO A 104      12.943 -38.873  52.342  1.00  0.79           C  
ATOM    822  CD  PRO A 104      12.055 -38.750  53.575  1.00  0.79           C  
ATOM    823  N   THR A 105      16.171 -37.012  53.932  1.00  0.76           N  
ATOM    824  CA  THR A 105      16.834 -35.752  53.648  1.00  0.76           C  
ATOM    825  C   THR A 105      17.277 -35.652  52.199  1.00  0.76           C  
ATOM    826  O   THR A 105      17.665 -34.583  51.735  1.00  0.76           O  
ATOM    827  CB  THR A 105      18.068 -35.610  54.521  1.00  0.76           C  
ATOM    828  OG1 THR A 105      18.901 -36.762  54.411  1.00  0.76           O  
ATOM    829  CG2 THR A 105      17.628 -35.512  55.991  1.00  0.76           C  
ATOM    830  N   GLY A 106      17.194 -36.772  51.454  1.00  0.76           N  
ATOM    831  CA  GLY A 106      17.554 -36.882  50.047  1.00  0.76           C  
ATOM    832  C   GLY A 106      16.588 -37.797  49.346  1.00  0.76           C  
ATOM    833  O   GLY A 106      16.155 -38.792  49.923  1.00  0.76           O  
ATOM    834  N   SER A 107      16.237 -37.504  48.077  1.00  0.79           N  
ATOM    835  CA  SER A 107      15.087 -38.141  47.432  1.00  0.79           C  
ATOM    836  C   SER A 107      14.859 -37.640  46.014  1.00  0.79           C  
ATOM    837  O   SER A 107      14.787 -36.442  45.767  1.00  0.79           O  
ATOM    838  CB  SER A 107      13.754 -37.865  48.188  1.00  0.79           C  
ATOM    839  OG  SER A 107      12.664 -38.596  47.637  1.00  0.79           O  
ATOM    840  N   ALA A 108      14.699 -38.550  45.033  1.00  0.84           N  
ATOM    841  CA  ALA A 108      14.283 -38.189  43.685  1.00  0.84           C  
ATOM    842  C   ALA A 108      12.755 -38.139  43.562  1.00  0.84           C  
ATOM    843  O   ALA A 108      12.043 -38.920  44.197  1.00  0.84           O  
ATOM    844  CB  ALA A 108      14.868 -39.172  42.652  1.00  0.84           C  
ATOM    845  N   VAL A 109      12.199 -37.209  42.756  1.00  0.88           N  
ATOM    846  CA  VAL A 109      10.764 -36.953  42.724  1.00  0.88           C  
ATOM    847  C   VAL A 109      10.101 -37.618  41.537  1.00  0.88           C  
ATOM    848  O   VAL A 109      10.507 -37.442  40.390  1.00  0.88           O  
ATOM    849  CB  VAL A 109      10.417 -35.460  42.662  1.00  0.88           C  
ATOM    850  CG1 VAL A 109       8.902 -35.228  42.862  1.00  0.88           C  
ATOM    851  CG2 VAL A 109      11.203 -34.657  43.711  1.00  0.88           C  
ATOM    852  N   LEU A 110       9.011 -38.367  41.776  1.00  0.91           N  
ATOM    853  CA  LEU A 110       8.131 -38.831  40.720  1.00  0.91           C  
ATOM    854  C   LEU A 110       6.827 -38.050  40.788  1.00  0.91           C  
ATOM    855  O   LEU A 110       6.227 -37.910  41.850  1.00  0.91           O  
ATOM    856  CB  LEU A 110       7.816 -40.340  40.872  1.00  0.91           C  
ATOM    857  CG  LEU A 110       8.847 -41.286  40.229  1.00  0.91           C  
ATOM    858  CD1 LEU A 110       8.740 -42.687  40.840  1.00  0.91           C  
ATOM    859  CD2 LEU A 110       8.653 -41.387  38.709  1.00  0.91           C  
ATOM    860  N   VAL A 111       6.347 -37.511  39.648  1.00  0.94           N  
ATOM    861  CA  VAL A 111       5.087 -36.772  39.610  1.00  0.94           C  
ATOM    862  C   VAL A 111       4.123 -37.445  38.659  1.00  0.94           C  
ATOM    863  O   VAL A 111       4.387 -37.570  37.463  1.00  0.94           O  
ATOM    864  CB  VAL A 111       5.215 -35.305  39.209  1.00  0.94           C  
ATOM    865  CG1 VAL A 111       3.864 -34.579  39.389  1.00  0.94           C  
ATOM    866  CG2 VAL A 111       6.294 -34.622  40.065  1.00  0.94           C  
ATOM    867  N   TRP A 112       2.968 -37.897  39.179  1.00  0.91           N  
ATOM    868  CA  TRP A 112       1.956 -38.579  38.399  1.00  0.91           C  
ATOM    869  C   TRP A 112       0.886 -37.636  37.883  1.00  0.91           C  
ATOM    870  O   TRP A 112       0.331 -36.810  38.610  1.00  0.91           O  
ATOM    871  CB  TRP A 112       1.290 -39.713  39.211  1.00  0.91           C  
ATOM    872  CG  TRP A 112       0.121 -40.463  38.579  1.00  0.91           C  
ATOM    873  CD1 TRP A 112      -1.207 -40.408  38.905  1.00  0.91           C  
ATOM    874  CD2 TRP A 112       0.235 -41.422  37.513  1.00  0.91           C  
ATOM    875  NE1 TRP A 112      -1.931 -41.274  38.111  1.00  0.91           N  
ATOM    876  CE2 TRP A 112      -1.062 -41.900  37.248  1.00  0.91           C  
ATOM    877  CE3 TRP A 112       1.336 -41.899  36.806  1.00  0.91           C  
ATOM    878  CZ2 TRP A 112      -1.283 -42.864  36.274  1.00  0.91           C  
ATOM    879  CZ3 TRP A 112       1.118 -42.893  35.838  1.00  0.91           C  
ATOM    880  CH2 TRP A 112      -0.174 -43.371  35.580  1.00  0.91           C  
ATOM    881  N   ILE A 113       0.548 -37.795  36.594  1.00  0.85           N  
ATOM    882  CA  ILE A 113      -0.576 -37.139  35.960  1.00  0.85           C  
ATOM    883  C   ILE A 113      -1.493 -38.244  35.460  1.00  0.85           C  
ATOM    884  O   ILE A 113      -1.116 -39.055  34.614  1.00  0.85           O  
ATOM    885  CB  ILE A 113      -0.139 -36.241  34.801  1.00  0.85           C  
ATOM    886  CG1 ILE A 113       0.926 -35.221  35.280  1.00  0.85           C  
ATOM    887  CG2 ILE A 113      -1.372 -35.522  34.212  1.00  0.85           C  
ATOM    888  CD1 ILE A 113       1.554 -34.385  34.159  1.00  0.85           C  
ATOM    889  N   TYR A 114      -2.730 -38.339  35.989  1.00  0.84           N  
ATOM    890  CA  TYR A 114      -3.672 -39.371  35.585  1.00  0.84           C  
ATOM    891  C   TYR A 114      -4.227 -39.221  34.177  1.00  0.84           C  
ATOM    892  O   TYR A 114      -4.240 -38.139  33.599  1.00  0.84           O  
ATOM    893  CB  TYR A 114      -4.855 -39.531  36.577  1.00  0.84           C  
ATOM    894  CG  TYR A 114      -5.608 -38.247  36.816  1.00  0.84           C  
ATOM    895  CD1 TYR A 114      -6.490 -37.713  35.856  1.00  0.84           C  
ATOM    896  CD2 TYR A 114      -5.444 -37.568  38.030  1.00  0.84           C  
ATOM    897  CE1 TYR A 114      -7.174 -36.516  36.094  1.00  0.84           C  
ATOM    898  CE2 TYR A 114      -6.136 -36.381  38.275  1.00  0.84           C  
ATOM    899  CZ  TYR A 114      -6.985 -35.855  37.304  1.00  0.84           C  
ATOM    900  OH  TYR A 114      -7.663 -34.671  37.579  1.00  0.84           O  
ATOM    901  N   GLY A 115      -4.730 -40.328  33.594  1.00  0.89           N  
ATOM    902  CA  GLY A 115      -5.497 -40.283  32.358  1.00  0.89           C  
ATOM    903  C   GLY A 115      -6.987 -40.304  32.575  1.00  0.89           C  
ATOM    904  O   GLY A 115      -7.482 -40.110  33.678  1.00  0.89           O  
ATOM    905  N   GLY A 116      -7.755 -40.576  31.498  1.00  0.89           N  
ATOM    906  CA  GLY A 116      -9.207 -40.365  31.484  1.00  0.89           C  
ATOM    907  C   GLY A 116      -9.680 -39.441  30.387  1.00  0.89           C  
ATOM    908  O   GLY A 116     -10.672 -38.734  30.510  1.00  0.89           O  
ATOM    909  N   GLY A 117      -8.955 -39.388  29.247  1.00  0.86           N  
ATOM    910  CA  GLY A 117      -9.422 -38.738  28.013  1.00  0.86           C  
ATOM    911  C   GLY A 117      -9.600 -37.243  28.064  1.00  0.86           C  
ATOM    912  O   GLY A 117     -10.251 -36.673  27.201  1.00  0.86           O  
ATOM    913  N   PHE A 118      -9.064 -36.592  29.112  1.00  0.82           N  
ATOM    914  CA  PHE A 118      -9.271 -35.188  29.446  1.00  0.82           C  
ATOM    915  C   PHE A 118     -10.681 -34.867  29.936  1.00  0.82           C  
ATOM    916  O   PHE A 118     -10.987 -33.709  30.204  1.00  0.82           O  
ATOM    917  CB  PHE A 118      -8.869 -34.188  28.325  1.00  0.82           C  
ATOM    918  CG  PHE A 118      -7.413 -34.300  27.982  1.00  0.82           C  
ATOM    919  CD1 PHE A 118      -6.455 -33.765  28.854  1.00  0.82           C  
ATOM    920  CD2 PHE A 118      -6.988 -34.893  26.780  1.00  0.82           C  
ATOM    921  CE1 PHE A 118      -5.096 -33.812  28.530  1.00  0.82           C  
ATOM    922  CE2 PHE A 118      -5.626 -34.940  26.452  1.00  0.82           C  
ATOM    923  CZ  PHE A 118      -4.679 -34.398  27.330  1.00  0.82           C  
ATOM    924  N   TYR A 119     -11.556 -35.877  30.133  1.00  0.76           N  
ATOM    925  CA  TYR A 119     -12.922 -35.663  30.593  1.00  0.76           C  
ATOM    926  C   TYR A 119     -13.169 -36.252  31.972  1.00  0.76           C  
ATOM    927  O   TYR A 119     -14.205 -36.017  32.588  1.00  0.76           O  
ATOM    928  CB  TYR A 119     -13.964 -36.200  29.567  1.00  0.76           C  
ATOM    929  CG  TYR A 119     -14.085 -37.701  29.522  1.00  0.76           C  
ATOM    930  CD1 TYR A 119     -15.005 -38.344  30.368  1.00  0.76           C  
ATOM    931  CD2 TYR A 119     -13.281 -38.475  28.674  1.00  0.76           C  
ATOM    932  CE1 TYR A 119     -15.078 -39.741  30.412  1.00  0.76           C  
ATOM    933  CE2 TYR A 119     -13.362 -39.876  28.705  1.00  0.76           C  
ATOM    934  CZ  TYR A 119     -14.254 -40.503  29.584  1.00  0.76           C  
ATOM    935  OH  TYR A 119     -14.337 -41.905  29.646  1.00  0.76           O  
ATOM    936  N   SER A 120     -12.209 -37.024  32.500  1.00  0.84           N  
ATOM    937  CA  SER A 120     -12.402 -37.780  33.720  1.00  0.84           C  
ATOM    938  C   SER A 120     -11.078 -38.052  34.391  1.00  0.84           C  
ATOM    939  O   SER A 120     -10.013 -37.708  33.876  1.00  0.84           O  
ATOM    940  CB  SER A 120     -13.153 -39.129  33.502  1.00  0.84           C  
ATOM    941  OG  SER A 120     -12.402 -40.069  32.725  1.00  0.84           O  
ATOM    942  N   GLY A 121     -11.130 -38.660  35.591  1.00  0.86           N  
ATOM    943  CA  GLY A 121      -9.957 -39.048  36.354  1.00  0.86           C  
ATOM    944  C   GLY A 121      -9.842 -38.283  37.641  1.00  0.86           C  
ATOM    945  O   GLY A 121     -10.419 -37.211  37.835  1.00  0.86           O  
ATOM    946  N   THR A 122      -9.067 -38.840  38.582  1.00  0.83           N  
ATOM    947  CA  THR A 122      -8.788 -38.198  39.852  1.00  0.83           C  
ATOM    948  C   THR A 122      -7.504 -38.749  40.403  1.00  0.83           C  
ATOM    949  O   THR A 122      -7.083 -39.849  40.055  1.00  0.83           O  
ATOM    950  CB  THR A 122      -9.909 -38.288  40.886  1.00  0.83           C  
ATOM    951  OG1 THR A 122      -9.586 -37.618  42.096  1.00  0.83           O  
ATOM    952  CG2 THR A 122     -10.277 -39.729  41.235  1.00  0.83           C  
ATOM    953  N   SER A 123      -6.823 -38.004  41.291  1.00  0.86           N  
ATOM    954  CA  SER A 123      -5.579 -38.438  41.908  1.00  0.86           C  
ATOM    955  C   SER A 123      -5.824 -39.384  43.055  1.00  0.86           C  
ATOM    956  O   SER A 123      -4.908 -40.005  43.587  1.00  0.86           O  
ATOM    957  CB  SER A 123      -4.732 -37.250  42.431  1.00  0.86           C  
ATOM    958  OG  SER A 123      -5.457 -36.423  43.346  1.00  0.86           O  
ATOM    959  N   THR A 124      -7.098 -39.514  43.444  1.00  0.82           N  
ATOM    960  CA  THR A 124      -7.533 -40.211  44.632  1.00  0.82           C  
ATOM    961  C   THR A 124      -7.955 -41.641  44.363  1.00  0.82           C  
ATOM    962  O   THR A 124      -8.303 -42.367  45.293  1.00  0.82           O  
ATOM    963  CB  THR A 124      -8.709 -39.471  45.269  1.00  0.82           C  
ATOM    964  OG1 THR A 124      -9.820 -39.390  44.387  1.00  0.82           O  
ATOM    965  CG2 THR A 124      -8.302 -38.015  45.540  1.00  0.82           C  
ATOM    966  N   LEU A 125      -7.911 -42.110  43.094  1.00  0.76           N  
ATOM    967  CA  LEU A 125      -8.229 -43.485  42.744  1.00  0.76           C  
ATOM    968  C   LEU A 125      -7.303 -44.485  43.409  1.00  0.76           C  
ATOM    969  O   LEU A 125      -6.094 -44.282  43.483  1.00  0.76           O  
ATOM    970  CB  LEU A 125      -8.214 -43.744  41.211  1.00  0.76           C  
ATOM    971  CG  LEU A 125      -9.200 -42.886  40.401  1.00  0.76           C  
ATOM    972  CD1 LEU A 125      -9.166 -43.254  38.915  1.00  0.76           C  
ATOM    973  CD2 LEU A 125     -10.635 -43.053  40.914  1.00  0.76           C  
ATOM    974  N   GLU A 126      -7.853 -45.626  43.877  1.00  0.73           N  
ATOM    975  CA  GLU A 126      -7.113 -46.650  44.596  1.00  0.73           C  
ATOM    976  C   GLU A 126      -5.949 -47.213  43.804  1.00  0.73           C  
ATOM    977  O   GLU A 126      -4.900 -47.533  44.340  1.00  0.73           O  
ATOM    978  CB  GLU A 126      -8.037 -47.828  44.959  1.00  0.73           C  
ATOM    979  CG  GLU A 126      -9.110 -47.506  46.023  1.00  0.73           C  
ATOM    980  CD  GLU A 126      -9.888 -48.762  46.412  1.00  0.73           C  
ATOM    981  OE1 GLU A 126      -9.522 -49.870  45.937  1.00  0.73           O  
ATOM    982  OE2 GLU A 126     -10.843 -48.606  47.212  1.00  0.73           O  
ATOM    983  N   VAL A 127      -6.094 -47.302  42.471  1.00  0.79           N  
ATOM    984  CA  VAL A 127      -5.056 -47.804  41.587  1.00  0.79           C  
ATOM    985  C   VAL A 127      -3.870 -46.857  41.436  1.00  0.79           C  
ATOM    986  O   VAL A 127      -2.818 -47.219  40.912  1.00  0.79           O  
ATOM    987  CB  VAL A 127      -5.658 -48.164  40.232  1.00  0.79           C  
ATOM    988  CG1 VAL A 127      -5.998 -46.914  39.399  1.00  0.79           C  
ATOM    989  CG2 VAL A 127      -4.715 -49.106  39.468  1.00  0.79           C  
ATOM    990  N   TYR A 128      -4.004 -45.605  41.903  1.00  0.82           N  
ATOM    991  CA  TYR A 128      -2.916 -44.659  41.868  1.00  0.82           C  
ATOM    992  C   TYR A 128      -2.247 -44.518  43.224  1.00  0.82           C  
ATOM    993  O   TYR A 128      -1.438 -43.604  43.343  1.00  0.82           O  
ATOM    994  CB  TYR A 128      -3.383 -43.247  41.386  1.00  0.82           C  
ATOM    995  CG  TYR A 128      -4.033 -43.225  40.018  1.00  0.82           C  
ATOM    996  CD1 TYR A 128      -3.671 -44.113  38.987  1.00  0.82           C  
ATOM    997  CD2 TYR A 128      -5.015 -42.255  39.741  1.00  0.82           C  
ATOM    998  CE1 TYR A 128      -4.330 -44.077  37.748  1.00  0.82           C  
ATOM    999  CE2 TYR A 128      -5.669 -42.221  38.501  1.00  0.82           C  
ATOM   1000  CZ  TYR A 128      -5.333 -43.139  37.508  1.00  0.82           C  
ATOM   1001  OH  TYR A 128      -5.994 -43.110  36.264  1.00  0.82           O  
ATOM   1002  N   ASP A 129      -2.539 -45.376  44.252  1.00  0.82           N  
ATOM   1003  CA  ASP A 129      -1.990 -45.264  45.610  1.00  0.82           C  
ATOM   1004  C   ASP A 129      -0.450 -45.312  45.652  1.00  0.82           C  
ATOM   1005  O   ASP A 129       0.183 -46.343  45.413  1.00  0.82           O  
ATOM   1006  CB  ASP A 129      -2.589 -46.240  46.672  1.00  0.82           C  
ATOM   1007  CG  ASP A 129      -2.265 -45.867  48.129  1.00  0.82           C  
ATOM   1008  OD1 ASP A 129      -1.409 -44.976  48.377  1.00  0.82           O  
ATOM   1009  OD2 ASP A 129      -2.855 -46.461  49.075  1.00  0.82           O  
ATOM   1010  N   PRO A 130       0.217 -44.219  45.966  1.00  0.89           N  
ATOM   1011  CA  PRO A 130       1.666 -44.165  45.866  1.00  0.89           C  
ATOM   1012  C   PRO A 130       2.413 -44.817  46.993  1.00  0.89           C  
ATOM   1013  O   PRO A 130       3.645 -44.835  46.932  1.00  0.89           O  
ATOM   1014  CB  PRO A 130       1.990 -42.678  45.864  1.00  0.89           C  
ATOM   1015  CG  PRO A 130       0.698 -42.021  45.390  1.00  0.89           C  
ATOM   1016  CD  PRO A 130      -0.386 -42.890  45.975  1.00  0.89           C  
ATOM   1017  N   ARG A 131       1.731 -45.316  48.048  1.00  0.76           N  
ATOM   1018  CA  ARG A 131       2.395 -45.773  49.260  1.00  0.76           C  
ATOM   1019  C   ARG A 131       3.444 -46.841  48.998  1.00  0.76           C  
ATOM   1020  O   ARG A 131       4.534 -46.816  49.562  1.00  0.76           O  
ATOM   1021  CB  ARG A 131       1.393 -46.268  50.344  1.00  0.76           C  
ATOM   1022  CG  ARG A 131       0.774 -47.665  50.108  1.00  0.76           C  
ATOM   1023  CD  ARG A 131      -0.115 -48.164  51.241  1.00  0.76           C  
ATOM   1024  NE  ARG A 131      -1.351 -47.350  51.151  1.00  0.76           N  
ATOM   1025  CZ  ARG A 131      -2.232 -47.155  52.130  1.00  0.76           C  
ATOM   1026  NH1 ARG A 131      -2.048 -47.607  53.366  1.00  0.76           N  
ATOM   1027  NH2 ARG A 131      -3.323 -46.475  51.793  1.00  0.76           N  
ATOM   1028  N   VAL A 132       3.137 -47.785  48.089  1.00  0.81           N  
ATOM   1029  CA  VAL A 132       4.004 -48.895  47.770  1.00  0.81           C  
ATOM   1030  C   VAL A 132       5.263 -48.491  47.012  1.00  0.81           C  
ATOM   1031  O   VAL A 132       6.363 -48.942  47.324  1.00  0.81           O  
ATOM   1032  CB  VAL A 132       3.244 -49.965  47.010  1.00  0.81           C  
ATOM   1033  CG1 VAL A 132       4.192 -51.110  46.662  1.00  0.81           C  
ATOM   1034  CG2 VAL A 132       2.070 -50.506  47.847  1.00  0.81           C  
ATOM   1035  N   ILE A 133       5.157 -47.585  46.011  1.00  0.79           N  
ATOM   1036  CA  ILE A 133       6.322 -47.075  45.283  1.00  0.79           C  
ATOM   1037  C   ILE A 133       7.286 -46.374  46.226  1.00  0.79           C  
ATOM   1038  O   ILE A 133       8.499 -46.577  46.206  1.00  0.79           O  
ATOM   1039  CB  ILE A 133       5.919 -46.073  44.189  1.00  0.79           C  
ATOM   1040  CG1 ILE A 133       5.097 -46.733  43.063  1.00  0.79           C  
ATOM   1041  CG2 ILE A 133       7.166 -45.393  43.577  1.00  0.79           C  
ATOM   1042  CD1 ILE A 133       4.509 -45.706  42.080  1.00  0.79           C  
ATOM   1043  N   VAL A 134       6.746 -45.527  47.113  1.00  0.84           N  
ATOM   1044  CA  VAL A 134       7.536 -44.786  48.069  1.00  0.84           C  
ATOM   1045  C   VAL A 134       8.266 -45.675  49.067  1.00  0.84           C  
ATOM   1046  O   VAL A 134       9.454 -45.482  49.315  1.00  0.84           O  
ATOM   1047  CB  VAL A 134       6.634 -43.770  48.738  1.00  0.84           C  
ATOM   1048  CG1 VAL A 134       7.329 -43.097  49.917  1.00  0.84           C  
ATOM   1049  CG2 VAL A 134       6.290 -42.698  47.695  1.00  0.84           C  
ATOM   1050  N   SER A 135       7.592 -46.697  49.634  1.00  0.80           N  
ATOM   1051  CA  SER A 135       8.210 -47.609  50.590  1.00  0.80           C  
ATOM   1052  C   SER A 135       9.290 -48.513  50.045  1.00  0.80           C  
ATOM   1053  O   SER A 135      10.338 -48.669  50.669  1.00  0.80           O  
ATOM   1054  CB  SER A 135       7.181 -48.519  51.323  1.00  0.80           C  
ATOM   1055  OG  SER A 135       6.351 -49.309  50.465  1.00  0.80           O  
ATOM   1056  N   GLU A 136       9.052 -49.146  48.886  1.00  0.74           N  
ATOM   1057  CA  GLU A 136       9.993 -50.073  48.286  1.00  0.74           C  
ATOM   1058  C   GLU A 136      11.209 -49.356  47.687  1.00  0.74           C  
ATOM   1059  O   GLU A 136      12.354 -49.764  47.868  1.00  0.74           O  
ATOM   1060  CB  GLU A 136       9.260 -50.972  47.249  1.00  0.74           C  
ATOM   1061  CG  GLU A 136       8.205 -51.954  47.863  1.00  0.74           C  
ATOM   1062  CD  GLU A 136       8.755 -53.228  48.528  1.00  0.74           C  
ATOM   1063  OE1 GLU A 136       9.959 -53.282  48.870  1.00  0.74           O  
ATOM   1064  OE2 GLU A 136       7.968 -54.207  48.680  1.00  0.74           O  
ATOM   1065  N   GLU A 137      10.993 -48.226  46.977  1.00  0.74           N  
ATOM   1066  CA  GLU A 137      12.024 -47.643  46.132  1.00  0.74           C  
ATOM   1067  C   GLU A 137      12.634 -46.335  46.635  1.00  0.74           C  
ATOM   1068  O   GLU A 137      13.619 -45.822  46.082  1.00  0.74           O  
ATOM   1069  CB  GLU A 137      11.398 -47.439  44.738  1.00  0.74           C  
ATOM   1070  CG  GLU A 137      11.289 -48.768  43.956  1.00  0.74           C  
ATOM   1071  CD  GLU A 137      12.652 -49.356  43.584  1.00  0.74           C  
ATOM   1072  OE1 GLU A 137      13.632 -48.571  43.450  1.00  0.74           O  
ATOM   1073  OE2 GLU A 137      12.706 -50.595  43.398  1.00  0.74           O  
ATOM   1074  N   ASN A 138      12.090 -45.783  47.740  1.00  0.78           N  
ATOM   1075  CA  ASN A 138      12.571 -44.593  48.434  1.00  0.78           C  
ATOM   1076  C   ASN A 138      12.655 -43.337  47.573  1.00  0.78           C  
ATOM   1077  O   ASN A 138      13.647 -42.609  47.559  1.00  0.78           O  
ATOM   1078  CB  ASN A 138      13.891 -44.835  49.209  1.00  0.78           C  
ATOM   1079  CG  ASN A 138      13.671 -45.877  50.299  1.00  0.78           C  
ATOM   1080  OD1 ASN A 138      12.693 -45.837  51.042  1.00  0.78           O  
ATOM   1081  ND2 ASN A 138      14.633 -46.818  50.442  1.00  0.78           N  
ATOM   1082  N   ILE A 139      11.568 -43.069  46.842  1.00  0.80           N  
ATOM   1083  CA  ILE A 139      11.322 -41.836  46.119  1.00  0.80           C  
ATOM   1084  C   ILE A 139      10.335 -40.981  46.887  1.00  0.80           C  
ATOM   1085  O   ILE A 139       9.675 -41.431  47.822  1.00  0.80           O  
ATOM   1086  CB  ILE A 139      10.758 -42.073  44.718  1.00  0.80           C  
ATOM   1087  CG1 ILE A 139       9.471 -42.929  44.720  1.00  0.80           C  
ATOM   1088  CG2 ILE A 139      11.838 -42.726  43.833  1.00  0.80           C  
ATOM   1089  CD1 ILE A 139       8.177 -42.113  44.752  1.00  0.80           C  
ATOM   1090  N   ILE A 140      10.170 -39.715  46.474  1.00  0.85           N  
ATOM   1091  CA  ILE A 140       9.061 -38.883  46.896  1.00  0.85           C  
ATOM   1092  C   ILE A 140       8.099 -38.845  45.736  1.00  0.85           C  
ATOM   1093  O   ILE A 140       8.491 -38.739  44.573  1.00  0.85           O  
ATOM   1094  CB  ILE A 140       9.478 -37.488  47.341  1.00  0.85           C  
ATOM   1095  CG1 ILE A 140       8.297 -36.599  47.778  1.00  0.85           C  
ATOM   1096  CG2 ILE A 140      10.299 -36.778  46.267  1.00  0.85           C  
ATOM   1097  CD1 ILE A 140       8.765 -35.410  48.623  1.00  0.85           C  
ATOM   1098  N   PHE A 141       6.801 -39.008  46.011  1.00  0.95           N  
ATOM   1099  CA  PHE A 141       5.803 -39.049  44.973  1.00  0.95           C  
ATOM   1100  C   PHE A 141       4.876 -37.873  45.155  1.00  0.95           C  
ATOM   1101  O   PHE A 141       4.495 -37.536  46.275  1.00  0.95           O  
ATOM   1102  CB  PHE A 141       5.029 -40.387  45.019  1.00  0.95           C  
ATOM   1103  CG  PHE A 141       3.989 -40.502  43.950  1.00  0.95           C  
ATOM   1104  CD1 PHE A 141       4.172 -41.298  42.806  1.00  0.95           C  
ATOM   1105  CD2 PHE A 141       2.754 -39.867  44.155  1.00  0.95           C  
ATOM   1106  CE1 PHE A 141       3.105 -41.479  41.918  1.00  0.95           C  
ATOM   1107  CE2 PHE A 141       1.717 -40.015  43.242  1.00  0.95           C  
ATOM   1108  CZ  PHE A 141       1.880 -40.855  42.148  1.00  0.95           C  
ATOM   1109  N   VAL A 142       4.487 -37.244  44.033  1.00  0.94           N  
ATOM   1110  CA  VAL A 142       3.478 -36.208  43.991  1.00  0.94           C  
ATOM   1111  C   VAL A 142       2.414 -36.570  42.961  1.00  0.94           C  
ATOM   1112  O   VAL A 142       2.721 -37.048  41.870  1.00  0.94           O  
ATOM   1113  CB  VAL A 142       4.076 -34.845  43.652  1.00  0.94           C  
ATOM   1114  CG1 VAL A 142       3.030 -33.728  43.831  1.00  0.94           C  
ATOM   1115  CG2 VAL A 142       5.276 -34.576  44.577  1.00  0.94           C  
ATOM   1116  N   ALA A 143       1.120 -36.345  43.248  1.00  0.96           N  
ATOM   1117  CA  ALA A 143       0.101 -36.370  42.212  1.00  0.96           C  
ATOM   1118  C   ALA A 143      -0.846 -35.218  42.433  1.00  0.96           C  
ATOM   1119  O   ALA A 143      -1.034 -34.747  43.553  1.00  0.96           O  
ATOM   1120  CB  ALA A 143      -0.708 -37.681  42.178  1.00  0.96           C  
ATOM   1121  N   MET A 144      -1.472 -34.715  41.359  1.00  0.84           N  
ATOM   1122  CA  MET A 144      -2.379 -33.593  41.456  1.00  0.84           C  
ATOM   1123  C   MET A 144      -3.695 -33.915  40.803  1.00  0.84           C  
ATOM   1124  O   MET A 144      -3.785 -34.722  39.880  1.00  0.84           O  
ATOM   1125  CB  MET A 144      -1.786 -32.283  40.859  1.00  0.84           C  
ATOM   1126  CG  MET A 144      -1.879 -32.085  39.323  1.00  0.84           C  
ATOM   1127  SD  MET A 144      -1.085 -33.348  38.282  1.00  0.84           S  
ATOM   1128  CE  MET A 144       0.631 -32.864  38.616  1.00  0.84           C  
ATOM   1129  N   GLN A 145      -4.769 -33.271  41.280  1.00  0.79           N  
ATOM   1130  CA  GLN A 145      -5.985 -33.139  40.511  1.00  0.79           C  
ATOM   1131  C   GLN A 145      -5.841 -31.993  39.542  1.00  0.79           C  
ATOM   1132  O   GLN A 145      -5.195 -31.010  39.872  1.00  0.79           O  
ATOM   1133  CB  GLN A 145      -7.172 -32.857  41.453  1.00  0.79           C  
ATOM   1134  CG  GLN A 145      -8.567 -32.791  40.787  1.00  0.79           C  
ATOM   1135  CD  GLN A 145      -8.971 -34.132  40.207  1.00  0.79           C  
ATOM   1136  OE1 GLN A 145      -8.358 -35.145  40.524  1.00  0.79           O  
ATOM   1137  NE2 GLN A 145      -9.944 -34.168  39.266  1.00  0.79           N  
ATOM   1138  N   TYR A 146      -6.436 -32.072  38.342  1.00  0.80           N  
ATOM   1139  CA  TYR A 146      -6.519 -30.946  37.437  1.00  0.80           C  
ATOM   1140  C   TYR A 146      -7.935 -30.873  36.899  1.00  0.80           C  
ATOM   1141  O   TYR A 146      -8.693 -31.842  36.969  1.00  0.80           O  
ATOM   1142  CB  TYR A 146      -5.456 -31.002  36.303  1.00  0.80           C  
ATOM   1143  CG  TYR A 146      -5.512 -32.228  35.426  1.00  0.80           C  
ATOM   1144  CD1 TYR A 146      -4.824 -33.407  35.765  1.00  0.80           C  
ATOM   1145  CD2 TYR A 146      -6.201 -32.174  34.203  1.00  0.80           C  
ATOM   1146  CE1 TYR A 146      -4.853 -34.517  34.906  1.00  0.80           C  
ATOM   1147  CE2 TYR A 146      -6.248 -33.286  33.354  1.00  0.80           C  
ATOM   1148  CZ  TYR A 146      -5.578 -34.458  33.710  1.00  0.80           C  
ATOM   1149  OH  TYR A 146      -5.622 -35.565  32.845  1.00  0.80           O  
ATOM   1150  N   ARG A 147      -8.376 -29.706  36.391  1.00  0.74           N  
ATOM   1151  CA  ARG A 147      -9.680 -29.628  35.756  1.00  0.74           C  
ATOM   1152  C   ARG A 147      -9.799 -30.402  34.450  1.00  0.74           C  
ATOM   1153  O   ARG A 147      -8.927 -30.383  33.585  1.00  0.74           O  
ATOM   1154  CB  ARG A 147     -10.130 -28.175  35.529  1.00  0.74           C  
ATOM   1155  CG  ARG A 147     -10.530 -27.456  36.826  1.00  0.74           C  
ATOM   1156  CD  ARG A 147     -10.750 -25.961  36.612  1.00  0.74           C  
ATOM   1157  NE  ARG A 147      -9.402 -25.341  36.432  1.00  0.74           N  
ATOM   1158  CZ  ARG A 147      -9.211 -24.056  36.125  1.00  0.74           C  
ATOM   1159  NH1 ARG A 147     -10.225 -23.231  35.875  1.00  0.74           N  
ATOM   1160  NH2 ARG A 147      -7.979 -23.574  36.064  1.00  0.74           N  
ATOM   1161  N   VAL A 148     -10.944 -31.075  34.274  1.00  0.80           N  
ATOM   1162  CA  VAL A 148     -11.233 -31.912  33.125  1.00  0.80           C  
ATOM   1163  C   VAL A 148     -12.513 -31.421  32.476  1.00  0.80           C  
ATOM   1164  O   VAL A 148     -13.135 -30.473  32.961  1.00  0.80           O  
ATOM   1165  CB  VAL A 148     -11.329 -33.395  33.483  1.00  0.80           C  
ATOM   1166  CG1 VAL A 148      -9.940 -33.909  33.908  1.00  0.80           C  
ATOM   1167  CG2 VAL A 148     -12.375 -33.651  34.582  1.00  0.80           C  
ATOM   1168  N   ALA A 149     -12.906 -32.019  31.331  1.00  0.77           N  
ATOM   1169  CA  ALA A 149     -14.089 -31.661  30.570  1.00  0.77           C  
ATOM   1170  C   ALA A 149     -14.158 -30.186  30.181  1.00  0.77           C  
ATOM   1171  O   ALA A 149     -13.146 -29.531  29.920  1.00  0.77           O  
ATOM   1172  CB  ALA A 149     -15.348 -32.110  31.336  1.00  0.77           C  
ATOM   1173  N   SER A 150     -15.369 -29.598  30.126  1.00  0.76           N  
ATOM   1174  CA  SER A 150     -15.552 -28.196  29.777  1.00  0.76           C  
ATOM   1175  C   SER A 150     -14.849 -27.235  30.719  1.00  0.76           C  
ATOM   1176  O   SER A 150     -14.283 -26.231  30.295  1.00  0.76           O  
ATOM   1177  CB  SER A 150     -17.048 -27.800  29.672  1.00  0.76           C  
ATOM   1178  OG  SER A 150     -17.744 -28.008  30.903  1.00  0.76           O  
ATOM   1179  N   LEU A 151     -14.825 -27.561  32.022  1.00  0.74           N  
ATOM   1180  CA  LEU A 151     -14.177 -26.793  33.067  1.00  0.74           C  
ATOM   1181  C   LEU A 151     -12.681 -26.601  32.868  1.00  0.74           C  
ATOM   1182  O   LEU A 151     -12.141 -25.537  33.175  1.00  0.74           O  
ATOM   1183  CB  LEU A 151     -14.394 -27.481  34.435  1.00  0.74           C  
ATOM   1184  CG  LEU A 151     -15.848 -27.465  34.937  1.00  0.74           C  
ATOM   1185  CD1 LEU A 151     -15.957 -28.283  36.222  1.00  0.74           C  
ATOM   1186  CD2 LEU A 151     -16.337 -26.045  35.214  1.00  0.74           C  
ATOM   1187  N   GLY A 152     -11.976 -27.636  32.365  1.00  0.79           N  
ATOM   1188  CA  GLY A 152     -10.551 -27.545  32.069  1.00  0.79           C  
ATOM   1189  C   GLY A 152     -10.218 -27.116  30.666  1.00  0.79           C  
ATOM   1190  O   GLY A 152      -9.150 -26.544  30.440  1.00  0.79           O  
ATOM   1191  N   PHE A 153     -11.098 -27.402  29.681  1.00  0.74           N  
ATOM   1192  CA  PHE A 153     -10.685 -27.392  28.279  1.00  0.74           C  
ATOM   1193  C   PHE A 153     -11.703 -26.855  27.275  1.00  0.74           C  
ATOM   1194  O   PHE A 153     -11.508 -26.987  26.070  1.00  0.74           O  
ATOM   1195  CB  PHE A 153     -10.300 -28.830  27.815  1.00  0.74           C  
ATOM   1196  CG  PHE A 153      -9.102 -29.340  28.557  1.00  0.74           C  
ATOM   1197  CD1 PHE A 153      -9.243 -30.263  29.606  1.00  0.74           C  
ATOM   1198  CD2 PHE A 153      -7.823 -28.870  28.226  1.00  0.74           C  
ATOM   1199  CE1 PHE A 153      -8.125 -30.686  30.336  1.00  0.74           C  
ATOM   1200  CE2 PHE A 153      -6.703 -29.293  28.951  1.00  0.74           C  
ATOM   1201  CZ  PHE A 153      -6.852 -30.199  30.009  1.00  0.74           C  
ATOM   1202  N   LEU A 154     -12.796 -26.185  27.687  1.00  0.77           N  
ATOM   1203  CA  LEU A 154     -13.577 -25.364  26.756  1.00  0.77           C  
ATOM   1204  C   LEU A 154     -12.775 -24.134  26.300  1.00  0.77           C  
ATOM   1205  O   LEU A 154     -11.958 -23.618  27.060  1.00  0.77           O  
ATOM   1206  CB  LEU A 154     -14.969 -25.055  27.374  1.00  0.77           C  
ATOM   1207  CG  LEU A 154     -16.046 -24.422  26.463  1.00  0.77           C  
ATOM   1208  CD1 LEU A 154     -17.448 -24.900  26.860  1.00  0.77           C  
ATOM   1209  CD2 LEU A 154     -16.055 -22.895  26.540  1.00  0.77           C  
ATOM   1210  N   PHE A 155     -12.928 -23.653  25.043  1.00  0.75           N  
ATOM   1211  CA  PHE A 155     -12.067 -22.588  24.527  1.00  0.75           C  
ATOM   1212  C   PHE A 155     -12.788 -21.665  23.548  1.00  0.75           C  
ATOM   1213  O   PHE A 155     -13.656 -22.075  22.781  1.00  0.75           O  
ATOM   1214  CB  PHE A 155     -10.779 -23.200  23.875  1.00  0.75           C  
ATOM   1215  CG  PHE A 155      -9.872 -22.271  23.092  1.00  0.75           C  
ATOM   1216  CD1 PHE A 155      -8.659 -21.847  23.629  1.00  0.75           C  
ATOM   1217  CD2 PHE A 155     -10.221 -21.817  21.808  1.00  0.75           C  
ATOM   1218  CE1 PHE A 155      -7.866 -20.890  22.990  1.00  0.75           C  
ATOM   1219  CE2 PHE A 155      -9.435 -20.859  21.147  1.00  0.75           C  
ATOM   1220  CZ  PHE A 155      -8.267 -20.375  21.756  1.00  0.75           C  
ATOM   1221  N   PHE A 156     -12.360 -20.387  23.515  1.00  0.74           N  
ATOM   1222  CA  PHE A 156     -12.583 -19.466  22.418  1.00  0.74           C  
ATOM   1223  C   PHE A 156     -11.390 -18.509  22.482  1.00  0.74           C  
ATOM   1224  O   PHE A 156     -10.589 -18.605  23.403  1.00  0.74           O  
ATOM   1225  CB  PHE A 156     -13.968 -18.776  22.509  1.00  0.74           C  
ATOM   1226  CG  PHE A 156     -14.246 -17.906  21.319  1.00  0.74           C  
ATOM   1227  CD1 PHE A 156     -14.765 -18.469  20.155  1.00  0.74           C  
ATOM   1228  CD2 PHE A 156     -13.977 -16.534  21.339  1.00  0.74           C  
ATOM   1229  CE1 PHE A 156     -14.987 -17.694  19.009  1.00  0.74           C  
ATOM   1230  CE2 PHE A 156     -14.140 -15.758  20.187  1.00  0.74           C  
ATOM   1231  CZ  PHE A 156     -14.668 -16.333  19.026  1.00  0.74           C  
ATOM   1232  N   ASP A 157     -11.177 -17.581  21.522  1.00  0.73           N  
ATOM   1233  CA  ASP A 157      -9.960 -16.767  21.481  1.00  0.73           C  
ATOM   1234  C   ASP A 157      -9.974 -15.531  22.379  1.00  0.73           C  
ATOM   1235  O   ASP A 157      -9.292 -14.533  22.148  1.00  0.73           O  
ATOM   1236  CB  ASP A 157      -9.625 -16.334  20.038  1.00  0.73           C  
ATOM   1237  CG  ASP A 157     -10.807 -15.721  19.305  1.00  0.73           C  
ATOM   1238  OD1 ASP A 157     -11.345 -14.690  19.741  1.00  0.73           O  
ATOM   1239  OD2 ASP A 157     -11.197 -16.311  18.264  1.00  0.73           O  
ATOM   1240  N   ASN A 158     -10.761 -15.629  23.445  1.00  0.71           N  
ATOM   1241  CA  ASN A 158     -11.146 -14.605  24.369  1.00  0.71           C  
ATOM   1242  C   ASN A 158     -10.229 -14.571  25.575  1.00  0.71           C  
ATOM   1243  O   ASN A 158      -9.240 -15.298  25.671  1.00  0.71           O  
ATOM   1244  CB  ASN A 158     -12.616 -14.881  24.777  1.00  0.71           C  
ATOM   1245  CG  ASN A 158     -12.832 -16.246  25.406  1.00  0.71           C  
ATOM   1246  OD1 ASN A 158     -11.917 -16.900  25.894  1.00  0.71           O  
ATOM   1247  ND2 ASN A 158     -14.098 -16.702  25.423  1.00  0.71           N  
ATOM   1248  N   GLU A 159     -10.571 -13.735  26.564  1.00  0.66           N  
ATOM   1249  CA  GLU A 159      -9.836 -13.733  27.812  1.00  0.66           C  
ATOM   1250  C   GLU A 159     -10.599 -14.493  28.878  1.00  0.66           C  
ATOM   1251  O   GLU A 159     -10.046 -15.037  29.837  1.00  0.66           O  
ATOM   1252  CB  GLU A 159      -9.627 -12.280  28.276  1.00  0.66           C  
ATOM   1253  CG  GLU A 159      -8.648 -11.515  27.351  1.00  0.66           C  
ATOM   1254  CD  GLU A 159      -8.323 -10.098  27.820  1.00  0.66           C  
ATOM   1255  OE1 GLU A 159      -8.869  -9.651  28.860  1.00  0.66           O  
ATOM   1256  OE2 GLU A 159      -7.489  -9.456  27.127  1.00  0.66           O  
ATOM   1257  N   GLU A 160     -11.925 -14.586  28.713  1.00  0.68           N  
ATOM   1258  CA  GLU A 160     -12.809 -15.186  29.665  1.00  0.68           C  
ATOM   1259  C   GLU A 160     -12.789 -16.710  29.690  1.00  0.68           C  
ATOM   1260  O   GLU A 160     -13.136 -17.275  30.734  1.00  0.68           O  
ATOM   1261  CB  GLU A 160     -14.254 -14.697  29.408  1.00  0.68           C  
ATOM   1262  CG  GLU A 160     -14.573 -13.189  29.528  1.00  0.68           C  
ATOM   1263  CD  GLU A 160     -14.390 -12.427  28.234  1.00  0.68           C  
ATOM   1264  OE1 GLU A 160     -13.459 -12.717  27.448  1.00  0.68           O  
ATOM   1265  OE2 GLU A 160     -15.224 -11.523  28.028  1.00  0.68           O  
ATOM   1266  N   VAL A 161     -12.383 -17.382  28.579  1.00  0.75           N  
ATOM   1267  CA  VAL A 161     -12.283 -18.841  28.412  1.00  0.75           C  
ATOM   1268  C   VAL A 161     -11.177 -19.230  27.426  1.00  0.75           C  
ATOM   1269  O   VAL A 161     -11.445 -19.649  26.295  1.00  0.75           O  
ATOM   1270  CB  VAL A 161     -13.580 -19.516  27.970  1.00  0.75           C  
ATOM   1271  CG1 VAL A 161     -13.427 -21.046  27.944  1.00  0.75           C  
ATOM   1272  CG2 VAL A 161     -14.662 -19.138  28.973  1.00  0.75           C  
ATOM   1273  N   PRO A 162      -9.908 -19.145  27.804  1.00  0.76           N  
ATOM   1274  CA  PRO A 162      -8.824 -19.209  26.828  1.00  0.76           C  
ATOM   1275  C   PRO A 162      -8.354 -20.640  26.657  1.00  0.76           C  
ATOM   1276  O   PRO A 162      -7.275 -20.846  26.091  1.00  0.76           O  
ATOM   1277  CB  PRO A 162      -7.733 -18.367  27.507  1.00  0.76           C  
ATOM   1278  CG  PRO A 162      -7.938 -18.595  29.005  1.00  0.76           C  
ATOM   1279  CD  PRO A 162      -9.458 -18.579  29.087  1.00  0.76           C  
ATOM   1280  N   GLY A 163      -9.111 -21.645  27.151  1.00  0.78           N  
ATOM   1281  CA  GLY A 163      -8.808 -23.079  27.172  1.00  0.78           C  
ATOM   1282  C   GLY A 163      -7.496 -23.451  27.805  1.00  0.78           C  
ATOM   1283  O   GLY A 163      -6.817 -22.641  28.426  1.00  0.78           O  
ATOM   1284  N   ASN A 164      -7.135 -24.752  27.720  1.00  0.78           N  
ATOM   1285  CA  ASN A 164      -5.899 -25.328  28.243  1.00  0.78           C  
ATOM   1286  C   ASN A 164      -5.658 -25.119  29.741  1.00  0.78           C  
ATOM   1287  O   ASN A 164      -4.573 -25.361  30.262  1.00  0.78           O  
ATOM   1288  CB  ASN A 164      -4.673 -24.865  27.407  1.00  0.78           C  
ATOM   1289  CG  ASN A 164      -4.814 -25.328  25.961  1.00  0.78           C  
ATOM   1290  OD1 ASN A 164      -5.530 -26.292  25.680  1.00  0.78           O  
ATOM   1291  ND2 ASN A 164      -4.103 -24.666  25.022  1.00  0.78           N  
ATOM   1292  N   ALA A 165      -6.693 -24.709  30.495  1.00  0.77           N  
ATOM   1293  CA  ALA A 165      -6.608 -24.335  31.888  1.00  0.77           C  
ATOM   1294  C   ALA A 165      -6.326 -25.520  32.779  1.00  0.77           C  
ATOM   1295  O   ALA A 165      -5.553 -25.416  33.719  1.00  0.77           O  
ATOM   1296  CB  ALA A 165      -7.834 -23.508  32.312  1.00  0.77           C  
ATOM   1297  N   GLY A 166      -6.862 -26.706  32.429  1.00  0.83           N  
ATOM   1298  CA  GLY A 166      -6.474 -27.966  33.061  1.00  0.83           C  
ATOM   1299  C   GLY A 166      -5.022 -28.360  32.856  1.00  0.83           C  
ATOM   1300  O   GLY A 166      -4.408 -28.985  33.713  1.00  0.83           O  
ATOM   1301  N   LEU A 167      -4.396 -27.978  31.722  1.00  0.80           N  
ATOM   1302  CA  LEU A 167      -2.951 -28.091  31.550  1.00  0.80           C  
ATOM   1303  C   LEU A 167      -2.191 -27.093  32.418  1.00  0.80           C  
ATOM   1304  O   LEU A 167      -1.183 -27.419  33.041  1.00  0.80           O  
ATOM   1305  CB  LEU A 167      -2.514 -27.906  30.077  1.00  0.80           C  
ATOM   1306  CG  LEU A 167      -2.784 -29.108  29.160  1.00  0.80           C  
ATOM   1307  CD1 LEU A 167      -2.633 -28.685  27.695  1.00  0.80           C  
ATOM   1308  CD2 LEU A 167      -1.840 -30.277  29.467  1.00  0.80           C  
ATOM   1309  N   TYR A 168      -2.682 -25.843  32.512  1.00  0.76           N  
ATOM   1310  CA  TYR A 168      -2.157 -24.836  33.420  1.00  0.76           C  
ATOM   1311  C   TYR A 168      -2.275 -25.220  34.898  1.00  0.76           C  
ATOM   1312  O   TYR A 168      -1.355 -24.957  35.670  1.00  0.76           O  
ATOM   1313  CB  TYR A 168      -2.771 -23.436  33.149  1.00  0.76           C  
ATOM   1314  CG  TYR A 168      -2.292 -22.858  31.835  1.00  0.76           C  
ATOM   1315  CD1 TYR A 168      -3.198 -22.471  30.831  1.00  0.76           C  
ATOM   1316  CD2 TYR A 168      -0.922 -22.629  31.620  1.00  0.76           C  
ATOM   1317  CE1 TYR A 168      -2.745 -21.884  29.640  1.00  0.76           C  
ATOM   1318  CE2 TYR A 168      -0.462 -22.059  30.423  1.00  0.76           C  
ATOM   1319  CZ  TYR A 168      -1.377 -21.686  29.434  1.00  0.76           C  
ATOM   1320  OH  TYR A 168      -0.933 -21.113  28.228  1.00  0.76           O  
ATOM   1321  N   ASP A 169      -3.360 -25.910  35.321  1.00  0.80           N  
ATOM   1322  CA  ASP A 169      -3.497 -26.503  36.649  1.00  0.80           C  
ATOM   1323  C   ASP A 169      -2.347 -27.466  36.968  1.00  0.80           C  
ATOM   1324  O   ASP A 169      -1.728 -27.417  38.032  1.00  0.80           O  
ATOM   1325  CB  ASP A 169      -4.827 -27.300  36.772  1.00  0.80           C  
ATOM   1326  CG  ASP A 169      -6.079 -26.445  36.672  1.00  0.80           C  
ATOM   1327  OD1 ASP A 169      -6.007 -25.194  36.730  1.00  0.80           O  
ATOM   1328  OD2 ASP A 169      -7.185 -27.038  36.539  1.00  0.80           O  
ATOM   1329  N   GLN A 170      -1.980 -28.331  36.000  1.00  0.80           N  
ATOM   1330  CA  GLN A 170      -0.810 -29.185  36.104  1.00  0.80           C  
ATOM   1331  C   GLN A 170       0.512 -28.421  36.180  1.00  0.80           C  
ATOM   1332  O   GLN A 170       1.363 -28.732  37.008  1.00  0.80           O  
ATOM   1333  CB  GLN A 170      -0.728 -30.156  34.907  1.00  0.80           C  
ATOM   1334  CG  GLN A 170      -1.951 -31.087  34.749  1.00  0.80           C  
ATOM   1335  CD  GLN A 170      -1.873 -31.770  33.390  1.00  0.80           C  
ATOM   1336  OE1 GLN A 170      -0.818 -31.772  32.759  1.00  0.80           O  
ATOM   1337  NE2 GLN A 170      -2.991 -32.349  32.907  1.00  0.80           N  
ATOM   1338  N   MET A 171       0.711 -27.370  35.351  1.00  0.82           N  
ATOM   1339  CA  MET A 171       1.900 -26.524  35.398  1.00  0.82           C  
ATOM   1340  C   MET A 171       2.080 -25.827  36.740  1.00  0.82           C  
ATOM   1341  O   MET A 171       3.176 -25.804  37.296  1.00  0.82           O  
ATOM   1342  CB  MET A 171       1.868 -25.418  34.312  1.00  0.82           C  
ATOM   1343  CG  MET A 171       1.979 -25.935  32.869  1.00  0.82           C  
ATOM   1344  SD  MET A 171       1.876 -24.637  31.598  1.00  0.82           S  
ATOM   1345  CE  MET A 171       3.381 -23.707  32.011  1.00  0.82           C  
ATOM   1346  N   MET A 172       0.989 -25.289  37.319  1.00  0.81           N  
ATOM   1347  CA  MET A 172       0.978 -24.684  38.641  1.00  0.81           C  
ATOM   1348  C   MET A 172       1.356 -25.673  39.736  1.00  0.81           C  
ATOM   1349  O   MET A 172       2.126 -25.371  40.645  1.00  0.81           O  
ATOM   1350  CB  MET A 172      -0.411 -24.059  38.917  1.00  0.81           C  
ATOM   1351  CG  MET A 172      -0.504 -23.214  40.207  1.00  0.81           C  
ATOM   1352  SD  MET A 172       0.585 -21.755  40.255  1.00  0.81           S  
ATOM   1353  CE  MET A 172      -0.296 -20.734  39.036  1.00  0.81           C  
ATOM   1354  N   ALA A 173       0.874 -26.927  39.647  1.00  0.89           N  
ATOM   1355  CA  ALA A 173       1.323 -27.998  40.512  1.00  0.89           C  
ATOM   1356  C   ALA A 173       2.814 -28.334  40.380  1.00  0.89           C  
ATOM   1357  O   ALA A 173       3.508 -28.526  41.374  1.00  0.89           O  
ATOM   1358  CB  ALA A 173       0.459 -29.243  40.268  1.00  0.89           C  
ATOM   1359  N   LEU A 174       3.370 -28.367  39.153  1.00  0.86           N  
ATOM   1360  CA  LEU A 174       4.805 -28.508  38.934  1.00  0.86           C  
ATOM   1361  C   LEU A 174       5.634 -27.342  39.483  1.00  0.86           C  
ATOM   1362  O   LEU A 174       6.693 -27.535  40.080  1.00  0.86           O  
ATOM   1363  CB  LEU A 174       5.134 -28.723  37.435  1.00  0.86           C  
ATOM   1364  CG  LEU A 174       4.508 -29.981  36.795  1.00  0.86           C  
ATOM   1365  CD1 LEU A 174       4.872 -30.072  35.304  1.00  0.86           C  
ATOM   1366  CD2 LEU A 174       4.916 -31.266  37.526  1.00  0.86           C  
ATOM   1367  N   GLN A 175       5.148 -26.092  39.345  1.00  0.79           N  
ATOM   1368  CA  GLN A 175       5.718 -24.925  40.007  1.00  0.79           C  
ATOM   1369  C   GLN A 175       5.677 -25.034  41.531  1.00  0.79           C  
ATOM   1370  O   GLN A 175       6.676 -24.795  42.206  1.00  0.79           O  
ATOM   1371  CB  GLN A 175       5.007 -23.633  39.536  1.00  0.79           C  
ATOM   1372  CG  GLN A 175       5.283 -23.312  38.048  1.00  0.79           C  
ATOM   1373  CD  GLN A 175       4.365 -22.216  37.507  1.00  0.79           C  
ATOM   1374  OE1 GLN A 175       3.289 -21.918  38.017  1.00  0.79           O  
ATOM   1375  NE2 GLN A 175       4.795 -21.593  36.383  1.00  0.79           N  
ATOM   1376  N   TRP A 176       4.549 -25.504  42.110  1.00  0.85           N  
ATOM   1377  CA  TRP A 176       4.429 -25.802  43.532  1.00  0.85           C  
ATOM   1378  C   TRP A 176       5.458 -26.826  44.003  1.00  0.85           C  
ATOM   1379  O   TRP A 176       6.060 -26.674  45.065  1.00  0.85           O  
ATOM   1380  CB  TRP A 176       2.995 -26.310  43.881  1.00  0.85           C  
ATOM   1381  CG  TRP A 176       2.662 -26.437  45.366  1.00  0.85           C  
ATOM   1382  CD1 TRP A 176       1.977 -25.553  46.157  1.00  0.85           C  
ATOM   1383  CD2 TRP A 176       3.019 -27.546  46.224  1.00  0.85           C  
ATOM   1384  NE1 TRP A 176       1.900 -26.023  47.453  1.00  0.85           N  
ATOM   1385  CE2 TRP A 176       2.547 -27.237  47.511  1.00  0.85           C  
ATOM   1386  CE3 TRP A 176       3.692 -28.745  45.974  1.00  0.85           C  
ATOM   1387  CZ2 TRP A 176       2.756 -28.101  48.579  1.00  0.85           C  
ATOM   1388  CZ3 TRP A 176       3.911 -29.616  47.053  1.00  0.85           C  
ATOM   1389  CH2 TRP A 176       3.446 -29.299  48.337  1.00  0.85           C  
ATOM   1390  N   VAL A 177       5.711 -27.891  43.211  1.00  0.89           N  
ATOM   1391  CA  VAL A 177       6.743 -28.878  43.499  1.00  0.89           C  
ATOM   1392  C   VAL A 177       8.135 -28.272  43.537  1.00  0.89           C  
ATOM   1393  O   VAL A 177       8.863 -28.476  44.504  1.00  0.89           O  
ATOM   1394  CB  VAL A 177       6.697 -30.042  42.511  1.00  0.89           C  
ATOM   1395  CG1 VAL A 177       7.931 -30.960  42.614  1.00  0.89           C  
ATOM   1396  CG2 VAL A 177       5.439 -30.879  42.790  1.00  0.89           C  
ATOM   1397  N   LYS A 178       8.520 -27.430  42.555  1.00  0.80           N  
ATOM   1398  CA  LYS A 178       9.820 -26.760  42.533  1.00  0.80           C  
ATOM   1399  C   LYS A 178      10.079 -25.943  43.794  1.00  0.80           C  
ATOM   1400  O   LYS A 178      11.171 -25.922  44.359  1.00  0.80           O  
ATOM   1401  CB  LYS A 178       9.897 -25.808  41.305  1.00  0.80           C  
ATOM   1402  CG  LYS A 178      11.205 -25.001  41.194  1.00  0.80           C  
ATOM   1403  CD  LYS A 178      11.246 -24.087  39.958  1.00  0.80           C  
ATOM   1404  CE  LYS A 178      12.530 -23.256  39.899  1.00  0.80           C  
ATOM   1405  NZ  LYS A 178      12.530 -22.416  38.683  1.00  0.80           N  
ATOM   1406  N   GLU A 179       9.032 -25.253  44.260  1.00  0.79           N  
ATOM   1407  CA  GLU A 179       9.080 -24.381  45.400  1.00  0.79           C  
ATOM   1408  C   GLU A 179       8.944 -25.029  46.765  1.00  0.79           C  
ATOM   1409  O   GLU A 179       9.414 -24.463  47.749  1.00  0.79           O  
ATOM   1410  CB  GLU A 179       7.935 -23.367  45.223  1.00  0.79           C  
ATOM   1411  CG  GLU A 179       8.208 -22.409  44.039  1.00  0.79           C  
ATOM   1412  CD  GLU A 179       7.336 -21.162  44.061  1.00  0.79           C  
ATOM   1413  OE1 GLU A 179       7.137 -20.558  42.988  1.00  0.79           O  
ATOM   1414  OE2 GLU A 179       6.980 -20.738  45.195  1.00  0.79           O  
ATOM   1415  N   ASN A 180       8.287 -26.198  46.880  1.00  0.85           N  
ATOM   1416  CA  ASN A 180       7.917 -26.719  48.192  1.00  0.85           C  
ATOM   1417  C   ASN A 180       8.347 -28.154  48.436  1.00  0.85           C  
ATOM   1418  O   ASN A 180       8.266 -28.629  49.564  1.00  0.85           O  
ATOM   1419  CB  ASN A 180       6.377 -26.664  48.393  1.00  0.85           C  
ATOM   1420  CG  ASN A 180       5.882 -25.222  48.361  1.00  0.85           C  
ATOM   1421  OD1 ASN A 180       5.978 -24.472  49.335  1.00  0.85           O  
ATOM   1422  ND2 ASN A 180       5.299 -24.817  47.213  1.00  0.85           N  
ATOM   1423  N   ILE A 181       8.839 -28.901  47.422  1.00  0.83           N  
ATOM   1424  CA  ILE A 181       9.108 -30.335  47.574  1.00  0.83           C  
ATOM   1425  C   ILE A 181      10.271 -30.650  48.507  1.00  0.83           C  
ATOM   1426  O   ILE A 181      10.304 -31.688  49.168  1.00  0.83           O  
ATOM   1427  CB  ILE A 181       9.243 -31.049  46.227  1.00  0.83           C  
ATOM   1428  CG1 ILE A 181       8.977 -32.571  46.280  1.00  0.83           C  
ATOM   1429  CG2 ILE A 181      10.592 -30.737  45.540  1.00  0.83           C  
ATOM   1430  CD1 ILE A 181       7.541 -32.942  46.664  1.00  0.83           C  
ATOM   1431  N   LYS A 182      11.234 -29.715  48.643  1.00  0.79           N  
ATOM   1432  CA  LYS A 182      12.374 -29.840  49.537  1.00  0.79           C  
ATOM   1433  C   LYS A 182      12.015 -29.954  51.011  1.00  0.79           C  
ATOM   1434  O   LYS A 182      12.654 -30.694  51.759  1.00  0.79           O  
ATOM   1435  CB  LYS A 182      13.384 -28.695  49.305  1.00  0.79           C  
ATOM   1436  CG  LYS A 182      14.684 -28.853  50.112  1.00  0.79           C  
ATOM   1437  CD  LYS A 182      15.720 -27.765  49.806  1.00  0.79           C  
ATOM   1438  CE  LYS A 182      16.965 -27.912  50.681  1.00  0.79           C  
ATOM   1439  NZ  LYS A 182      17.929 -26.840  50.359  1.00  0.79           N  
ATOM   1440  N   GLU A 183      10.929 -29.291  51.453  1.00  0.79           N  
ATOM   1441  CA  GLU A 183      10.409 -29.371  52.813  1.00  0.79           C  
ATOM   1442  C   GLU A 183      10.005 -30.789  53.208  1.00  0.79           C  
ATOM   1443  O   GLU A 183      10.024 -31.208  54.363  1.00  0.79           O  
ATOM   1444  CB  GLU A 183       9.192 -28.428  52.949  1.00  0.79           C  
ATOM   1445  CG  GLU A 183       9.572 -26.932  52.829  1.00  0.79           C  
ATOM   1446  CD  GLU A 183      10.589 -26.504  53.889  1.00  0.79           C  
ATOM   1447  OE1 GLU A 183      10.456 -26.941  55.061  1.00  0.79           O  
ATOM   1448  OE2 GLU A 183      11.532 -25.760  53.510  1.00  0.79           O  
ATOM   1449  N   PHE A 184       9.685 -31.605  52.193  1.00  0.83           N  
ATOM   1450  CA  PHE A 184       9.312 -32.991  52.333  1.00  0.83           C  
ATOM   1451  C   PHE A 184      10.497 -33.929  52.108  1.00  0.83           C  
ATOM   1452  O   PHE A 184      10.360 -35.147  52.167  1.00  0.83           O  
ATOM   1453  CB  PHE A 184       8.236 -33.325  51.281  1.00  0.83           C  
ATOM   1454  CG  PHE A 184       6.986 -32.522  51.479  1.00  0.83           C  
ATOM   1455  CD1 PHE A 184       6.827 -31.310  50.800  1.00  0.83           C  
ATOM   1456  CD2 PHE A 184       5.950 -32.976  52.307  1.00  0.83           C  
ATOM   1457  CE1 PHE A 184       5.661 -30.554  50.941  1.00  0.83           C  
ATOM   1458  CE2 PHE A 184       4.768 -32.235  52.442  1.00  0.83           C  
ATOM   1459  CZ  PHE A 184       4.621 -31.024  51.754  1.00  0.83           C  
ATOM   1460  N   GLY A 185      11.713 -33.389  51.875  1.00  0.84           N  
ATOM   1461  CA  GLY A 185      12.918 -34.166  51.577  1.00  0.84           C  
ATOM   1462  C   GLY A 185      13.157 -34.433  50.121  1.00  0.84           C  
ATOM   1463  O   GLY A 185      14.138 -35.075  49.764  1.00  0.84           O  
ATOM   1464  N   GLY A 186      12.270 -33.954  49.231  1.00  0.86           N  
ATOM   1465  CA  GLY A 186      12.443 -34.082  47.788  1.00  0.86           C  
ATOM   1466  C   GLY A 186      13.516 -33.231  47.169  1.00  0.86           C  
ATOM   1467  O   GLY A 186      13.758 -32.102  47.584  1.00  0.86           O  
ATOM   1468  N   ASP A 187      14.145 -33.732  46.096  1.00  0.79           N  
ATOM   1469  CA  ASP A 187      15.068 -32.970  45.285  1.00  0.79           C  
ATOM   1470  C   ASP A 187      14.336 -32.255  44.131  1.00  0.79           C  
ATOM   1471  O   ASP A 187      13.865 -32.916  43.199  1.00  0.79           O  
ATOM   1472  CB  ASP A 187      16.171 -33.919  44.749  1.00  0.79           C  
ATOM   1473  CG  ASP A 187      17.243 -33.207  43.947  1.00  0.79           C  
ATOM   1474  OD1 ASP A 187      17.164 -31.958  43.835  1.00  0.79           O  
ATOM   1475  OD2 ASP A 187      18.126 -33.917  43.408  1.00  0.79           O  
ATOM   1476  N   PRO A 188      14.226 -30.923  44.101  1.00  0.83           N  
ATOM   1477  CA  PRO A 188      13.652 -30.206  42.967  1.00  0.83           C  
ATOM   1478  C   PRO A 188      14.508 -30.236  41.712  1.00  0.83           C  
ATOM   1479  O   PRO A 188      14.025 -29.785  40.674  1.00  0.83           O  
ATOM   1480  CB  PRO A 188      13.474 -28.767  43.488  1.00  0.83           C  
ATOM   1481  CG  PRO A 188      14.461 -28.633  44.652  1.00  0.83           C  
ATOM   1482  CD  PRO A 188      14.486 -30.038  45.240  1.00  0.83           C  
ATOM   1483  N   GLU A 189      15.748 -30.759  41.747  1.00  0.72           N  
ATOM   1484  CA  GLU A 189      16.580 -30.880  40.563  1.00  0.72           C  
ATOM   1485  C   GLU A 189      16.462 -32.259  39.924  1.00  0.72           C  
ATOM   1486  O   GLU A 189      17.069 -32.556  38.888  1.00  0.72           O  
ATOM   1487  CB  GLU A 189      18.067 -30.622  40.899  1.00  0.72           C  
ATOM   1488  CG  GLU A 189      18.376 -29.171  41.336  1.00  0.72           C  
ATOM   1489  CD  GLU A 189      19.877 -28.918  41.484  1.00  0.72           C  
ATOM   1490  OE1 GLU A 189      20.689 -29.781  41.048  1.00  0.72           O  
ATOM   1491  OE2 GLU A 189      20.216 -27.819  41.995  1.00  0.72           O  
ATOM   1492  N   ARG A 190      15.637 -33.152  40.493  1.00  0.74           N  
ATOM   1493  CA  ARG A 190      15.431 -34.488  39.971  1.00  0.74           C  
ATOM   1494  C   ARG A 190      13.955 -34.823  40.007  1.00  0.74           C  
ATOM   1495  O   ARG A 190      13.479 -35.570  40.858  1.00  0.74           O  
ATOM   1496  CB  ARG A 190      16.252 -35.546  40.752  1.00  0.74           C  
ATOM   1497  CG  ARG A 190      17.784 -35.404  40.602  1.00  0.74           C  
ATOM   1498  CD  ARG A 190      18.322 -35.666  39.193  1.00  0.74           C  
ATOM   1499  NE  ARG A 190      19.809 -35.478  39.238  1.00  0.74           N  
ATOM   1500  CZ  ARG A 190      20.431 -34.297  39.103  1.00  0.74           C  
ATOM   1501  NH1 ARG A 190      21.759 -34.259  39.210  1.00  0.74           N  
ATOM   1502  NH2 ARG A 190      19.793 -33.164  38.827  1.00  0.74           N  
ATOM   1503  N   ILE A 191      13.196 -34.268  39.040  1.00  0.82           N  
ATOM   1504  CA  ILE A 191      11.757 -34.458  38.934  1.00  0.82           C  
ATOM   1505  C   ILE A 191      11.424 -35.215  37.663  1.00  0.82           C  
ATOM   1506  O   ILE A 191      11.628 -34.738  36.543  1.00  0.82           O  
ATOM   1507  CB  ILE A 191      10.987 -33.132  38.949  1.00  0.82           C  
ATOM   1508  CG1 ILE A 191      11.238 -32.351  40.262  1.00  0.82           C  
ATOM   1509  CG2 ILE A 191       9.471 -33.362  38.733  1.00  0.82           C  
ATOM   1510  CD1 ILE A 191      10.690 -30.918  40.234  1.00  0.82           C  
ATOM   1511  N   THR A 192      10.860 -36.424  37.816  1.00  0.88           N  
ATOM   1512  CA  THR A 192      10.479 -37.280  36.703  1.00  0.88           C  
ATOM   1513  C   THR A 192       8.982 -37.287  36.583  1.00  0.88           C  
ATOM   1514  O   THR A 192       8.248 -37.642  37.506  1.00  0.88           O  
ATOM   1515  CB  THR A 192      10.974 -38.711  36.850  1.00  0.88           C  
ATOM   1516  OG1 THR A 192      12.392 -38.692  36.819  1.00  0.88           O  
ATOM   1517  CG2 THR A 192      10.510 -39.619  35.696  1.00  0.88           C  
ATOM   1518  N   ILE A 193       8.470 -36.885  35.411  1.00  0.86           N  
ATOM   1519  CA  ILE A 193       7.046 -36.861  35.144  1.00  0.86           C  
ATOM   1520  C   ILE A 193       6.615 -38.209  34.613  1.00  0.86           C  
ATOM   1521  O   ILE A 193       7.282 -38.797  33.765  1.00  0.86           O  
ATOM   1522  CB  ILE A 193       6.693 -35.786  34.123  1.00  0.86           C  
ATOM   1523  CG1 ILE A 193       7.156 -34.393  34.572  1.00  0.86           C  
ATOM   1524  CG2 ILE A 193       5.190 -35.782  33.822  1.00  0.86           C  
ATOM   1525  CD1 ILE A 193       6.486 -33.876  35.844  1.00  0.86           C  
ATOM   1526  N   PHE A 194       5.460 -38.723  35.069  1.00  0.88           N  
ATOM   1527  CA  PHE A 194       4.866 -39.890  34.460  1.00  0.88           C  
ATOM   1528  C   PHE A 194       3.365 -39.799  34.395  1.00  0.88           C  
ATOM   1529  O   PHE A 194       2.702 -39.179  35.221  1.00  0.88           O  
ATOM   1530  CB  PHE A 194       5.366 -41.254  35.028  1.00  0.88           C  
ATOM   1531  CG  PHE A 194       4.975 -41.725  36.395  1.00  0.88           C  
ATOM   1532  CD1 PHE A 194       5.076 -40.908  37.531  1.00  0.88           C  
ATOM   1533  CD2 PHE A 194       4.665 -43.089  36.566  1.00  0.88           C  
ATOM   1534  CE1 PHE A 194       4.853 -41.438  38.808  1.00  0.88           C  
ATOM   1535  CE2 PHE A 194       4.476 -43.627  37.840  1.00  0.88           C  
ATOM   1536  CZ  PHE A 194       4.564 -42.802  38.957  1.00  0.88           C  
ATOM   1537  N   GLY A 195       2.782 -40.398  33.348  1.00  0.91           N  
ATOM   1538  CA  GLY A 195       1.343 -40.424  33.203  1.00  0.91           C  
ATOM   1539  C   GLY A 195       0.936 -41.525  32.284  1.00  0.91           C  
ATOM   1540  O   GLY A 195       1.761 -42.077  31.555  1.00  0.91           O  
ATOM   1541  N   GLU A 196      -0.365 -41.848  32.279  1.00  0.81           N  
ATOM   1542  CA  GLU A 196      -0.948 -42.835  31.392  1.00  0.81           C  
ATOM   1543  C   GLU A 196      -2.083 -42.194  30.622  1.00  0.81           C  
ATOM   1544  O   GLU A 196      -2.692 -41.236  31.100  1.00  0.81           O  
ATOM   1545  CB  GLU A 196      -1.385 -44.098  32.171  1.00  0.81           C  
ATOM   1546  CG  GLU A 196      -1.986 -45.240  31.311  1.00  0.81           C  
ATOM   1547  CD  GLU A 196      -3.474 -45.057  31.018  1.00  0.81           C  
ATOM   1548  OE1 GLU A 196      -4.127 -44.203  31.677  1.00  0.81           O  
ATOM   1549  OE2 GLU A 196      -3.972 -45.713  30.072  1.00  0.81           O  
ATOM   1550  N   SER A 197      -2.367 -42.647  29.375  1.00  0.84           N  
ATOM   1551  CA  SER A 197      -3.457 -42.134  28.541  1.00  0.84           C  
ATOM   1552  C   SER A 197      -3.400 -40.617  28.382  1.00  0.84           C  
ATOM   1553  O   SER A 197      -2.368 -40.028  28.061  1.00  0.84           O  
ATOM   1554  CB  SER A 197      -4.837 -42.652  29.043  1.00  0.84           C  
ATOM   1555  OG  SER A 197      -5.966 -42.272  28.241  1.00  0.84           O  
ATOM   1556  N   ALA A 198      -4.488 -39.887  28.633  1.00  0.86           N  
ATOM   1557  CA  ALA A 198      -4.490 -38.432  28.652  1.00  0.86           C  
ATOM   1558  C   ALA A 198      -3.442 -37.795  29.567  1.00  0.86           C  
ATOM   1559  O   ALA A 198      -2.944 -36.708  29.294  1.00  0.86           O  
ATOM   1560  CB  ALA A 198      -5.881 -37.908  29.013  1.00  0.86           C  
ATOM   1561  N   GLY A 199      -3.013 -38.504  30.629  1.00  0.91           N  
ATOM   1562  CA  GLY A 199      -1.885 -38.098  31.449  1.00  0.91           C  
ATOM   1563  C   GLY A 199      -0.570 -38.134  30.713  1.00  0.91           C  
ATOM   1564  O   GLY A 199       0.218 -37.203  30.783  1.00  0.91           O  
ATOM   1565  N   ALA A 200      -0.302 -39.189  29.925  1.00  0.83           N  
ATOM   1566  CA  ALA A 200       0.861 -39.272  29.042  1.00  0.83           C  
ATOM   1567  C   ALA A 200       0.871 -38.248  27.918  1.00  0.83           C  
ATOM   1568  O   ALA A 200       1.904 -37.679  27.571  1.00  0.83           O  
ATOM   1569  CB  ALA A 200       1.038 -40.681  28.464  1.00  0.83           C  
ATOM   1570  N   CYS A 201      -0.306 -37.946  27.348  1.00  0.84           N  
ATOM   1571  CA  CYS A 201      -0.463 -36.839  26.424  1.00  0.84           C  
ATOM   1572  C   CYS A 201      -0.127 -35.499  27.076  1.00  0.84           C  
ATOM   1573  O   CYS A 201       0.644 -34.713  26.531  1.00  0.84           O  
ATOM   1574  CB  CYS A 201      -1.895 -36.873  25.848  1.00  0.84           C  
ATOM   1575  SG  CYS A 201      -2.258 -35.499  24.708  1.00  0.84           S  
ATOM   1576  N   SER A 202      -0.606 -35.263  28.314  1.00  0.85           N  
ATOM   1577  CA  SER A 202      -0.225 -34.122  29.139  1.00  0.85           C  
ATOM   1578  C   SER A 202       1.281 -34.018  29.374  1.00  0.85           C  
ATOM   1579  O   SER A 202       1.863 -32.947  29.210  1.00  0.85           O  
ATOM   1580  CB  SER A 202      -0.919 -34.184  30.524  1.00  0.85           C  
ATOM   1581  OG  SER A 202      -2.315 -33.902  30.427  1.00  0.85           O  
ATOM   1582  N   VAL A 203       1.978 -35.140  29.686  1.00  0.86           N  
ATOM   1583  CA  VAL A 203       3.434 -35.189  29.850  1.00  0.86           C  
ATOM   1584  C   VAL A 203       4.171 -34.721  28.603  1.00  0.86           C  
ATOM   1585  O   VAL A 203       5.070 -33.880  28.652  1.00  0.86           O  
ATOM   1586  CB  VAL A 203       3.927 -36.612  30.164  1.00  0.86           C  
ATOM   1587  CG1 VAL A 203       5.470 -36.691  30.234  1.00  0.86           C  
ATOM   1588  CG2 VAL A 203       3.338 -37.123  31.484  1.00  0.86           C  
ATOM   1589  N   ALA A 204       3.755 -35.217  27.424  1.00  0.83           N  
ATOM   1590  CA  ALA A 204       4.279 -34.771  26.153  1.00  0.83           C  
ATOM   1591  C   ALA A 204       4.000 -33.308  25.852  1.00  0.83           C  
ATOM   1592  O   ALA A 204       4.870 -32.593  25.375  1.00  0.83           O  
ATOM   1593  CB  ALA A 204       3.743 -35.660  25.029  1.00  0.83           C  
ATOM   1594  N   LEU A 205       2.805 -32.786  26.159  1.00  0.81           N  
ATOM   1595  CA  LEU A 205       2.528 -31.365  26.009  1.00  0.81           C  
ATOM   1596  C   LEU A 205       3.421 -30.468  26.870  1.00  0.81           C  
ATOM   1597  O   LEU A 205       3.922 -29.448  26.403  1.00  0.81           O  
ATOM   1598  CB  LEU A 205       1.029 -31.073  26.245  1.00  0.81           C  
ATOM   1599  CG  LEU A 205       0.098 -31.738  25.203  1.00  0.81           C  
ATOM   1600  CD1 LEU A 205      -1.373 -31.544  25.584  1.00  0.81           C  
ATOM   1601  CD2 LEU A 205       0.330 -31.230  23.779  1.00  0.81           C  
ATOM   1602  N   HIS A 206       3.722 -30.868  28.123  1.00  0.79           N  
ATOM   1603  CA  HIS A 206       4.751 -30.230  28.940  1.00  0.79           C  
ATOM   1604  C   HIS A 206       6.170 -30.307  28.365  1.00  0.79           C  
ATOM   1605  O   HIS A 206       6.958 -29.375  28.504  1.00  0.79           O  
ATOM   1606  CB  HIS A 206       4.770 -30.773  30.385  1.00  0.79           C  
ATOM   1607  CG  HIS A 206       3.499 -30.500  31.131  1.00  0.79           C  
ATOM   1608  ND1 HIS A 206       3.095 -29.199  31.379  1.00  0.79           N  
ATOM   1609  CD2 HIS A 206       2.581 -31.374  31.610  1.00  0.79           C  
ATOM   1610  CE1 HIS A 206       1.934 -29.316  32.001  1.00  0.79           C  
ATOM   1611  NE2 HIS A 206       1.581 -30.610  32.161  1.00  0.79           N  
ATOM   1612  N   LEU A 207       6.553 -31.404  27.676  1.00  0.78           N  
ATOM   1613  CA  LEU A 207       7.812 -31.480  26.933  1.00  0.78           C  
ATOM   1614  C   LEU A 207       7.931 -30.436  25.824  1.00  0.78           C  
ATOM   1615  O   LEU A 207       9.016 -29.923  25.540  1.00  0.78           O  
ATOM   1616  CB  LEU A 207       8.027 -32.874  26.280  1.00  0.78           C  
ATOM   1617  CG  LEU A 207       8.532 -33.992  27.211  1.00  0.78           C  
ATOM   1618  CD1 LEU A 207       8.514 -35.331  26.461  1.00  0.78           C  
ATOM   1619  CD2 LEU A 207       9.956 -33.712  27.709  1.00  0.78           C  
ATOM   1620  N   LEU A 208       6.809 -30.117  25.156  1.00  0.76           N  
ATOM   1621  CA  LEU A 208       6.790 -29.298  23.960  1.00  0.76           C  
ATOM   1622  C   LEU A 208       6.460 -27.842  24.250  1.00  0.76           C  
ATOM   1623  O   LEU A 208       6.487 -27.005  23.351  1.00  0.76           O  
ATOM   1624  CB  LEU A 208       5.770 -29.887  22.948  1.00  0.76           C  
ATOM   1625  CG  LEU A 208       6.033 -31.374  22.616  1.00  0.76           C  
ATOM   1626  CD1 LEU A 208       4.914 -32.022  21.791  1.00  0.76           C  
ATOM   1627  CD2 LEU A 208       7.385 -31.600  21.949  1.00  0.76           C  
ATOM   1628  N   SER A 209       6.213 -27.498  25.527  1.00  0.77           N  
ATOM   1629  CA  SER A 209       5.876 -26.150  25.968  1.00  0.77           C  
ATOM   1630  C   SER A 209       7.022 -25.571  26.795  1.00  0.77           C  
ATOM   1631  O   SER A 209       7.315 -26.093  27.874  1.00  0.77           O  
ATOM   1632  CB  SER A 209       4.572 -26.145  26.806  1.00  0.77           C  
ATOM   1633  OG  SER A 209       4.229 -24.841  27.283  1.00  0.77           O  
ATOM   1634  N   PRO A 210       7.731 -24.516  26.363  1.00  0.73           N  
ATOM   1635  CA  PRO A 210       8.945 -24.057  27.040  1.00  0.73           C  
ATOM   1636  C   PRO A 210       8.799 -23.620  28.479  1.00  0.73           C  
ATOM   1637  O   PRO A 210       9.723 -23.840  29.259  1.00  0.73           O  
ATOM   1638  CB  PRO A 210       9.439 -22.906  26.158  1.00  0.73           C  
ATOM   1639  CG  PRO A 210       9.034 -23.339  24.750  1.00  0.73           C  
ATOM   1640  CD  PRO A 210       7.684 -24.020  24.977  1.00  0.73           C  
ATOM   1641  N   LEU A 211       7.666 -23.012  28.871  1.00  0.67           N  
ATOM   1642  CA  LEU A 211       7.417 -22.623  30.247  1.00  0.67           C  
ATOM   1643  C   LEU A 211       7.361 -23.821  31.192  1.00  0.67           C  
ATOM   1644  O   LEU A 211       7.815 -23.760  32.333  1.00  0.67           O  
ATOM   1645  CB  LEU A 211       6.095 -21.821  30.343  1.00  0.67           C  
ATOM   1646  CG  LEU A 211       6.110 -20.427  29.677  1.00  0.67           C  
ATOM   1647  CD1 LEU A 211       4.696 -19.823  29.648  1.00  0.67           C  
ATOM   1648  CD2 LEU A 211       7.058 -19.456  30.394  1.00  0.67           C  
ATOM   1649  N   SER A 212       6.818 -24.958  30.719  1.00  0.77           N  
ATOM   1650  CA  SER A 212       6.789 -26.199  31.478  1.00  0.77           C  
ATOM   1651  C   SER A 212       8.115 -26.922  31.537  1.00  0.77           C  
ATOM   1652  O   SER A 212       8.398 -27.659  32.479  1.00  0.77           O  
ATOM   1653  CB  SER A 212       5.817 -27.234  30.878  1.00  0.77           C  
ATOM   1654  OG  SER A 212       4.485 -26.746  30.882  1.00  0.77           O  
ATOM   1655  N   ARG A 213       8.985 -26.745  30.524  1.00  0.67           N  
ATOM   1656  CA  ARG A 213      10.146 -27.594  30.314  1.00  0.67           C  
ATOM   1657  C   ARG A 213      11.221 -27.429  31.380  1.00  0.67           C  
ATOM   1658  O   ARG A 213      11.997 -28.348  31.638  1.00  0.67           O  
ATOM   1659  CB  ARG A 213      10.727 -27.365  28.891  1.00  0.67           C  
ATOM   1660  CG  ARG A 213      11.838 -28.353  28.461  1.00  0.67           C  
ATOM   1661  CD  ARG A 213      11.372 -29.806  28.289  1.00  0.67           C  
ATOM   1662  NE  ARG A 213      12.596 -30.671  28.161  1.00  0.67           N  
ATOM   1663  CZ  ARG A 213      13.220 -31.243  29.204  1.00  0.67           C  
ATOM   1664  NH1 ARG A 213      12.889 -30.960  30.462  1.00  0.67           N  
ATOM   1665  NH2 ARG A 213      14.193 -32.126  28.974  1.00  0.67           N  
ATOM   1666  N   ASN A 214      11.216 -26.280  32.082  1.00  0.68           N  
ATOM   1667  CA  ASN A 214      12.154 -25.975  33.148  1.00  0.68           C  
ATOM   1668  C   ASN A 214      11.690 -26.503  34.503  1.00  0.68           C  
ATOM   1669  O   ASN A 214      12.327 -26.262  35.529  1.00  0.68           O  
ATOM   1670  CB  ASN A 214      12.243 -24.434  33.326  1.00  0.68           C  
ATOM   1671  CG  ASN A 214      12.963 -23.768  32.161  1.00  0.68           C  
ATOM   1672  OD1 ASN A 214      13.820 -24.345  31.498  1.00  0.68           O  
ATOM   1673  ND2 ASN A 214      12.642 -22.471  31.934  1.00  0.68           N  
ATOM   1674  N   LEU A 215      10.552 -27.214  34.550  1.00  0.75           N  
ATOM   1675  CA  LEU A 215       9.964 -27.671  35.794  1.00  0.75           C  
ATOM   1676  C   LEU A 215      10.156 -29.161  36.018  1.00  0.75           C  
ATOM   1677  O   LEU A 215       9.680 -29.712  37.008  1.00  0.75           O  
ATOM   1678  CB  LEU A 215       8.448 -27.356  35.806  1.00  0.75           C  
ATOM   1679  CG  LEU A 215       8.089 -25.872  35.581  1.00  0.75           C  
ATOM   1680  CD1 LEU A 215       6.572 -25.713  35.416  1.00  0.75           C  
ATOM   1681  CD2 LEU A 215       8.596 -24.976  36.720  1.00  0.75           C  
ATOM   1682  N   PHE A 216      10.875 -29.851  35.112  1.00  0.77           N  
ATOM   1683  CA  PHE A 216      11.102 -31.275  35.235  1.00  0.77           C  
ATOM   1684  C   PHE A 216      12.293 -31.730  34.408  1.00  0.77           C  
ATOM   1685  O   PHE A 216      12.785 -31.021  33.528  1.00  0.77           O  
ATOM   1686  CB  PHE A 216       9.843 -32.115  34.895  1.00  0.77           C  
ATOM   1687  CG  PHE A 216       9.446 -32.061  33.442  1.00  0.77           C  
ATOM   1688  CD1 PHE A 216       8.734 -30.968  32.923  1.00  0.77           C  
ATOM   1689  CD2 PHE A 216       9.760 -33.136  32.594  1.00  0.77           C  
ATOM   1690  CE1 PHE A 216       8.351 -30.945  31.577  1.00  0.77           C  
ATOM   1691  CE2 PHE A 216       9.366 -33.124  31.253  1.00  0.77           C  
ATOM   1692  CZ  PHE A 216       8.664 -32.025  30.746  1.00  0.77           C  
ATOM   1693  N   SER A 217      12.803 -32.946  34.672  1.00  0.77           N  
ATOM   1694  CA  SER A 217      14.050 -33.395  34.075  1.00  0.77           C  
ATOM   1695  C   SER A 217      13.890 -34.612  33.193  1.00  0.77           C  
ATOM   1696  O   SER A 217      14.562 -34.709  32.167  1.00  0.77           O  
ATOM   1697  CB  SER A 217      15.132 -33.642  35.163  1.00  0.77           C  
ATOM   1698  OG  SER A 217      14.738 -34.625  36.122  1.00  0.77           O  
ATOM   1699  N   GLN A 218      12.968 -35.540  33.514  1.00  0.78           N  
ATOM   1700  CA  GLN A 218      12.762 -36.739  32.716  1.00  0.78           C  
ATOM   1701  C   GLN A 218      11.287 -37.058  32.557  1.00  0.78           C  
ATOM   1702  O   GLN A 218      10.433 -36.520  33.263  1.00  0.78           O  
ATOM   1703  CB  GLN A 218      13.453 -37.970  33.339  1.00  0.78           C  
ATOM   1704  CG  GLN A 218      14.986 -37.829  33.485  1.00  0.78           C  
ATOM   1705  CD  GLN A 218      15.554 -39.128  34.032  1.00  0.78           C  
ATOM   1706  OE1 GLN A 218      15.076 -40.190  33.646  1.00  0.78           O  
ATOM   1707  NE2 GLN A 218      16.588 -39.054  34.900  1.00  0.78           N  
ATOM   1708  N   ALA A 219      10.943 -37.941  31.597  1.00  0.86           N  
ATOM   1709  CA  ALA A 219       9.562 -38.155  31.227  1.00  0.86           C  
ATOM   1710  C   ALA A 219       9.246 -39.608  30.929  1.00  0.86           C  
ATOM   1711  O   ALA A 219       9.995 -40.324  30.267  1.00  0.86           O  
ATOM   1712  CB  ALA A 219       9.222 -37.314  29.981  1.00  0.86           C  
ATOM   1713  N   ILE A 220       8.091 -40.077  31.419  1.00  0.82           N  
ATOM   1714  CA  ILE A 220       7.567 -41.396  31.132  1.00  0.82           C  
ATOM   1715  C   ILE A 220       6.190 -41.226  30.519  1.00  0.82           C  
ATOM   1716  O   ILE A 220       5.329 -40.531  31.061  1.00  0.82           O  
ATOM   1717  CB  ILE A 220       7.438 -42.253  32.384  1.00  0.82           C  
ATOM   1718  CG1 ILE A 220       8.786 -42.399  33.132  1.00  0.82           C  
ATOM   1719  CG2 ILE A 220       6.756 -43.610  32.081  1.00  0.82           C  
ATOM   1720  CD1 ILE A 220       8.690 -43.141  34.470  1.00  0.82           C  
ATOM   1721  N   MET A 221       5.935 -41.864  29.365  1.00  0.80           N  
ATOM   1722  CA  MET A 221       4.646 -41.797  28.710  1.00  0.80           C  
ATOM   1723  C   MET A 221       4.067 -43.183  28.508  1.00  0.80           C  
ATOM   1724  O   MET A 221       4.512 -43.965  27.669  1.00  0.80           O  
ATOM   1725  CB  MET A 221       4.766 -41.120  27.330  1.00  0.80           C  
ATOM   1726  CG  MET A 221       5.303 -39.678  27.382  1.00  0.80           C  
ATOM   1727  SD  MET A 221       5.738 -39.006  25.754  1.00  0.80           S  
ATOM   1728  CE  MET A 221       4.071 -39.140  25.093  1.00  0.80           C  
ATOM   1729  N   GLN A 222       3.020 -43.527  29.272  1.00  0.77           N  
ATOM   1730  CA  GLN A 222       2.377 -44.820  29.176  1.00  0.77           C  
ATOM   1731  C   GLN A 222       1.137 -44.716  28.293  1.00  0.77           C  
ATOM   1732  O   GLN A 222       0.257 -43.887  28.523  1.00  0.77           O  
ATOM   1733  CB  GLN A 222       2.034 -45.344  30.599  1.00  0.77           C  
ATOM   1734  CG  GLN A 222       3.252 -45.333  31.568  1.00  0.77           C  
ATOM   1735  CD  GLN A 222       2.945 -45.619  33.043  1.00  0.77           C  
ATOM   1736  OE1 GLN A 222       3.758 -45.253  33.900  1.00  0.77           O  
ATOM   1737  NE2 GLN A 222       1.810 -46.265  33.368  1.00  0.77           N  
ATOM   1738  N   SER A 223       1.069 -45.528  27.217  1.00  0.81           N  
ATOM   1739  CA  SER A 223      -0.131 -45.768  26.417  1.00  0.81           C  
ATOM   1740  C   SER A 223      -0.814 -44.546  25.850  1.00  0.81           C  
ATOM   1741  O   SER A 223      -2.027 -44.419  25.991  1.00  0.81           O  
ATOM   1742  CB  SER A 223      -1.186 -46.617  27.169  1.00  0.81           C  
ATOM   1743  OG  SER A 223      -0.569 -47.805  27.657  1.00  0.81           O  
ATOM   1744  N   SER A 224      -0.056 -43.617  25.206  1.00  0.80           N  
ATOM   1745  CA  SER A 224      -0.543 -42.307  24.763  1.00  0.80           C  
ATOM   1746  C   SER A 224       0.579 -41.328  24.515  1.00  0.80           C  
ATOM   1747  O   SER A 224       1.727 -41.543  24.906  1.00  0.80           O  
ATOM   1748  CB  SER A 224      -1.536 -41.656  25.745  1.00  0.80           C  
ATOM   1749  OG  SER A 224      -1.882 -40.296  25.511  1.00  0.80           O  
ATOM   1750  N   SER A 225       0.260 -40.237  23.789  1.00  0.81           N  
ATOM   1751  CA  SER A 225       1.186 -39.251  23.319  1.00  0.81           C  
ATOM   1752  C   SER A 225       0.452 -37.960  22.942  1.00  0.81           C  
ATOM   1753  O   SER A 225      -0.769 -37.938  22.881  1.00  0.81           O  
ATOM   1754  CB  SER A 225       2.029 -39.891  22.190  1.00  0.81           C  
ATOM   1755  OG  SER A 225       1.304 -40.022  20.969  1.00  0.81           O  
ATOM   1756  N   ALA A 226       1.126 -36.813  22.722  1.00  0.81           N  
ATOM   1757  CA  ALA A 226       0.502 -35.524  22.416  1.00  0.81           C  
ATOM   1758  C   ALA A 226      -0.025 -35.349  20.994  1.00  0.81           C  
ATOM   1759  O   ALA A 226      -0.814 -34.461  20.698  1.00  0.81           O  
ATOM   1760  CB  ALA A 226       1.541 -34.421  22.663  1.00  0.81           C  
ATOM   1761  N   LEU A 227       0.419 -36.204  20.065  1.00  0.75           N  
ATOM   1762  CA  LEU A 227       0.123 -36.109  18.649  1.00  0.75           C  
ATOM   1763  C   LEU A 227      -0.867 -37.193  18.320  1.00  0.75           C  
ATOM   1764  O   LEU A 227      -1.104 -37.542  17.160  1.00  0.75           O  
ATOM   1765  CB  LEU A 227       1.305 -36.439  17.706  1.00  0.75           C  
ATOM   1766  CG  LEU A 227       2.522 -35.515  17.617  1.00  0.75           C  
ATOM   1767  CD1 LEU A 227       3.262 -35.033  18.868  1.00  0.75           C  
ATOM   1768  CD2 LEU A 227       3.521 -36.215  16.698  1.00  0.75           C  
ATOM   1769  N   VAL A 228      -1.445 -37.808  19.354  1.00  0.76           N  
ATOM   1770  CA  VAL A 228      -2.573 -38.679  19.194  1.00  0.76           C  
ATOM   1771  C   VAL A 228      -3.756 -37.918  18.596  1.00  0.76           C  
ATOM   1772  O   VAL A 228      -3.958 -36.742  18.913  1.00  0.76           O  
ATOM   1773  CB  VAL A 228      -3.012 -39.303  20.500  1.00  0.76           C  
ATOM   1774  CG1 VAL A 228      -1.973 -40.266  21.087  1.00  0.76           C  
ATOM   1775  CG2 VAL A 228      -3.395 -38.220  21.521  1.00  0.76           C  
ATOM   1776  N   PRO A 229      -4.572 -38.506  17.738  1.00  0.74           N  
ATOM   1777  CA  PRO A 229      -5.579 -37.761  16.981  1.00  0.74           C  
ATOM   1778  C   PRO A 229      -6.738 -37.328  17.861  1.00  0.74           C  
ATOM   1779  O   PRO A 229      -7.595 -36.574  17.416  1.00  0.74           O  
ATOM   1780  CB  PRO A 229      -5.999 -38.772  15.907  1.00  0.74           C  
ATOM   1781  CG  PRO A 229      -5.772 -40.129  16.566  1.00  0.74           C  
ATOM   1782  CD  PRO A 229      -4.468 -39.901  17.301  1.00  0.74           C  
ATOM   1783  N   TRP A 230      -6.778 -37.787  19.121  1.00  0.69           N  
ATOM   1784  CA  TRP A 230      -7.786 -37.408  20.088  1.00  0.69           C  
ATOM   1785  C   TRP A 230      -7.303 -36.377  21.093  1.00  0.69           C  
ATOM   1786  O   TRP A 230      -8.070 -35.921  21.938  1.00  0.69           O  
ATOM   1787  CB  TRP A 230      -8.192 -38.663  20.902  1.00  0.69           C  
ATOM   1788  CG  TRP A 230      -7.051 -39.481  21.482  1.00  0.69           C  
ATOM   1789  CD1 TRP A 230      -6.370 -40.518  20.905  1.00  0.69           C  
ATOM   1790  CD2 TRP A 230      -6.451 -39.287  22.779  1.00  0.69           C  
ATOM   1791  NE1 TRP A 230      -5.450 -41.041  21.774  1.00  0.69           N  
ATOM   1792  CE2 TRP A 230      -5.455 -40.264  22.908  1.00  0.69           C  
ATOM   1793  CE3 TRP A 230      -6.697 -38.362  23.805  1.00  0.69           C  
ATOM   1794  CZ2 TRP A 230      -4.647 -40.312  24.026  1.00  0.69           C  
ATOM   1795  CZ3 TRP A 230      -5.879 -38.418  24.946  1.00  0.69           C  
ATOM   1796  CH2 TRP A 230      -4.862 -39.372  25.043  1.00  0.69           C  
ATOM   1797  N   GLY A 231      -6.007 -36.012  21.061  1.00  0.80           N  
ATOM   1798  CA  GLY A 231      -5.366 -35.352  22.197  1.00  0.80           C  
ATOM   1799  C   GLY A 231      -5.321 -33.875  22.073  1.00  0.80           C  
ATOM   1800  O   GLY A 231      -5.070 -33.176  23.049  1.00  0.80           O  
ATOM   1801  N   VAL A 232      -5.573 -33.370  20.859  1.00  0.79           N  
ATOM   1802  CA  VAL A 232      -5.642 -31.954  20.595  1.00  0.79           C  
ATOM   1803  C   VAL A 232      -6.777 -31.686  19.644  1.00  0.79           C  
ATOM   1804  O   VAL A 232      -7.301 -32.576  18.976  1.00  0.79           O  
ATOM   1805  CB  VAL A 232      -4.379 -31.322  20.009  1.00  0.79           C  
ATOM   1806  CG1 VAL A 232      -3.221 -31.452  21.012  1.00  0.79           C  
ATOM   1807  CG2 VAL A 232      -4.014 -31.936  18.643  1.00  0.79           C  
ATOM   1808  N   ILE A 233      -7.176 -30.415  19.549  1.00  0.75           N  
ATOM   1809  CA  ILE A 233      -8.238 -29.978  18.680  1.00  0.75           C  
ATOM   1810  C   ILE A 233      -7.825 -28.645  18.096  1.00  0.75           C  
ATOM   1811  O   ILE A 233      -7.044 -27.883  18.672  1.00  0.75           O  
ATOM   1812  CB  ILE A 233      -9.552 -29.933  19.449  1.00  0.75           C  
ATOM   1813  CG1 ILE A 233     -10.802 -29.624  18.607  1.00  0.75           C  
ATOM   1814  CG2 ILE A 233      -9.447 -28.982  20.648  1.00  0.75           C  
ATOM   1815  CD1 ILE A 233     -12.058 -29.848  19.447  1.00  0.75           C  
ATOM   1816  N   THR A 234      -8.286 -28.337  16.872  1.00  0.81           N  
ATOM   1817  CA  THR A 234      -7.985 -27.069  16.231  1.00  0.81           C  
ATOM   1818  C   THR A 234      -8.827 -25.953  16.804  1.00  0.81           C  
ATOM   1819  O   THR A 234      -9.879 -26.177  17.402  1.00  0.81           O  
ATOM   1820  CB  THR A 234      -8.173 -27.075  14.718  1.00  0.81           C  
ATOM   1821  OG1 THR A 234      -9.505 -27.405  14.343  1.00  0.81           O  
ATOM   1822  CG2 THR A 234      -7.245 -28.126  14.099  1.00  0.81           C  
ATOM   1823  N   LYS A 235      -8.397 -24.688  16.614  1.00  0.74           N  
ATOM   1824  CA  LYS A 235      -9.151 -23.538  17.085  1.00  0.74           C  
ATOM   1825  C   LYS A 235     -10.590 -23.501  16.578  1.00  0.74           C  
ATOM   1826  O   LYS A 235     -11.522 -23.330  17.355  1.00  0.74           O  
ATOM   1827  CB  LYS A 235      -8.429 -22.234  16.655  1.00  0.74           C  
ATOM   1828  CG  LYS A 235      -9.116 -20.932  17.097  1.00  0.74           C  
ATOM   1829  CD  LYS A 235      -8.323 -19.694  16.642  1.00  0.74           C  
ATOM   1830  CE  LYS A 235      -8.829 -18.398  17.255  1.00  0.74           C  
ATOM   1831  NZ  LYS A 235     -10.144 -17.996  16.733  1.00  0.74           N  
ATOM   1832  N   LYS A 236     -10.810 -23.724  15.266  1.00  0.76           N  
ATOM   1833  CA  LYS A 236     -12.135 -23.701  14.667  1.00  0.76           C  
ATOM   1834  C   LYS A 236     -13.119 -24.722  15.217  1.00  0.76           C  
ATOM   1835  O   LYS A 236     -14.251 -24.378  15.542  1.00  0.76           O  
ATOM   1836  CB  LYS A 236     -12.013 -23.938  13.140  1.00  0.76           C  
ATOM   1837  CG  LYS A 236     -13.353 -23.953  12.378  1.00  0.76           C  
ATOM   1838  CD  LYS A 236     -13.161 -24.200  10.874  1.00  0.76           C  
ATOM   1839  CE  LYS A 236     -14.488 -24.282  10.115  1.00  0.76           C  
ATOM   1840  NZ  LYS A 236     -14.234 -24.520   8.677  1.00  0.76           N  
ATOM   1841  N   GLU A 237     -12.709 -25.995  15.357  1.00  0.75           N  
ATOM   1842  CA  GLU A 237     -13.560 -27.035  15.915  1.00  0.75           C  
ATOM   1843  C   GLU A 237     -13.824 -26.836  17.402  1.00  0.75           C  
ATOM   1844  O   GLU A 237     -14.929 -27.045  17.900  1.00  0.75           O  
ATOM   1845  CB  GLU A 237     -12.944 -28.421  15.627  1.00  0.75           C  
ATOM   1846  CG  GLU A 237     -13.698 -29.639  16.217  1.00  0.75           C  
ATOM   1847  CD  GLU A 237     -15.102 -29.925  15.701  1.00  0.75           C  
ATOM   1848  OE1 GLU A 237     -15.566 -29.273  14.738  1.00  0.75           O  
ATOM   1849  OE2 GLU A 237     -15.726 -30.822  16.339  1.00  0.75           O  
ATOM   1850  N   SER A 238     -12.818 -26.360  18.168  1.00  0.81           N  
ATOM   1851  CA  SER A 238     -13.004 -26.043  19.581  1.00  0.81           C  
ATOM   1852  C   SER A 238     -14.065 -24.974  19.811  1.00  0.81           C  
ATOM   1853  O   SER A 238     -14.945 -25.106  20.664  1.00  0.81           O  
ATOM   1854  CB  SER A 238     -11.699 -25.556  20.240  1.00  0.81           C  
ATOM   1855  OG  SER A 238     -11.858 -25.564  21.653  1.00  0.81           O  
ATOM   1856  N   ILE A 239     -14.037 -23.916  18.969  1.00  0.76           N  
ATOM   1857  CA  ILE A 239     -15.060 -22.879  18.932  1.00  0.76           C  
ATOM   1858  C   ILE A 239     -16.438 -23.468  18.627  1.00  0.76           C  
ATOM   1859  O   ILE A 239     -17.409 -23.241  19.343  1.00  0.76           O  
ATOM   1860  CB  ILE A 239     -14.690 -21.819  17.877  1.00  0.76           C  
ATOM   1861  CG1 ILE A 239     -13.442 -21.029  18.347  1.00  0.76           C  
ATOM   1862  CG2 ILE A 239     -15.887 -20.890  17.539  1.00  0.76           C  
ATOM   1863  CD1 ILE A 239     -12.883 -20.020  17.337  1.00  0.76           C  
ATOM   1864  N   ILE A 240     -16.563 -24.332  17.605  1.00  0.77           N  
ATOM   1865  CA  ILE A 240     -17.831 -24.985  17.274  1.00  0.77           C  
ATOM   1866  C   ILE A 240     -18.409 -25.800  18.430  1.00  0.77           C  
ATOM   1867  O   ILE A 240     -19.592 -25.693  18.757  1.00  0.77           O  
ATOM   1868  CB  ILE A 240     -17.656 -25.902  16.058  1.00  0.77           C  
ATOM   1869  CG1 ILE A 240     -17.386 -25.074  14.779  1.00  0.77           C  
ATOM   1870  CG2 ILE A 240     -18.866 -26.843  15.849  1.00  0.77           C  
ATOM   1871  CD1 ILE A 240     -16.913 -25.920  13.588  1.00  0.77           C  
ATOM   1872  N   ARG A 241     -17.588 -26.618  19.111  1.00  0.70           N  
ATOM   1873  CA  ARG A 241     -18.018 -27.408  20.251  1.00  0.70           C  
ATOM   1874  C   ARG A 241     -18.461 -26.588  21.459  1.00  0.70           C  
ATOM   1875  O   ARG A 241     -19.470 -26.899  22.094  1.00  0.70           O  
ATOM   1876  CB  ARG A 241     -16.912 -28.397  20.666  1.00  0.70           C  
ATOM   1877  CG  ARG A 241     -16.596 -29.446  19.580  1.00  0.70           C  
ATOM   1878  CD  ARG A 241     -15.536 -30.441  20.053  1.00  0.70           C  
ATOM   1879  NE  ARG A 241     -15.156 -31.322  18.908  1.00  0.70           N  
ATOM   1880  CZ  ARG A 241     -14.379 -32.408  19.029  1.00  0.70           C  
ATOM   1881  NH1 ARG A 241     -13.870 -32.759  20.207  1.00  0.70           N  
ATOM   1882  NH2 ARG A 241     -14.124 -33.122  17.941  1.00  0.70           N  
ATOM   1883  N   GLY A 242     -17.744 -25.492  21.797  1.00  0.83           N  
ATOM   1884  CA  GLY A 242     -18.126 -24.626  22.913  1.00  0.83           C  
ATOM   1885  C   GLY A 242     -19.397 -23.854  22.659  1.00  0.83           C  
ATOM   1886  O   GLY A 242     -20.265 -23.753  23.525  1.00  0.83           O  
ATOM   1887  N   HIS A 243     -19.569 -23.340  21.429  1.00  0.75           N  
ATOM   1888  CA  HIS A 243     -20.789 -22.696  20.977  1.00  0.75           C  
ATOM   1889  C   HIS A 243     -21.982 -23.646  20.914  1.00  0.75           C  
ATOM   1890  O   HIS A 243     -23.095 -23.288  21.296  1.00  0.75           O  
ATOM   1891  CB  HIS A 243     -20.569 -21.991  19.615  1.00  0.75           C  
ATOM   1892  CG  HIS A 243     -19.747 -20.722  19.720  1.00  0.75           C  
ATOM   1893  ND1 HIS A 243     -18.443 -20.757  20.167  1.00  0.75           N  
ATOM   1894  CD2 HIS A 243     -20.093 -19.439  19.436  1.00  0.75           C  
ATOM   1895  CE1 HIS A 243     -18.017 -19.519  20.140  1.00  0.75           C  
ATOM   1896  NE2 HIS A 243     -18.976 -18.671  19.707  1.00  0.75           N  
ATOM   1897  N   ARG A 244     -21.798 -24.909  20.466  1.00  0.70           N  
ATOM   1898  CA  ARG A 244     -22.847 -25.916  20.560  1.00  0.70           C  
ATOM   1899  C   ARG A 244     -23.254 -26.254  21.991  1.00  0.70           C  
ATOM   1900  O   ARG A 244     -24.443 -26.371  22.276  1.00  0.70           O  
ATOM   1901  CB  ARG A 244     -22.481 -27.231  19.827  1.00  0.70           C  
ATOM   1902  CG  ARG A 244     -22.482 -27.112  18.289  1.00  0.70           C  
ATOM   1903  CD  ARG A 244     -22.063 -28.410  17.590  1.00  0.70           C  
ATOM   1904  NE  ARG A 244     -22.084 -28.134  16.118  1.00  0.70           N  
ATOM   1905  CZ  ARG A 244     -21.636 -28.997  15.197  1.00  0.70           C  
ATOM   1906  NH1 ARG A 244     -21.649 -28.641  13.913  1.00  0.70           N  
ATOM   1907  NH2 ARG A 244     -21.175 -30.199  15.530  1.00  0.70           N  
ATOM   1908  N   LEU A 245     -22.294 -26.379  22.938  1.00  0.76           N  
ATOM   1909  CA  LEU A 245     -22.595 -26.623  24.345  1.00  0.76           C  
ATOM   1910  C   LEU A 245     -23.458 -25.530  24.952  1.00  0.76           C  
ATOM   1911  O   LEU A 245     -24.433 -25.802  25.655  1.00  0.76           O  
ATOM   1912  CB  LEU A 245     -21.302 -26.763  25.191  1.00  0.76           C  
ATOM   1913  CG  LEU A 245     -21.549 -27.090  26.685  1.00  0.76           C  
ATOM   1914  CD1 LEU A 245     -22.196 -28.468  26.883  1.00  0.76           C  
ATOM   1915  CD2 LEU A 245     -20.262 -26.993  27.510  1.00  0.76           C  
ATOM   1916  N   ALA A 246     -23.151 -24.257  24.636  1.00  0.83           N  
ATOM   1917  CA  ALA A 246     -23.951 -23.131  25.056  1.00  0.83           C  
ATOM   1918  C   ALA A 246     -25.386 -23.206  24.562  1.00  0.83           C  
ATOM   1919  O   ALA A 246     -26.320 -23.103  25.353  1.00  0.83           O  
ATOM   1920  CB  ALA A 246     -23.282 -21.847  24.548  1.00  0.83           C  
ATOM   1921  N   LYS A 247     -25.584 -23.499  23.262  1.00  0.76           N  
ATOM   1922  CA  LYS A 247     -26.905 -23.652  22.679  1.00  0.76           C  
ATOM   1923  C   LYS A 247     -27.733 -24.769  23.309  1.00  0.76           C  
ATOM   1924  O   LYS A 247     -28.918 -24.604  23.596  1.00  0.76           O  
ATOM   1925  CB  LYS A 247     -26.784 -23.896  21.154  1.00  0.76           C  
ATOM   1926  CG  LYS A 247     -28.139 -24.025  20.441  1.00  0.76           C  
ATOM   1927  CD  LYS A 247     -28.003 -24.189  18.923  1.00  0.76           C  
ATOM   1928  CE  LYS A 247     -29.367 -24.357  18.254  1.00  0.76           C  
ATOM   1929  NZ  LYS A 247     -29.191 -24.497  16.795  1.00  0.76           N  
ATOM   1930  N   MET A 248     -27.113 -25.932  23.578  1.00  0.75           N  
ATOM   1931  CA  MET A 248     -27.753 -27.046  24.254  1.00  0.75           C  
ATOM   1932  C   MET A 248     -28.179 -26.756  25.688  1.00  0.75           C  
ATOM   1933  O   MET A 248     -29.203 -27.257  26.143  1.00  0.75           O  
ATOM   1934  CB  MET A 248     -26.840 -28.293  24.241  1.00  0.75           C  
ATOM   1935  CG  MET A 248     -26.595 -28.910  22.846  1.00  0.75           C  
ATOM   1936  SD  MET A 248     -28.092 -29.342  21.902  1.00  0.75           S  
ATOM   1937  CE  MET A 248     -28.690 -30.667  22.989  1.00  0.75           C  
ATOM   1938  N   MET A 249     -27.421 -25.932  26.440  1.00  0.80           N  
ATOM   1939  CA  MET A 249     -27.819 -25.508  27.777  1.00  0.80           C  
ATOM   1940  C   MET A 249     -28.558 -24.175  27.827  1.00  0.80           C  
ATOM   1941  O   MET A 249     -28.709 -23.568  28.884  1.00  0.80           O  
ATOM   1942  CB  MET A 249     -26.617 -25.506  28.742  1.00  0.80           C  
ATOM   1943  CG  MET A 249     -26.199 -26.925  29.188  1.00  0.80           C  
ATOM   1944  SD  MET A 249     -27.425 -27.833  30.203  1.00  0.80           S  
ATOM   1945  CE  MET A 249     -28.442 -28.653  28.947  1.00  0.80           C  
ATOM   1946  N   GLY A 250     -29.094 -23.686  26.690  1.00  0.89           N  
ATOM   1947  CA  GLY A 250     -30.017 -22.550  26.708  1.00  0.89           C  
ATOM   1948  C   GLY A 250     -29.350 -21.207  26.775  1.00  0.89           C  
ATOM   1949  O   GLY A 250     -29.975 -20.197  27.091  1.00  0.89           O  
ATOM   1950  N   CYS A 251     -28.048 -21.160  26.470  1.00  0.90           N  
ATOM   1951  CA  CYS A 251     -27.302 -19.928  26.362  1.00  0.90           C  
ATOM   1952  C   CYS A 251     -27.179 -19.510  24.899  1.00  0.90           C  
ATOM   1953  O   CYS A 251     -27.143 -20.371  24.019  1.00  0.90           O  
ATOM   1954  CB  CYS A 251     -25.896 -20.052  26.995  1.00  0.90           C  
ATOM   1955  SG  CYS A 251     -25.969 -20.326  28.791  1.00  0.90           S  
ATOM   1956  N   PRO A 252     -27.129 -18.218  24.561  1.00  0.78           N  
ATOM   1957  CA  PRO A 252     -26.904 -17.758  23.199  1.00  0.78           C  
ATOM   1958  C   PRO A 252     -25.516 -18.090  22.689  1.00  0.78           C  
ATOM   1959  O   PRO A 252     -24.681 -18.667  23.390  1.00  0.78           O  
ATOM   1960  CB  PRO A 252     -27.128 -16.233  23.235  1.00  0.78           C  
ATOM   1961  CG  PRO A 252     -27.802 -15.996  24.583  1.00  0.78           C  
ATOM   1962  CD  PRO A 252     -27.229 -17.093  25.470  1.00  0.78           C  
ATOM   1963  N   HIS A 253     -25.251 -17.687  21.451  1.00  0.70           N  
ATOM   1964  CA  HIS A 253     -24.064 -18.059  20.734  1.00  0.70           C  
ATOM   1965  C   HIS A 253     -23.745 -16.978  19.713  1.00  0.70           C  
ATOM   1966  O   HIS A 253     -24.628 -16.229  19.305  1.00  0.70           O  
ATOM   1967  CB  HIS A 253     -24.298 -19.431  20.049  1.00  0.70           C  
ATOM   1968  CG  HIS A 253     -25.412 -19.452  19.033  1.00  0.70           C  
ATOM   1969  ND1 HIS A 253     -26.744 -19.333  19.397  1.00  0.70           N  
ATOM   1970  CD2 HIS A 253     -25.303 -19.467  17.685  1.00  0.70           C  
ATOM   1971  CE1 HIS A 253     -27.406 -19.262  18.258  1.00  0.70           C  
ATOM   1972  NE2 HIS A 253     -26.579 -19.339  17.189  1.00  0.70           N  
ATOM   1973  N   GLU A 254     -22.458 -16.839  19.317  1.00  0.66           N  
ATOM   1974  CA  GLU A 254     -22.016 -16.081  18.143  1.00  0.66           C  
ATOM   1975  C   GLU A 254     -21.960 -14.570  18.264  1.00  0.66           C  
ATOM   1976  O   GLU A 254     -20.972 -13.972  17.846  1.00  0.66           O  
ATOM   1977  CB  GLU A 254     -22.749 -16.470  16.833  1.00  0.66           C  
ATOM   1978  CG  GLU A 254     -22.390 -17.886  16.325  1.00  0.66           C  
ATOM   1979  CD  GLU A 254     -23.280 -18.389  15.185  1.00  0.66           C  
ATOM   1980  OE1 GLU A 254     -24.199 -17.660  14.740  1.00  0.66           O  
ATOM   1981  OE2 GLU A 254     -23.072 -19.574  14.812  1.00  0.66           O  
ATOM   1982  N   GLU A 255     -22.984 -13.914  18.847  1.00  0.61           N  
ATOM   1983  CA  GLU A 255     -23.094 -12.460  18.932  1.00  0.61           C  
ATOM   1984  C   GLU A 255     -21.893 -11.810  19.588  1.00  0.61           C  
ATOM   1985  O   GLU A 255     -21.334 -10.814  19.126  1.00  0.61           O  
ATOM   1986  CB  GLU A 255     -24.344 -12.114  19.775  1.00  0.61           C  
ATOM   1987  CG  GLU A 255     -24.600 -10.597  19.971  1.00  0.61           C  
ATOM   1988  CD  GLU A 255     -25.811 -10.290  20.853  1.00  0.61           C  
ATOM   1989  OE1 GLU A 255     -26.496 -11.242  21.308  1.00  0.61           O  
ATOM   1990  OE2 GLU A 255     -26.034  -9.076  21.099  1.00  0.61           O  
ATOM   1991  N   LYS A 256     -21.437 -12.432  20.676  1.00  0.63           N  
ATOM   1992  CA  LYS A 256     -20.200 -12.113  21.301  1.00  0.63           C  
ATOM   1993  C   LYS A 256     -19.860 -13.334  22.106  1.00  0.63           C  
ATOM   1994  O   LYS A 256     -20.728 -14.156  22.416  1.00  0.63           O  
ATOM   1995  CB  LYS A 256     -20.391 -10.876  22.200  1.00  0.63           C  
ATOM   1996  CG  LYS A 256     -19.101 -10.299  22.782  1.00  0.63           C  
ATOM   1997  CD  LYS A 256     -19.328  -8.925  23.420  1.00  0.63           C  
ATOM   1998  CE  LYS A 256     -18.008  -8.330  23.903  1.00  0.63           C  
ATOM   1999  NZ  LYS A 256     -18.265  -7.105  24.683  1.00  0.63           N  
ATOM   2000  N   ASP A 257     -18.583 -13.511  22.450  1.00  0.69           N  
ATOM   2001  CA  ASP A 257     -18.150 -14.492  23.402  1.00  0.69           C  
ATOM   2002  C   ASP A 257     -18.472 -14.098  24.850  1.00  0.69           C  
ATOM   2003  O   ASP A 257     -19.247 -14.805  25.501  1.00  0.69           O  
ATOM   2004  CB  ASP A 257     -16.640 -14.742  23.188  1.00  0.69           C  
ATOM   2005  CG  ASP A 257     -15.872 -13.435  23.278  1.00  0.69           C  
ATOM   2006  OD1 ASP A 257     -16.065 -12.549  22.410  1.00  0.69           O  
ATOM   2007  OD2 ASP A 257     -15.210 -13.283  24.325  1.00  0.69           O  
ATOM   2008  N   THR A 258     -17.987 -12.934  25.357  1.00  0.69           N  
ATOM   2009  CA  THR A 258     -18.209 -12.395  26.724  1.00  0.69           C  
ATOM   2010  C   THR A 258     -19.592 -12.653  27.266  1.00  0.69           C  
ATOM   2011  O   THR A 258     -19.774 -13.202  28.345  1.00  0.69           O  
ATOM   2012  CB  THR A 258     -18.077 -10.873  26.881  1.00  0.69           C  
ATOM   2013  OG1 THR A 258     -16.800 -10.427  26.461  1.00  0.69           O  
ATOM   2014  CG2 THR A 258     -18.351 -10.352  28.320  1.00  0.69           C  
ATOM   2015  N   LYS A 259     -20.638 -12.277  26.507  1.00  0.67           N  
ATOM   2016  CA  LYS A 259     -21.984 -12.430  26.986  1.00  0.67           C  
ATOM   2017  C   LYS A 259     -22.950 -12.629  25.814  1.00  0.67           C  
ATOM   2018  O   LYS A 259     -22.704 -12.089  24.744  1.00  0.67           O  
ATOM   2019  CB  LYS A 259     -22.434 -11.203  27.827  1.00  0.67           C  
ATOM   2020  CG  LYS A 259     -22.515  -9.886  27.042  1.00  0.67           C  
ATOM   2021  CD  LYS A 259     -22.941  -8.695  27.911  1.00  0.67           C  
ATOM   2022  CE  LYS A 259     -23.072  -7.424  27.072  1.00  0.67           C  
ATOM   2023  NZ  LYS A 259     -23.484  -6.288  27.921  1.00  0.67           N  
ATOM   2024  N   PRO A 260     -24.059 -13.358  25.987  1.00  0.77           N  
ATOM   2025  CA  PRO A 260     -24.352 -14.062  27.210  1.00  0.77           C  
ATOM   2026  C   PRO A 260     -23.565 -15.340  27.287  1.00  0.77           C  
ATOM   2027  O   PRO A 260     -23.261 -15.677  28.376  1.00  0.77           O  
ATOM   2028  CB  PRO A 260     -25.863 -14.232  27.267  1.00  0.77           C  
ATOM   2029  CG  PRO A 260     -26.343 -13.081  26.380  1.00  0.77           C  
ATOM   2030  CD  PRO A 260     -25.294 -13.051  25.261  1.00  0.77           C  
ATOM   2031  N   MET A 261     -23.196 -16.004  26.148  1.00  0.70           N  
ATOM   2032  CA  MET A 261     -22.506 -17.310  26.132  1.00  0.70           C  
ATOM   2033  C   MET A 261     -21.615 -17.634  27.326  1.00  0.70           C  
ATOM   2034  O   MET A 261     -21.981 -18.450  28.167  1.00  0.70           O  
ATOM   2035  CB  MET A 261     -21.695 -17.527  24.821  1.00  0.70           C  
ATOM   2036  CG  MET A 261     -20.986 -18.904  24.729  1.00  0.70           C  
ATOM   2037  SD  MET A 261     -20.127 -19.217  23.159  1.00  0.70           S  
ATOM   2038  CE  MET A 261     -18.670 -18.223  23.578  1.00  0.70           C  
ATOM   2039  N   ILE A 262     -20.457 -16.975  27.476  1.00  0.72           N  
ATOM   2040  CA  ILE A 262     -19.520 -17.222  28.564  1.00  0.72           C  
ATOM   2041  C   ILE A 262     -20.059 -16.949  29.969  1.00  0.72           C  
ATOM   2042  O   ILE A 262     -20.015 -17.817  30.837  1.00  0.72           O  
ATOM   2043  CB  ILE A 262     -18.285 -16.375  28.325  1.00  0.72           C  
ATOM   2044  CG1 ILE A 262     -17.558 -16.753  27.009  1.00  0.72           C  
ATOM   2045  CG2 ILE A 262     -17.313 -16.438  29.510  1.00  0.72           C  
ATOM   2046  CD1 ILE A 262     -17.158 -18.207  26.852  1.00  0.72           C  
ATOM   2047  N   GLU A 263     -20.627 -15.754  30.220  1.00  0.71           N  
ATOM   2048  CA  GLU A 263     -21.229 -15.413  31.507  1.00  0.71           C  
ATOM   2049  C   GLU A 263     -22.461 -16.251  31.832  1.00  0.71           C  
ATOM   2050  O   GLU A 263     -22.693 -16.681  32.983  1.00  0.71           O  
ATOM   2051  CB  GLU A 263     -21.528 -13.895  31.548  1.00  0.71           C  
ATOM   2052  CG  GLU A 263     -20.246 -13.019  31.552  1.00  0.71           C  
ATOM   2053  CD  GLU A 263     -19.354 -13.254  32.765  1.00  0.71           C  
ATOM   2054  OE1 GLU A 263     -19.763 -12.910  33.894  1.00  0.71           O  
ATOM   2055  OE2 GLU A 263     -18.230 -13.796  32.582  1.00  0.71           O  
ATOM   2056  N   CYS A 264     -23.292 -16.585  30.855  1.00  0.82           N  
ATOM   2057  CA  CYS A 264     -24.394 -17.519  30.922  1.00  0.82           C  
ATOM   2058  C   CYS A 264     -23.962 -18.938  31.256  1.00  0.82           C  
ATOM   2059  O   CYS A 264     -24.548 -19.567  32.120  1.00  0.82           O  
ATOM   2060  CB  CYS A 264     -25.194 -17.501  29.594  1.00  0.82           C  
ATOM   2061  SG  CYS A 264     -26.677 -18.555  29.501  1.00  0.82           S  
ATOM   2062  N   LEU A 265     -22.881 -19.454  30.619  1.00  0.77           N  
ATOM   2063  CA  LEU A 265     -22.276 -20.732  30.969  1.00  0.77           C  
ATOM   2064  C   LEU A 265     -21.771 -20.749  32.410  1.00  0.77           C  
ATOM   2065  O   LEU A 265     -21.828 -21.771  33.090  1.00  0.77           O  
ATOM   2066  CB  LEU A 265     -21.077 -21.087  30.048  1.00  0.77           C  
ATOM   2067  CG  LEU A 265     -21.388 -21.497  28.592  1.00  0.77           C  
ATOM   2068  CD1 LEU A 265     -20.068 -21.662  27.824  1.00  0.77           C  
ATOM   2069  CD2 LEU A 265     -22.210 -22.783  28.492  1.00  0.77           C  
ATOM   2070  N   ARG A 266     -21.277 -19.609  32.931  1.00  0.70           N  
ATOM   2071  CA  ARG A 266     -20.932 -19.446  34.336  1.00  0.70           C  
ATOM   2072  C   ARG A 266     -22.131 -19.459  35.292  1.00  0.70           C  
ATOM   2073  O   ARG A 266     -21.993 -19.865  36.442  1.00  0.70           O  
ATOM   2074  CB  ARG A 266     -20.044 -18.194  34.572  1.00  0.70           C  
ATOM   2075  CG  ARG A 266     -18.609 -18.338  34.009  1.00  0.70           C  
ATOM   2076  CD  ARG A 266     -17.568 -17.451  34.718  1.00  0.70           C  
ATOM   2077  NE  ARG A 266     -17.240 -16.244  33.887  1.00  0.70           N  
ATOM   2078  CZ  ARG A 266     -16.112 -16.073  33.183  1.00  0.70           C  
ATOM   2079  NH1 ARG A 266     -15.175 -17.008  33.042  1.00  0.70           N  
ATOM   2080  NH2 ARG A 266     -15.925 -14.892  32.598  1.00  0.70           N  
ATOM   2081  N   ASN A 267     -23.348 -19.090  34.836  1.00  0.76           N  
ATOM   2082  CA  ASN A 267     -24.557 -19.177  35.654  1.00  0.76           C  
ATOM   2083  C   ASN A 267     -25.119 -20.590  35.757  1.00  0.76           C  
ATOM   2084  O   ASN A 267     -25.950 -20.882  36.614  1.00  0.76           O  
ATOM   2085  CB  ASN A 267     -25.708 -18.298  35.091  1.00  0.76           C  
ATOM   2086  CG  ASN A 267     -25.364 -16.822  35.215  1.00  0.76           C  
ATOM   2087  OD1 ASN A 267     -24.675 -16.383  36.131  1.00  0.76           O  
ATOM   2088  ND2 ASN A 267     -25.910 -15.999  34.288  1.00  0.76           N  
ATOM   2089  N   GLN A 268     -24.702 -21.510  34.871  1.00  0.75           N  
ATOM   2090  CA  GLN A 268     -25.216 -22.867  34.868  1.00  0.75           C  
ATOM   2091  C   GLN A 268     -24.599 -23.739  35.948  1.00  0.75           C  
ATOM   2092  O   GLN A 268     -23.424 -23.608  36.304  1.00  0.75           O  
ATOM   2093  CB  GLN A 268     -25.014 -23.544  33.491  1.00  0.75           C  
ATOM   2094  CG  GLN A 268     -25.728 -22.819  32.325  1.00  0.75           C  
ATOM   2095  CD  GLN A 268     -27.247 -22.821  32.507  1.00  0.75           C  
ATOM   2096  OE1 GLN A 268     -27.863 -23.853  32.756  1.00  0.75           O  
ATOM   2097  NE2 GLN A 268     -27.878 -21.630  32.400  1.00  0.75           N  
ATOM   2098  N   SER A 269     -25.372 -24.697  36.492  1.00  0.79           N  
ATOM   2099  CA  SER A 269     -24.838 -25.716  37.381  1.00  0.79           C  
ATOM   2100  C   SER A 269     -23.792 -26.584  36.691  1.00  0.79           C  
ATOM   2101  O   SER A 269     -23.833 -26.834  35.487  1.00  0.79           O  
ATOM   2102  CB  SER A 269     -25.955 -26.610  37.965  1.00  0.79           C  
ATOM   2103  OG  SER A 269     -25.474 -27.567  38.909  1.00  0.79           O  
ATOM   2104  N   ALA A 270     -22.776 -27.047  37.443  1.00  0.77           N  
ATOM   2105  CA  ALA A 270     -21.679 -27.815  36.889  1.00  0.77           C  
ATOM   2106  C   ALA A 270     -22.127 -29.130  36.266  1.00  0.77           C  
ATOM   2107  O   ALA A 270     -21.668 -29.534  35.198  1.00  0.77           O  
ATOM   2108  CB  ALA A 270     -20.604 -28.029  37.966  1.00  0.77           C  
ATOM   2109  N   THR A 271     -23.102 -29.792  36.908  1.00  0.72           N  
ATOM   2110  CA  THR A 271     -23.738 -31.012  36.436  1.00  0.72           C  
ATOM   2111  C   THR A 271     -24.460 -30.853  35.109  1.00  0.72           C  
ATOM   2112  O   THR A 271     -24.398 -31.729  34.252  1.00  0.72           O  
ATOM   2113  CB  THR A 271     -24.691 -31.595  37.471  1.00  0.72           C  
ATOM   2114  OG1 THR A 271     -25.575 -30.600  37.981  1.00  0.72           O  
ATOM   2115  CG2 THR A 271     -23.869 -32.111  38.663  1.00  0.72           C  
ATOM   2116  N   ASP A 272     -25.121 -29.710  34.874  1.00  0.75           N  
ATOM   2117  CA  ASP A 272     -25.802 -29.399  33.631  1.00  0.75           C  
ATOM   2118  C   ASP A 272     -24.873 -29.346  32.412  1.00  0.75           C  
ATOM   2119  O   ASP A 272     -25.168 -29.908  31.357  1.00  0.75           O  
ATOM   2120  CB  ASP A 272     -26.566 -28.070  33.807  1.00  0.75           C  
ATOM   2121  CG  ASP A 272     -27.667 -28.232  34.839  1.00  0.75           C  
ATOM   2122  OD1 ASP A 272     -28.247 -29.344  34.928  1.00  0.75           O  
ATOM   2123  OD2 ASP A 272     -27.926 -27.240  35.563  1.00  0.75           O  
ATOM   2124  N   MET A 273     -23.672 -28.738  32.542  1.00  0.72           N  
ATOM   2125  CA  MET A 273     -22.644 -28.791  31.506  1.00  0.72           C  
ATOM   2126  C   MET A 273     -22.173 -30.208  31.198  1.00  0.72           C  
ATOM   2127  O   MET A 273     -22.029 -30.592  30.037  1.00  0.72           O  
ATOM   2128  CB  MET A 273     -21.399 -27.965  31.906  1.00  0.72           C  
ATOM   2129  CG  MET A 273     -21.634 -26.445  31.932  1.00  0.72           C  
ATOM   2130  SD  MET A 273     -20.104 -25.493  32.151  1.00  0.72           S  
ATOM   2131  CE  MET A 273     -19.794 -26.038  33.850  1.00  0.72           C  
ATOM   2132  N   VAL A 274     -21.970 -31.032  32.243  1.00  0.73           N  
ATOM   2133  CA  VAL A 274     -21.609 -32.441  32.125  1.00  0.73           C  
ATOM   2134  C   VAL A 274     -22.662 -33.248  31.371  1.00  0.73           C  
ATOM   2135  O   VAL A 274     -22.351 -34.061  30.501  1.00  0.73           O  
ATOM   2136  CB  VAL A 274     -21.386 -33.030  33.517  1.00  0.73           C  
ATOM   2137  CG1 VAL A 274     -21.200 -34.553  33.503  1.00  0.73           C  
ATOM   2138  CG2 VAL A 274     -20.135 -32.388  34.134  1.00  0.73           C  
ATOM   2139  N   ASN A 275     -23.960 -32.996  31.638  1.00  0.71           N  
ATOM   2140  CA  ASN A 275     -25.075 -33.728  31.052  1.00  0.71           C  
ATOM   2141  C   ASN A 275     -25.177 -33.657  29.526  1.00  0.71           C  
ATOM   2142  O   ASN A 275     -25.779 -34.531  28.908  1.00  0.71           O  
ATOM   2143  CB  ASN A 275     -26.428 -33.251  31.651  1.00  0.71           C  
ATOM   2144  CG  ASN A 275     -26.591 -33.745  33.084  1.00  0.71           C  
ATOM   2145  OD1 ASN A 275     -25.967 -34.712  33.522  1.00  0.71           O  
ATOM   2146  ND2 ASN A 275     -27.515 -33.103  33.838  1.00  0.71           N  
ATOM   2147  N   GLN A 276     -24.603 -32.625  28.875  1.00  0.69           N  
ATOM   2148  CA  GLN A 276     -24.613 -32.524  27.422  1.00  0.69           C  
ATOM   2149  C   GLN A 276     -23.235 -32.611  26.794  1.00  0.69           C  
ATOM   2150  O   GLN A 276     -23.105 -32.416  25.585  1.00  0.69           O  
ATOM   2151  CB  GLN A 276     -25.199 -31.179  26.951  1.00  0.69           C  
ATOM   2152  CG  GLN A 276     -26.639 -30.871  27.388  1.00  0.69           C  
ATOM   2153  CD  GLN A 276     -27.707 -31.830  26.872  1.00  0.69           C  
ATOM   2154  OE1 GLN A 276     -27.940 -31.922  25.671  1.00  0.69           O  
ATOM   2155  NE2 GLN A 276     -28.412 -32.531  27.787  1.00  0.69           N  
ATOM   2156  N   GLU A 277     -22.171 -32.934  27.564  1.00  0.69           N  
ATOM   2157  CA  GLU A 277     -20.790 -32.896  27.093  1.00  0.69           C  
ATOM   2158  C   GLU A 277     -20.557 -33.708  25.821  1.00  0.69           C  
ATOM   2159  O   GLU A 277     -20.038 -33.214  24.821  1.00  0.69           O  
ATOM   2160  CB  GLU A 277     -19.846 -33.389  28.224  1.00  0.69           C  
ATOM   2161  CG  GLU A 277     -18.385 -33.624  27.770  1.00  0.69           C  
ATOM   2162  CD  GLU A 277     -17.397 -33.877  28.899  1.00  0.69           C  
ATOM   2163  OE1 GLU A 277     -17.798 -33.853  30.088  1.00  0.69           O  
ATOM   2164  OE2 GLU A 277     -16.200 -34.061  28.555  1.00  0.69           O  
ATOM   2165  N   TRP A 278     -21.059 -34.954  25.799  1.00  0.60           N  
ATOM   2166  CA  TRP A 278     -20.915 -35.887  24.696  1.00  0.60           C  
ATOM   2167  C   TRP A 278     -21.712 -35.550  23.442  1.00  0.60           C  
ATOM   2168  O   TRP A 278     -21.507 -36.157  22.395  1.00  0.60           O  
ATOM   2169  CB  TRP A 278     -21.307 -37.312  25.150  1.00  0.60           C  
ATOM   2170  CG  TRP A 278     -20.453 -37.839  26.278  1.00  0.60           C  
ATOM   2171  CD1 TRP A 278     -20.725 -37.886  27.617  1.00  0.60           C  
ATOM   2172  CD2 TRP A 278     -19.139 -38.411  26.114  1.00  0.60           C  
ATOM   2173  NE1 TRP A 278     -19.673 -38.458  28.297  1.00  0.60           N  
ATOM   2174  CE2 TRP A 278     -18.698 -38.794  27.386  1.00  0.60           C  
ATOM   2175  CE3 TRP A 278     -18.350 -38.616  24.980  1.00  0.60           C  
ATOM   2176  CZ2 TRP A 278     -17.461 -39.403  27.569  1.00  0.60           C  
ATOM   2177  CZ3 TRP A 278     -17.096 -39.223  25.161  1.00  0.60           C  
ATOM   2178  CH2 TRP A 278     -16.658 -39.614  26.435  1.00  0.60           C  
ATOM   2179  N   LEU A 279     -22.639 -34.580  23.471  1.00  0.66           N  
ATOM   2180  CA  LEU A 279     -23.472 -34.300  22.309  1.00  0.66           C  
ATOM   2181  C   LEU A 279     -22.887 -33.194  21.447  1.00  0.66           C  
ATOM   2182  O   LEU A 279     -23.425 -32.838  20.401  1.00  0.66           O  
ATOM   2183  CB  LEU A 279     -24.893 -33.894  22.756  1.00  0.66           C  
ATOM   2184  CG  LEU A 279     -25.696 -35.028  23.426  1.00  0.66           C  
ATOM   2185  CD1 LEU A 279     -26.998 -34.457  23.992  1.00  0.66           C  
ATOM   2186  CD2 LEU A 279     -26.006 -36.189  22.471  1.00  0.66           C  
ATOM   2187  N   GLY A 280     -21.726 -32.634  21.846  1.00  0.76           N  
ATOM   2188  CA  GLY A 280     -21.008 -31.669  21.022  1.00  0.76           C  
ATOM   2189  C   GLY A 280     -20.113 -32.261  19.969  1.00  0.76           C  
ATOM   2190  O   GLY A 280     -19.583 -31.526  19.138  1.00  0.76           O  
ATOM   2191  N   ILE A 281     -19.923 -33.590  19.979  1.00  0.65           N  
ATOM   2192  CA  ILE A 281     -19.016 -34.293  19.085  1.00  0.65           C  
ATOM   2193  C   ILE A 281     -19.780 -35.039  18.012  1.00  0.65           C  
ATOM   2194  O   ILE A 281     -20.997 -34.925  17.871  1.00  0.65           O  
ATOM   2195  CB  ILE A 281     -18.084 -35.258  19.824  1.00  0.65           C  
ATOM   2196  CG1 ILE A 281     -18.833 -36.319  20.666  1.00  0.65           C  
ATOM   2197  CG2 ILE A 281     -17.109 -34.410  20.654  1.00  0.65           C  
ATOM   2198  CD1 ILE A 281     -17.916 -37.416  21.220  1.00  0.65           C  
ATOM   2199  N   ILE A 282     -19.062 -35.824  17.196  1.00  0.59           N  
ATOM   2200  CA  ILE A 282     -19.661 -36.757  16.270  1.00  0.59           C  
ATOM   2201  C   ILE A 282     -19.676 -38.144  16.891  1.00  0.59           C  
ATOM   2202  O   ILE A 282     -19.034 -38.418  17.901  1.00  0.59           O  
ATOM   2203  CB  ILE A 282     -18.939 -36.782  14.934  1.00  0.59           C  
ATOM   2204  CG1 ILE A 282     -17.458 -37.187  15.094  1.00  0.59           C  
ATOM   2205  CG2 ILE A 282     -19.092 -35.392  14.273  1.00  0.59           C  
ATOM   2206  CD1 ILE A 282     -16.717 -37.290  13.761  1.00  0.59           C  
ATOM   2207  N   SER A 283     -20.446 -39.087  16.326  1.00  0.63           N  
ATOM   2208  CA  SER A 283     -20.424 -40.461  16.786  1.00  0.63           C  
ATOM   2209  C   SER A 283     -19.076 -41.143  16.581  1.00  0.63           C  
ATOM   2210  O   SER A 283     -18.516 -41.131  15.483  1.00  0.63           O  
ATOM   2211  CB  SER A 283     -21.509 -41.288  16.077  1.00  0.63           C  
ATOM   2212  OG  SER A 283     -22.746 -40.575  16.028  1.00  0.63           O  
ATOM   2213  N   GLY A 284     -18.519 -41.765  17.636  1.00  0.68           N  
ATOM   2214  CA  GLY A 284     -17.198 -42.367  17.566  1.00  0.68           C  
ATOM   2215  C   GLY A 284     -16.836 -43.031  18.859  1.00  0.68           C  
ATOM   2216  O   GLY A 284     -17.543 -42.908  19.857  1.00  0.68           O  
ATOM   2217  N   ILE A 285     -15.696 -43.743  18.890  1.00  0.66           N  
ATOM   2218  CA  ILE A 285     -15.060 -44.118  20.151  1.00  0.66           C  
ATOM   2219  C   ILE A 285     -13.682 -43.501  20.197  1.00  0.66           C  
ATOM   2220  O   ILE A 285     -13.112 -43.141  19.170  1.00  0.66           O  
ATOM   2221  CB  ILE A 285     -14.915 -45.607  20.455  1.00  0.66           C  
ATOM   2222  CG1 ILE A 285     -14.051 -46.326  19.418  1.00  0.66           C  
ATOM   2223  CG2 ILE A 285     -16.295 -46.255  20.609  1.00  0.66           C  
ATOM   2224  CD1 ILE A 285     -13.827 -47.793  19.782  1.00  0.66           C  
ATOM   2225  N   ALA A 286     -13.120 -43.341  21.418  1.00  0.74           N  
ATOM   2226  CA  ALA A 286     -11.796 -42.778  21.636  1.00  0.74           C  
ATOM   2227  C   ALA A 286     -11.688 -41.322  21.186  1.00  0.74           C  
ATOM   2228  O   ALA A 286     -10.624 -40.833  20.818  1.00  0.74           O  
ATOM   2229  CB  ALA A 286     -10.705 -43.675  21.013  1.00  0.74           C  
ATOM   2230  N   GLU A 287     -12.815 -40.595  21.268  1.00  0.69           N  
ATOM   2231  CA  GLU A 287     -12.917 -39.186  20.967  1.00  0.69           C  
ATOM   2232  C   GLU A 287     -13.614 -38.524  22.131  1.00  0.69           C  
ATOM   2233  O   GLU A 287     -14.554 -39.070  22.708  1.00  0.69           O  
ATOM   2234  CB  GLU A 287     -13.689 -38.878  19.657  1.00  0.69           C  
ATOM   2235  CG  GLU A 287     -13.676 -37.359  19.324  1.00  0.69           C  
ATOM   2236  CD  GLU A 287     -14.427 -36.905  18.079  1.00  0.69           C  
ATOM   2237  OE1 GLU A 287     -15.143 -37.701  17.439  1.00  0.69           O  
ATOM   2238  OE2 GLU A 287     -14.301 -35.680  17.810  1.00  0.69           O  
ATOM   2239  N   PHE A 288     -13.123 -37.343  22.548  1.00  0.73           N  
ATOM   2240  CA  PHE A 288     -13.568 -36.695  23.763  1.00  0.73           C  
ATOM   2241  C   PHE A 288     -13.884 -35.240  23.433  1.00  0.73           C  
ATOM   2242  O   PHE A 288     -13.182 -34.672  22.589  1.00  0.73           O  
ATOM   2243  CB  PHE A 288     -12.509 -36.793  24.895  1.00  0.73           C  
ATOM   2244  CG  PHE A 288     -11.897 -38.173  24.938  1.00  0.73           C  
ATOM   2245  CD1 PHE A 288     -12.646 -39.296  25.331  1.00  0.73           C  
ATOM   2246  CD2 PHE A 288     -10.570 -38.359  24.518  1.00  0.73           C  
ATOM   2247  CE1 PHE A 288     -12.080 -40.579  25.302  1.00  0.73           C  
ATOM   2248  CE2 PHE A 288     -10.000 -39.637  24.488  1.00  0.73           C  
ATOM   2249  CZ  PHE A 288     -10.754 -40.748  24.882  1.00  0.73           C  
ATOM   2250  N   PRO A 289     -14.906 -34.576  23.985  1.00  0.76           N  
ATOM   2251  CA  PRO A 289     -15.308 -33.271  23.460  1.00  0.76           C  
ATOM   2252  C   PRO A 289     -14.356 -32.129  23.710  1.00  0.76           C  
ATOM   2253  O   PRO A 289     -14.111 -31.359  22.778  1.00  0.76           O  
ATOM   2254  CB  PRO A 289     -16.659 -32.997  24.123  1.00  0.76           C  
ATOM   2255  CG  PRO A 289     -17.233 -34.396  24.312  1.00  0.76           C  
ATOM   2256  CD  PRO A 289     -16.017 -35.218  24.710  1.00  0.76           C  
ATOM   2257  N   PHE A 290     -13.842 -31.998  24.941  1.00  0.76           N  
ATOM   2258  CA  PHE A 290     -13.043 -30.870  25.366  1.00  0.76           C  
ATOM   2259  C   PHE A 290     -11.658 -31.374  25.727  1.00  0.76           C  
ATOM   2260  O   PHE A 290     -11.452 -32.079  26.712  1.00  0.76           O  
ATOM   2261  CB  PHE A 290     -13.707 -30.155  26.573  1.00  0.76           C  
ATOM   2262  CG  PHE A 290     -15.069 -29.637  26.195  1.00  0.76           C  
ATOM   2263  CD1 PHE A 290     -15.194 -28.569  25.290  1.00  0.76           C  
ATOM   2264  CD2 PHE A 290     -16.234 -30.230  26.712  1.00  0.76           C  
ATOM   2265  CE1 PHE A 290     -16.458 -28.123  24.881  1.00  0.76           C  
ATOM   2266  CE2 PHE A 290     -17.500 -29.789  26.306  1.00  0.76           C  
ATOM   2267  CZ  PHE A 290     -17.610 -28.740  25.384  1.00  0.76           C  
ATOM   2268  N   VAL A 291     -10.669 -31.024  24.889  1.00  0.81           N  
ATOM   2269  CA  VAL A 291      -9.308 -31.536  24.938  1.00  0.81           C  
ATOM   2270  C   VAL A 291      -8.399 -30.346  24.669  1.00  0.81           C  
ATOM   2271  O   VAL A 291      -8.924 -29.320  24.235  1.00  0.81           O  
ATOM   2272  CB  VAL A 291      -9.045 -32.653  23.917  1.00  0.81           C  
ATOM   2273  CG1 VAL A 291      -9.958 -33.860  24.198  1.00  0.81           C  
ATOM   2274  CG2 VAL A 291      -9.255 -32.145  22.479  1.00  0.81           C  
ATOM   2275  N   PRO A 292      -7.090 -30.367  24.921  1.00  0.81           N  
ATOM   2276  CA  PRO A 292      -6.165 -29.288  24.576  1.00  0.81           C  
ATOM   2277  C   PRO A 292      -6.279 -28.642  23.204  1.00  0.81           C  
ATOM   2278  O   PRO A 292      -6.449 -29.326  22.200  1.00  0.81           O  
ATOM   2279  CB  PRO A 292      -4.787 -29.912  24.783  1.00  0.81           C  
ATOM   2280  CG  PRO A 292      -5.010 -30.890  25.936  1.00  0.81           C  
ATOM   2281  CD  PRO A 292      -6.413 -31.430  25.669  1.00  0.81           C  
ATOM   2282  N   ILE A 293      -6.150 -27.314  23.125  1.00  0.75           N  
ATOM   2283  CA  ILE A 293      -6.362 -26.573  21.898  1.00  0.75           C  
ATOM   2284  C   ILE A 293      -5.033 -26.074  21.382  1.00  0.75           C  
ATOM   2285  O   ILE A 293      -4.185 -25.594  22.133  1.00  0.75           O  
ATOM   2286  CB  ILE A 293      -7.352 -25.419  22.070  1.00  0.75           C  
ATOM   2287  CG1 ILE A 293      -8.743 -25.939  22.478  1.00  0.75           C  
ATOM   2288  CG2 ILE A 293      -7.513 -24.623  20.750  1.00  0.75           C  
ATOM   2289  CD1 ILE A 293      -9.001 -26.139  23.972  1.00  0.75           C  
ATOM   2290  N   VAL A 294      -4.814 -26.199  20.057  1.00  0.77           N  
ATOM   2291  CA  VAL A 294      -3.669 -25.601  19.395  1.00  0.77           C  
ATOM   2292  C   VAL A 294      -4.035 -24.200  18.934  1.00  0.77           C  
ATOM   2293  O   VAL A 294      -4.828 -24.026  18.004  1.00  0.77           O  
ATOM   2294  CB  VAL A 294      -3.209 -26.385  18.170  1.00  0.77           C  
ATOM   2295  CG1 VAL A 294      -1.857 -25.826  17.696  1.00  0.77           C  
ATOM   2296  CG2 VAL A 294      -3.082 -27.884  18.498  1.00  0.77           C  
ATOM   2297  N   ASP A 295      -3.473 -23.165  19.585  1.00  0.70           N  
ATOM   2298  CA  ASP A 295      -3.854 -21.789  19.338  1.00  0.70           C  
ATOM   2299  C   ASP A 295      -2.683 -20.814  19.261  1.00  0.70           C  
ATOM   2300  O   ASP A 295      -2.883 -19.628  19.001  1.00  0.70           O  
ATOM   2301  CB  ASP A 295      -4.817 -21.337  20.475  1.00  0.70           C  
ATOM   2302  CG  ASP A 295      -4.134 -21.237  21.843  1.00  0.70           C  
ATOM   2303  OD1 ASP A 295      -3.178 -22.014  22.114  1.00  0.70           O  
ATOM   2304  OD2 ASP A 295      -4.505 -20.333  22.626  1.00  0.70           O  
ATOM   2305  N   GLY A 296      -1.434 -21.284  19.454  1.00  0.69           N  
ATOM   2306  CA  GLY A 296      -0.277 -20.401  19.506  1.00  0.69           C  
ATOM   2307  C   GLY A 296       0.147 -19.932  20.874  1.00  0.69           C  
ATOM   2308  O   GLY A 296       1.005 -19.056  20.959  1.00  0.69           O  
ATOM   2309  N   SER A 297      -0.434 -20.449  21.979  1.00  0.68           N  
ATOM   2310  CA  SER A 297      -0.053 -20.018  23.328  1.00  0.68           C  
ATOM   2311  C   SER A 297       0.672 -21.096  24.133  1.00  0.68           C  
ATOM   2312  O   SER A 297       1.874 -21.026  24.358  1.00  0.68           O  
ATOM   2313  CB  SER A 297      -1.244 -19.402  24.127  1.00  0.68           C  
ATOM   2314  OG  SER A 297      -2.256 -20.353  24.503  1.00  0.68           O  
ATOM   2315  N   LEU A 298      -0.031 -22.126  24.648  1.00  0.70           N  
ATOM   2316  CA  LEU A 298       0.594 -23.292  25.268  1.00  0.70           C  
ATOM   2317  C   LEU A 298       1.325 -24.154  24.254  1.00  0.70           C  
ATOM   2318  O   LEU A 298       2.402 -24.692  24.511  1.00  0.70           O  
ATOM   2319  CB  LEU A 298      -0.460 -24.118  26.052  1.00  0.70           C  
ATOM   2320  CG  LEU A 298       0.083 -25.264  26.941  1.00  0.70           C  
ATOM   2321  CD1 LEU A 298      -0.866 -25.520  28.112  1.00  0.70           C  
ATOM   2322  CD2 LEU A 298       0.267 -26.594  26.199  1.00  0.70           C  
ATOM   2323  N   LEU A 299       0.718 -24.304  23.066  1.00  0.71           N  
ATOM   2324  CA  LEU A 299       1.308 -25.004  21.955  1.00  0.71           C  
ATOM   2325  C   LEU A 299       1.371 -24.041  20.796  1.00  0.71           C  
ATOM   2326  O   LEU A 299       0.350 -23.699  20.194  1.00  0.71           O  
ATOM   2327  CB  LEU A 299       0.456 -26.225  21.532  1.00  0.71           C  
ATOM   2328  CG  LEU A 299       0.204 -27.238  22.658  1.00  0.71           C  
ATOM   2329  CD1 LEU A 299      -0.930 -28.191  22.255  1.00  0.71           C  
ATOM   2330  CD2 LEU A 299       1.490 -27.988  23.044  1.00  0.71           C  
ATOM   2331  N   ASP A 300       2.590 -23.593  20.450  1.00  0.69           N  
ATOM   2332  CA  ASP A 300       2.855 -22.668  19.365  1.00  0.69           C  
ATOM   2333  C   ASP A 300       2.437 -23.232  18.007  1.00  0.69           C  
ATOM   2334  O   ASP A 300       1.954 -22.528  17.122  1.00  0.69           O  
ATOM   2335  CB  ASP A 300       4.339 -22.219  19.355  1.00  0.69           C  
ATOM   2336  CG  ASP A 300       4.727 -21.432  20.604  1.00  0.69           C  
ATOM   2337  OD1 ASP A 300       4.030 -21.553  21.639  1.00  0.69           O  
ATOM   2338  OD2 ASP A 300       5.775 -20.742  20.537  1.00  0.69           O  
ATOM   2339  N   GLU A 301       2.584 -24.558  17.844  1.00  0.68           N  
ATOM   2340  CA  GLU A 301       2.213 -25.282  16.651  1.00  0.68           C  
ATOM   2341  C   GLU A 301       1.476 -26.540  17.054  1.00  0.68           C  
ATOM   2342  O   GLU A 301       1.281 -26.830  18.234  1.00  0.68           O  
ATOM   2343  CB  GLU A 301       3.444 -25.659  15.796  1.00  0.68           C  
ATOM   2344  CG  GLU A 301       4.152 -24.416  15.202  1.00  0.68           C  
ATOM   2345  CD  GLU A 301       5.209 -24.757  14.158  1.00  0.68           C  
ATOM   2346  OE1 GLU A 301       5.531 -25.959  14.007  1.00  0.68           O  
ATOM   2347  OE2 GLU A 301       5.655 -23.817  13.456  1.00  0.68           O  
ATOM   2348  N   SER A 302       1.008 -27.355  16.081  1.00  0.77           N  
ATOM   2349  CA  SER A 302       0.510 -28.689  16.397  1.00  0.77           C  
ATOM   2350  C   SER A 302       1.594 -29.547  17.029  1.00  0.77           C  
ATOM   2351  O   SER A 302       2.765 -29.346  16.698  1.00  0.77           O  
ATOM   2352  CB  SER A 302      -0.074 -29.486  15.192  1.00  0.77           C  
ATOM   2353  OG  SER A 302       0.897 -29.754  14.175  1.00  0.77           O  
ATOM   2354  N   PRO A 303       1.312 -30.516  17.899  1.00  0.80           N  
ATOM   2355  CA  PRO A 303       2.372 -31.335  18.477  1.00  0.80           C  
ATOM   2356  C   PRO A 303       3.186 -32.054  17.419  1.00  0.80           C  
ATOM   2357  O   PRO A 303       4.378 -32.265  17.605  1.00  0.80           O  
ATOM   2358  CB  PRO A 303       1.625 -32.253  19.448  1.00  0.80           C  
ATOM   2359  CG  PRO A 303       0.423 -31.425  19.885  1.00  0.80           C  
ATOM   2360  CD  PRO A 303       0.034 -30.690  18.605  1.00  0.80           C  
ATOM   2361  N   GLY A 304       2.546 -32.425  16.288  1.00  0.77           N  
ATOM   2362  CA  GLY A 304       3.171 -33.076  15.137  1.00  0.77           C  
ATOM   2363  C   GLY A 304       4.359 -32.356  14.587  1.00  0.77           C  
ATOM   2364  O   GLY A 304       5.417 -32.933  14.350  1.00  0.77           O  
ATOM   2365  N   LYS A 305       4.179 -31.050  14.372  1.00  0.69           N  
ATOM   2366  CA  LYS A 305       5.205 -30.150  13.912  1.00  0.69           C  
ATOM   2367  C   LYS A 305       6.267 -29.843  14.950  1.00  0.69           C  
ATOM   2368  O   LYS A 305       7.456 -29.832  14.652  1.00  0.69           O  
ATOM   2369  CB  LYS A 305       4.541 -28.839  13.480  1.00  0.69           C  
ATOM   2370  CG  LYS A 305       3.630 -28.978  12.259  1.00  0.69           C  
ATOM   2371  CD  LYS A 305       2.949 -27.638  11.967  1.00  0.69           C  
ATOM   2372  CE  LYS A 305       2.074 -27.677  10.724  1.00  0.69           C  
ATOM   2373  NZ  LYS A 305       1.531 -26.325  10.499  1.00  0.69           N  
ATOM   2374  N   SER A 306       5.868 -29.608  16.219  1.00  0.74           N  
ATOM   2375  CA  SER A 306       6.820 -29.348  17.296  1.00  0.74           C  
ATOM   2376  C   SER A 306       7.711 -30.529  17.593  1.00  0.74           C  
ATOM   2377  O   SER A 306       8.892 -30.365  17.871  1.00  0.74           O  
ATOM   2378  CB  SER A 306       6.198 -28.828  18.618  1.00  0.74           C  
ATOM   2379  OG  SER A 306       5.343 -29.774  19.253  1.00  0.74           O  
ATOM   2380  N   LEU A 307       7.173 -31.758  17.514  1.00  0.73           N  
ATOM   2381  CA  LEU A 307       7.965 -32.971  17.572  1.00  0.73           C  
ATOM   2382  C   LEU A 307       8.964 -33.095  16.427  1.00  0.73           C  
ATOM   2383  O   LEU A 307      10.149 -33.344  16.647  1.00  0.73           O  
ATOM   2384  CB  LEU A 307       7.035 -34.218  17.595  1.00  0.73           C  
ATOM   2385  CG  LEU A 307       7.748 -35.587  17.584  1.00  0.73           C  
ATOM   2386  CD1 LEU A 307       8.724 -35.722  18.737  1.00  0.73           C  
ATOM   2387  CD2 LEU A 307       6.770 -36.762  17.601  1.00  0.73           C  
ATOM   2388  N   SER A 308       8.539 -32.876  15.165  1.00  0.73           N  
ATOM   2389  CA  SER A 308       9.418 -33.028  14.010  1.00  0.73           C  
ATOM   2390  C   SER A 308      10.541 -32.008  13.921  1.00  0.73           C  
ATOM   2391  O   SER A 308      11.595 -32.283  13.350  1.00  0.73           O  
ATOM   2392  CB  SER A 308       8.629 -33.067  12.670  1.00  0.73           C  
ATOM   2393  OG  SER A 308       7.978 -31.831  12.367  1.00  0.73           O  
ATOM   2394  N   SER A 309      10.345 -30.806  14.490  1.00  0.70           N  
ATOM   2395  CA  SER A 309      11.264 -29.684  14.344  1.00  0.70           C  
ATOM   2396  C   SER A 309      12.201 -29.435  15.518  1.00  0.70           C  
ATOM   2397  O   SER A 309      13.021 -28.516  15.491  1.00  0.70           O  
ATOM   2398  CB  SER A 309      10.460 -28.381  14.070  1.00  0.70           C  
ATOM   2399  OG  SER A 309       9.667 -27.965  15.188  1.00  0.70           O  
ATOM   2400  N   LYS A 310      12.134 -30.245  16.587  1.00  0.69           N  
ATOM   2401  CA  LYS A 310      12.773 -29.913  17.848  1.00  0.69           C  
ATOM   2402  C   LYS A 310      14.051 -30.700  18.140  1.00  0.69           C  
ATOM   2403  O   LYS A 310      14.265 -31.831  17.712  1.00  0.69           O  
ATOM   2404  CB  LYS A 310      11.725 -30.093  18.968  1.00  0.69           C  
ATOM   2405  CG  LYS A 310      12.143 -29.883  20.435  1.00  0.69           C  
ATOM   2406  CD  LYS A 310      12.326 -28.439  20.897  1.00  0.69           C  
ATOM   2407  CE  LYS A 310      12.668 -28.395  22.392  1.00  0.69           C  
ATOM   2408  NZ  LYS A 310      12.694 -27.004  22.898  1.00  0.69           N  
ATOM   2409  N   ASN A 311      14.961 -30.072  18.916  1.00  0.70           N  
ATOM   2410  CA  ASN A 311      16.176 -30.675  19.427  1.00  0.70           C  
ATOM   2411  C   ASN A 311      15.894 -31.296  20.790  1.00  0.70           C  
ATOM   2412  O   ASN A 311      15.402 -30.615  21.695  1.00  0.70           O  
ATOM   2413  CB  ASN A 311      17.252 -29.559  19.557  1.00  0.70           C  
ATOM   2414  CG  ASN A 311      18.663 -30.077  19.840  1.00  0.70           C  
ATOM   2415  OD1 ASN A 311      18.898 -31.073  20.523  1.00  0.70           O  
ATOM   2416  ND2 ASN A 311      19.671 -29.342  19.311  1.00  0.70           N  
ATOM   2417  N   TYR A 312      16.196 -32.597  20.968  1.00  0.66           N  
ATOM   2418  CA  TYR A 312      15.944 -33.285  22.224  1.00  0.66           C  
ATOM   2419  C   TYR A 312      17.186 -33.897  22.812  1.00  0.66           C  
ATOM   2420  O   TYR A 312      17.101 -34.776  23.672  1.00  0.66           O  
ATOM   2421  CB  TYR A 312      14.891 -34.407  22.097  1.00  0.66           C  
ATOM   2422  CG  TYR A 312      13.557 -33.822  21.758  1.00  0.66           C  
ATOM   2423  CD1 TYR A 312      13.077 -33.984  20.460  1.00  0.66           C  
ATOM   2424  CD2 TYR A 312      12.781 -33.104  22.685  1.00  0.66           C  
ATOM   2425  CE1 TYR A 312      11.840 -33.475  20.068  1.00  0.66           C  
ATOM   2426  CE2 TYR A 312      11.540 -32.571  22.302  1.00  0.66           C  
ATOM   2427  CZ  TYR A 312      11.076 -32.775  20.996  1.00  0.66           C  
ATOM   2428  OH  TYR A 312       9.850 -32.252  20.571  1.00  0.66           O  
ATOM   2429  N   LYS A 313      18.384 -33.430  22.419  1.00  0.66           N  
ATOM   2430  CA  LYS A 313      19.596 -33.777  23.139  1.00  0.66           C  
ATOM   2431  C   LYS A 313      19.526 -33.376  24.609  1.00  0.66           C  
ATOM   2432  O   LYS A 313      19.193 -32.231  24.906  1.00  0.66           O  
ATOM   2433  CB  LYS A 313      20.833 -33.127  22.465  1.00  0.66           C  
ATOM   2434  CG  LYS A 313      22.187 -33.569  23.047  1.00  0.66           C  
ATOM   2435  CD  LYS A 313      23.384 -32.882  22.365  1.00  0.66           C  
ATOM   2436  CE  LYS A 313      24.731 -33.301  22.965  1.00  0.66           C  
ATOM   2437  NZ  LYS A 313      25.843 -32.648  22.237  1.00  0.66           N  
ATOM   2438  N   LYS A 314      19.828 -34.345  25.520  1.00  0.65           N  
ATOM   2439  CA  LYS A 314      19.895 -34.239  26.984  1.00  0.65           C  
ATOM   2440  C   LYS A 314      18.618 -34.690  27.682  1.00  0.65           C  
ATOM   2441  O   LYS A 314      18.535 -34.718  28.911  1.00  0.65           O  
ATOM   2442  CB  LYS A 314      20.224 -32.826  27.529  1.00  0.65           C  
ATOM   2443  CG  LYS A 314      21.525 -32.193  27.015  1.00  0.65           C  
ATOM   2444  CD  LYS A 314      21.560 -30.704  27.375  1.00  0.65           C  
ATOM   2445  CE  LYS A 314      22.826 -30.023  26.873  1.00  0.65           C  
ATOM   2446  NZ  LYS A 314      22.821 -28.604  27.277  1.00  0.65           N  
ATOM   2447  N   THR A 315      17.589 -35.080  26.923  1.00  0.73           N  
ATOM   2448  CA  THR A 315      16.370 -35.666  27.454  1.00  0.73           C  
ATOM   2449  C   THR A 315      16.572 -37.149  27.537  1.00  0.73           C  
ATOM   2450  O   THR A 315      17.292 -37.706  26.694  1.00  0.73           O  
ATOM   2451  CB  THR A 315      15.163 -35.353  26.558  1.00  0.73           C  
ATOM   2452  OG1 THR A 315      14.904 -33.948  26.493  1.00  0.73           O  
ATOM   2453  CG2 THR A 315      13.857 -35.998  27.041  1.00  0.73           C  
ATOM   2454  N   ASN A 316      15.964 -37.827  28.528  1.00  0.80           N  
ATOM   2455  CA  ASN A 316      15.789 -39.265  28.536  1.00  0.80           C  
ATOM   2456  C   ASN A 316      14.298 -39.520  28.662  1.00  0.80           C  
ATOM   2457  O   ASN A 316      13.583 -38.776  29.353  1.00  0.80           O  
ATOM   2458  CB  ASN A 316      16.555 -39.995  29.669  1.00  0.80           C  
ATOM   2459  CG  ASN A 316      18.072 -39.924  29.487  1.00  0.80           C  
ATOM   2460  OD1 ASN A 316      18.649 -39.965  28.397  1.00  0.80           O  
ATOM   2461  ND2 ASN A 316      18.797 -39.873  30.623  1.00  0.80           N  
ATOM   2462  N   ILE A 317      13.772 -40.554  27.984  1.00  0.80           N  
ATOM   2463  CA  ILE A 317      12.343 -40.840  27.980  1.00  0.80           C  
ATOM   2464  C   ILE A 317      12.063 -42.332  28.055  1.00  0.80           C  
ATOM   2465  O   ILE A 317      12.805 -43.165  27.531  1.00  0.80           O  
ATOM   2466  CB  ILE A 317      11.631 -40.229  26.775  1.00  0.80           C  
ATOM   2467  CG1 ILE A 317      10.092 -40.216  26.894  1.00  0.80           C  
ATOM   2468  CG2 ILE A 317      12.097 -40.927  25.487  1.00  0.80           C  
ATOM   2469  CD1 ILE A 317       9.418 -39.444  25.763  1.00  0.80           C  
ATOM   2470  N   LEU A 318      10.960 -42.709  28.722  1.00  0.84           N  
ATOM   2471  CA  LEU A 318      10.469 -44.072  28.778  1.00  0.84           C  
ATOM   2472  C   LEU A 318       9.055 -44.095  28.218  1.00  0.84           C  
ATOM   2473  O   LEU A 318       8.170 -43.389  28.691  1.00  0.84           O  
ATOM   2474  CB  LEU A 318      10.483 -44.556  30.247  1.00  0.84           C  
ATOM   2475  CG  LEU A 318       9.944 -45.968  30.559  1.00  0.84           C  
ATOM   2476  CD1 LEU A 318      10.802 -47.067  29.932  1.00  0.84           C  
ATOM   2477  CD2 LEU A 318       9.875 -46.179  32.080  1.00  0.84           C  
ATOM   2478  N   ILE A 319       8.784 -44.884  27.166  1.00  0.83           N  
ATOM   2479  CA  ILE A 319       7.465 -44.926  26.539  1.00  0.83           C  
ATOM   2480  C   ILE A 319       7.006 -46.375  26.489  1.00  0.83           C  
ATOM   2481  O   ILE A 319       7.809 -47.303  26.480  1.00  0.83           O  
ATOM   2482  CB  ILE A 319       7.451 -44.301  25.128  1.00  0.83           C  
ATOM   2483  CG1 ILE A 319       7.872 -42.811  25.145  1.00  0.83           C  
ATOM   2484  CG2 ILE A 319       6.070 -44.460  24.443  1.00  0.83           C  
ATOM   2485  CD1 ILE A 319       7.976 -42.137  23.766  1.00  0.83           C  
ATOM   2486  N   GLY A 320       5.691 -46.649  26.458  1.00  0.89           N  
ATOM   2487  CA  GLY A 320       5.256 -47.970  26.034  1.00  0.89           C  
ATOM   2488  C   GLY A 320       3.788 -48.070  25.842  1.00  0.89           C  
ATOM   2489  O   GLY A 320       3.074 -47.068  25.848  1.00  0.89           O  
ATOM   2490  N   ALA A 321       3.325 -49.309  25.649  1.00  0.83           N  
ATOM   2491  CA  ALA A 321       1.944 -49.614  25.385  1.00  0.83           C  
ATOM   2492  C   ALA A 321       1.590 -50.940  26.033  1.00  0.83           C  
ATOM   2493  O   ALA A 321       2.460 -51.754  26.359  1.00  0.83           O  
ATOM   2494  CB  ALA A 321       1.718 -49.692  23.858  1.00  0.83           C  
ATOM   2495  N   ASN A 322       0.291 -51.202  26.220  1.00  0.79           N  
ATOM   2496  CA  ASN A 322      -0.222 -52.500  26.595  1.00  0.79           C  
ATOM   2497  C   ASN A 322      -0.399 -53.350  25.345  1.00  0.79           C  
ATOM   2498  O   ASN A 322      -0.334 -52.885  24.209  1.00  0.79           O  
ATOM   2499  CB  ASN A 322      -1.554 -52.382  27.389  1.00  0.79           C  
ATOM   2500  CG  ASN A 322      -1.252 -51.780  28.758  1.00  0.79           C  
ATOM   2501  OD1 ASN A 322      -0.150 -51.955  29.270  1.00  0.79           O  
ATOM   2502  ND2 ASN A 322      -2.228 -51.103  29.395  1.00  0.79           N  
ATOM   2503  N   LYS A 323      -0.584 -54.670  25.514  1.00  0.74           N  
ATOM   2504  CA  LYS A 323      -0.721 -55.585  24.399  1.00  0.74           C  
ATOM   2505  C   LYS A 323      -1.917 -55.296  23.504  1.00  0.74           C  
ATOM   2506  O   LYS A 323      -1.789 -55.322  22.279  1.00  0.74           O  
ATOM   2507  CB  LYS A 323      -0.772 -57.030  24.941  1.00  0.74           C  
ATOM   2508  CG  LYS A 323      -0.561 -58.115  23.881  1.00  0.74           C  
ATOM   2509  CD  LYS A 323      -0.472 -59.509  24.516  1.00  0.74           C  
ATOM   2510  CE  LYS A 323      -0.161 -60.605  23.499  1.00  0.74           C  
ATOM   2511  NZ  LYS A 323      -1.312 -60.792  22.580  1.00  0.74           N  
ATOM   2512  N   GLU A 324      -3.079 -54.974  24.111  1.00  0.71           N  
ATOM   2513  CA  GLU A 324      -4.321 -54.792  23.392  1.00  0.71           C  
ATOM   2514  C   GLU A 324      -4.978 -53.456  23.722  1.00  0.71           C  
ATOM   2515  O   GLU A 324      -5.980 -53.340  24.431  1.00  0.71           O  
ATOM   2516  CB  GLU A 324      -5.277 -55.968  23.659  1.00  0.71           C  
ATOM   2517  CG  GLU A 324      -4.763 -57.389  23.251  1.00  0.71           C  
ATOM   2518  CD  GLU A 324      -4.081 -57.622  21.880  1.00  0.71           C  
ATOM   2519  OE1 GLU A 324      -4.186 -56.798  20.936  1.00  0.71           O  
ATOM   2520  OE2 GLU A 324      -3.344 -58.662  21.809  1.00  0.71           O  
ATOM   2521  N   GLU A 325      -4.397 -52.383  23.158  1.00  0.69           N  
ATOM   2522  CA  GLU A 325      -4.797 -50.999  23.338  1.00  0.69           C  
ATOM   2523  C   GLU A 325      -6.237 -50.675  22.927  1.00  0.69           C  
ATOM   2524  O   GLU A 325      -6.944 -49.896  23.564  1.00  0.69           O  
ATOM   2525  CB  GLU A 325      -3.812 -50.102  22.537  1.00  0.69           C  
ATOM   2526  CG  GLU A 325      -2.371 -50.061  23.109  1.00  0.69           C  
ATOM   2527  CD  GLU A 325      -2.296 -49.346  24.452  1.00  0.69           C  
ATOM   2528  OE1 GLU A 325      -3.334 -48.836  24.911  1.00  0.69           O  
ATOM   2529  OE2 GLU A 325      -1.191 -49.310  25.043  1.00  0.69           O  
ATOM   2530  N   GLY A 326      -6.738 -51.272  21.825  1.00  0.75           N  
ATOM   2531  CA  GLY A 326      -8.040 -50.896  21.273  1.00  0.75           C  
ATOM   2532  C   GLY A 326      -9.262 -51.483  21.937  1.00  0.75           C  
ATOM   2533  O   GLY A 326     -10.311 -50.844  21.994  1.00  0.75           O  
ATOM   2534  N   ASN A 327      -9.150 -52.713  22.469  1.00  0.71           N  
ATOM   2535  CA  ASN A 327     -10.237 -53.601  22.879  1.00  0.71           C  
ATOM   2536  C   ASN A 327     -11.222 -53.007  23.888  1.00  0.71           C  
ATOM   2537  O   ASN A 327     -12.426 -53.246  23.816  1.00  0.71           O  
ATOM   2538  CB  ASN A 327      -9.649 -54.901  23.485  1.00  0.71           C  
ATOM   2539  CG  ASN A 327      -8.866 -55.698  22.455  1.00  0.71           C  
ATOM   2540  OD1 ASN A 327      -7.934 -55.142  21.870  1.00  0.71           O  
ATOM   2541  ND2 ASN A 327      -9.235 -56.977  22.243  1.00  0.71           N  
ATOM   2542  N   TYR A 328     -10.746 -52.199  24.860  1.00  0.67           N  
ATOM   2543  CA  TYR A 328     -11.571 -51.574  25.895  1.00  0.67           C  
ATOM   2544  C   TYR A 328     -12.617 -50.648  25.305  1.00  0.67           C  
ATOM   2545  O   TYR A 328     -13.781 -50.619  25.698  1.00  0.67           O  
ATOM   2546  CB  TYR A 328     -10.642 -50.760  26.857  1.00  0.67           C  
ATOM   2547  CG  TYR A 328     -11.352 -49.895  27.884  1.00  0.67           C  
ATOM   2548  CD1 TYR A 328     -11.703 -50.402  29.146  1.00  0.67           C  
ATOM   2549  CD2 TYR A 328     -11.650 -48.548  27.592  1.00  0.67           C  
ATOM   2550  CE1 TYR A 328     -12.349 -49.584  30.085  1.00  0.67           C  
ATOM   2551  CE2 TYR A 328     -12.322 -47.739  28.521  1.00  0.67           C  
ATOM   2552  CZ  TYR A 328     -12.678 -48.264  29.767  1.00  0.67           C  
ATOM   2553  OH  TYR A 328     -13.385 -47.488  30.708  1.00  0.67           O  
ATOM   2554  N   PHE A 329     -12.190 -49.854  24.317  1.00  0.64           N  
ATOM   2555  CA  PHE A 329     -12.968 -48.774  23.774  1.00  0.64           C  
ATOM   2556  C   PHE A 329     -14.119 -49.272  22.934  1.00  0.64           C  
ATOM   2557  O   PHE A 329     -15.153 -48.620  22.830  1.00  0.64           O  
ATOM   2558  CB  PHE A 329     -12.063 -47.875  22.904  1.00  0.64           C  
ATOM   2559  CG  PHE A 329     -11.062 -47.187  23.774  1.00  0.64           C  
ATOM   2560  CD1 PHE A 329      -9.797 -47.747  24.017  1.00  0.64           C  
ATOM   2561  CD2 PHE A 329     -11.410 -45.979  24.398  1.00  0.64           C  
ATOM   2562  CE1 PHE A 329      -8.910 -47.126  24.901  1.00  0.64           C  
ATOM   2563  CE2 PHE A 329     -10.512 -45.340  25.261  1.00  0.64           C  
ATOM   2564  CZ  PHE A 329      -9.262 -45.918  25.514  1.00  0.64           C  
ATOM   2565  N   LEU A 330     -13.964 -50.465  22.328  1.00  0.65           N  
ATOM   2566  CA  LEU A 330     -14.856 -51.042  21.341  1.00  0.65           C  
ATOM   2567  C   LEU A 330     -16.297 -51.178  21.815  1.00  0.65           C  
ATOM   2568  O   LEU A 330     -17.249 -51.059  21.055  1.00  0.65           O  
ATOM   2569  CB  LEU A 330     -14.357 -52.440  20.911  1.00  0.65           C  
ATOM   2570  CG  LEU A 330     -12.958 -52.564  20.286  1.00  0.65           C  
ATOM   2571  CD1 LEU A 330     -12.845 -53.971  19.742  1.00  0.65           C  
ATOM   2572  CD2 LEU A 330     -12.574 -51.598  19.169  1.00  0.65           C  
ATOM   2573  N   LEU A 331     -16.494 -51.377  23.124  1.00  0.61           N  
ATOM   2574  CA  LEU A 331     -17.785 -51.652  23.728  1.00  0.61           C  
ATOM   2575  C   LEU A 331     -18.583 -50.382  23.984  1.00  0.61           C  
ATOM   2576  O   LEU A 331     -19.738 -50.429  24.395  1.00  0.61           O  
ATOM   2577  CB  LEU A 331     -17.548 -52.354  25.089  1.00  0.61           C  
ATOM   2578  CG  LEU A 331     -17.435 -53.880  25.038  1.00  0.61           C  
ATOM   2579  CD1 LEU A 331     -16.396 -54.394  24.049  1.00  0.61           C  
ATOM   2580  CD2 LEU A 331     -17.128 -54.380  26.448  1.00  0.61           C  
ATOM   2581  N   TYR A 332     -17.995 -49.202  23.722  1.00  0.54           N  
ATOM   2582  CA  TYR A 332     -18.603 -47.925  24.037  1.00  0.54           C  
ATOM   2583  C   TYR A 332     -19.365 -47.321  22.875  1.00  0.54           C  
ATOM   2584  O   TYR A 332     -19.795 -46.175  22.974  1.00  0.54           O  
ATOM   2585  CB  TYR A 332     -17.514 -46.941  24.539  1.00  0.54           C  
ATOM   2586  CG  TYR A 332     -17.243 -47.244  25.989  1.00  0.54           C  
ATOM   2587  CD1 TYR A 332     -18.061 -46.660  26.970  1.00  0.54           C  
ATOM   2588  CD2 TYR A 332     -16.251 -48.159  26.387  1.00  0.54           C  
ATOM   2589  CE1 TYR A 332     -17.905 -47.001  28.322  1.00  0.54           C  
ATOM   2590  CE2 TYR A 332     -16.088 -48.489  27.741  1.00  0.54           C  
ATOM   2591  CZ  TYR A 332     -16.919 -47.916  28.707  1.00  0.54           C  
ATOM   2592  OH  TYR A 332     -16.770 -48.302  30.055  1.00  0.54           O  
ATOM   2593  N   TYR A 333     -19.624 -48.107  21.804  1.00  0.52           N  
ATOM   2594  CA  TYR A 333     -20.325 -47.645  20.605  1.00  0.52           C  
ATOM   2595  C   TYR A 333     -20.256 -48.643  19.460  1.00  0.52           C  
ATOM   2596  O   TYR A 333     -21.229 -48.729  18.708  1.00  0.52           O  
ATOM   2597  CB  TYR A 333     -19.695 -46.326  20.038  1.00  0.52           C  
ATOM   2598  CG  TYR A 333     -20.247 -45.732  18.770  1.00  0.52           C  
ATOM   2599  CD1 TYR A 333     -21.622 -45.662  18.510  1.00  0.52           C  
ATOM   2600  CD2 TYR A 333     -19.349 -45.215  17.824  1.00  0.52           C  
ATOM   2601  CE1 TYR A 333     -22.091 -45.121  17.304  1.00  0.52           C  
ATOM   2602  CE2 TYR A 333     -19.816 -44.675  16.621  1.00  0.52           C  
ATOM   2603  CZ  TYR A 333     -21.184 -44.668  16.343  1.00  0.52           C  
ATOM   2604  OH  TYR A 333     -21.636 -44.196  15.091  1.00  0.52           O  
ATOM   2605  N   LEU A 334     -19.164 -49.415  19.259  1.00  0.62           N  
ATOM   2606  CA  LEU A 334     -19.089 -50.283  18.085  1.00  0.62           C  
ATOM   2607  C   LEU A 334     -20.184 -51.328  17.997  1.00  0.62           C  
ATOM   2608  O   LEU A 334     -20.465 -52.078  18.936  1.00  0.62           O  
ATOM   2609  CB  LEU A 334     -17.748 -51.062  17.895  1.00  0.62           C  
ATOM   2610  CG  LEU A 334     -16.462 -50.252  17.733  1.00  0.62           C  
ATOM   2611  CD1 LEU A 334     -15.288 -51.215  17.526  1.00  0.62           C  
ATOM   2612  CD2 LEU A 334     -16.591 -49.312  16.548  1.00  0.62           C  
ATOM   2613  N   THR A 335     -20.811 -51.410  16.811  1.00  0.63           N  
ATOM   2614  CA  THR A 335     -21.834 -52.383  16.495  1.00  0.63           C  
ATOM   2615  C   THR A 335     -21.311 -53.803  16.652  1.00  0.63           C  
ATOM   2616  O   THR A 335     -20.268 -54.143  16.096  1.00  0.63           O  
ATOM   2617  CB  THR A 335     -22.378 -52.205  15.079  1.00  0.63           C  
ATOM   2618  OG1 THR A 335     -22.919 -50.904  14.832  1.00  0.63           O  
ATOM   2619  CG2 THR A 335     -23.547 -53.167  14.881  1.00  0.63           C  
ATOM   2620  N   ASP A 336     -22.056 -54.599  17.467  1.00  0.60           N  
ATOM   2621  CA  ASP A 336     -21.910 -56.014  17.783  1.00  0.60           C  
ATOM   2622  C   ASP A 336     -21.180 -56.227  19.127  1.00  0.60           C  
ATOM   2623  O   ASP A 336     -21.313 -57.232  19.822  1.00  0.60           O  
ATOM   2624  CB  ASP A 336     -21.320 -56.780  16.569  1.00  0.60           C  
ATOM   2625  CG  ASP A 336     -21.673 -58.252  16.518  1.00  0.60           C  
ATOM   2626  OD1 ASP A 336     -21.897 -58.876  17.581  1.00  0.60           O  
ATOM   2627  OD2 ASP A 336     -21.766 -58.739  15.364  1.00  0.60           O  
ATOM   2628  N   LEU A 337     -20.412 -55.237  19.615  1.00  0.59           N  
ATOM   2629  CA  LEU A 337     -19.453 -55.505  20.680  1.00  0.59           C  
ATOM   2630  C   LEU A 337     -20.003 -55.472  22.112  1.00  0.59           C  
ATOM   2631  O   LEU A 337     -20.768 -54.590  22.499  1.00  0.59           O  
ATOM   2632  CB  LEU A 337     -18.275 -54.502  20.600  1.00  0.59           C  
ATOM   2633  CG  LEU A 337     -17.219 -54.765  19.504  1.00  0.59           C  
ATOM   2634  CD1 LEU A 337     -16.482 -56.072  19.762  1.00  0.59           C  
ATOM   2635  CD2 LEU A 337     -17.757 -54.770  18.077  1.00  0.59           C  
ATOM   2636  N   PHE A 338     -19.579 -56.429  22.981  1.00  0.57           N  
ATOM   2637  CA  PHE A 338     -20.064 -56.485  24.355  1.00  0.57           C  
ATOM   2638  C   PHE A 338     -19.106 -57.220  25.296  1.00  0.57           C  
ATOM   2639  O   PHE A 338     -18.312 -58.073  24.906  1.00  0.57           O  
ATOM   2640  CB  PHE A 338     -21.488 -57.116  24.393  1.00  0.57           C  
ATOM   2641  CG  PHE A 338     -22.278 -56.791  25.633  1.00  0.57           C  
ATOM   2642  CD1 PHE A 338     -22.380 -55.467  26.083  1.00  0.57           C  
ATOM   2643  CD2 PHE A 338     -22.984 -57.795  26.319  1.00  0.57           C  
ATOM   2644  CE1 PHE A 338     -23.131 -55.159  27.217  1.00  0.57           C  
ATOM   2645  CE2 PHE A 338     -23.749 -57.485  27.455  1.00  0.57           C  
ATOM   2646  CZ  PHE A 338     -23.817 -56.163  27.909  1.00  0.57           C  
ATOM   2647  N   LYS A 339     -19.122 -56.912  26.616  1.00  0.67           N  
ATOM   2648  CA  LYS A 339     -18.186 -57.552  27.536  1.00  0.67           C  
ATOM   2649  C   LYS A 339     -18.683 -58.910  27.983  1.00  0.67           C  
ATOM   2650  O   LYS A 339     -17.931 -59.724  28.502  1.00  0.67           O  
ATOM   2651  CB  LYS A 339     -17.870 -56.708  28.808  1.00  0.67           C  
ATOM   2652  CG  LYS A 339     -18.910 -56.800  29.926  1.00  0.67           C  
ATOM   2653  CD  LYS A 339     -18.519 -56.040  31.194  1.00  0.67           C  
ATOM   2654  CE  LYS A 339     -19.430 -56.389  32.373  1.00  0.67           C  
ATOM   2655  NZ  LYS A 339     -19.222 -57.797  32.785  1.00  0.67           N  
ATOM   2656  N   ASN A 340     -19.991 -59.171  27.806  1.00  0.68           N  
ATOM   2657  CA  ASN A 340     -20.598 -60.390  28.332  1.00  0.68           C  
ATOM   2658  C   ASN A 340     -20.960 -61.338  27.221  1.00  0.68           C  
ATOM   2659  O   ASN A 340     -21.725 -62.282  27.402  1.00  0.68           O  
ATOM   2660  CB  ASN A 340     -21.902 -60.151  29.118  1.00  0.68           C  
ATOM   2661  CG  ASN A 340     -21.678 -59.248  30.316  1.00  0.68           C  
ATOM   2662  OD1 ASN A 340     -20.691 -59.305  31.055  1.00  0.68           O  
ATOM   2663  ND2 ASN A 340     -22.655 -58.341  30.549  1.00  0.68           N  
ATOM   2664  N   THR A 341     -20.409 -61.110  26.032  1.00  0.66           N  
ATOM   2665  CA  THR A 341     -20.438 -62.115  25.001  1.00  0.66           C  
ATOM   2666  C   THR A 341     -19.107 -62.087  24.351  1.00  0.66           C  
ATOM   2667  O   THR A 341     -18.234 -61.252  24.597  1.00  0.66           O  
ATOM   2668  CB  THR A 341     -21.581 -62.072  23.973  1.00  0.66           C  
ATOM   2669  OG1 THR A 341     -21.683 -63.296  23.250  1.00  0.66           O  
ATOM   2670  CG2 THR A 341     -21.470 -60.942  22.939  1.00  0.66           C  
ATOM   2671  N   GLU A 342     -18.917 -63.099  23.536  1.00  0.61           N  
ATOM   2672  CA  GLU A 342     -17.772 -63.320  22.752  1.00  0.61           C  
ATOM   2673  C   GLU A 342     -17.661 -62.296  21.621  1.00  0.61           C  
ATOM   2674  O   GLU A 342     -18.213 -62.439  20.536  1.00  0.61           O  
ATOM   2675  CB  GLU A 342     -17.871 -64.795  22.325  1.00  0.61           C  
ATOM   2676  CG  GLU A 342     -16.576 -65.168  21.619  1.00  0.61           C  
ATOM   2677  CD  GLU A 342     -16.453 -66.523  20.928  1.00  0.61           C  
ATOM   2678  OE1 GLU A 342     -17.468 -67.087  20.464  1.00  0.61           O  
ATOM   2679  OE2 GLU A 342     -15.268 -66.931  20.788  1.00  0.61           O  
ATOM   2680  N   SER A 343     -16.877 -61.215  21.842  1.00  0.64           N  
ATOM   2681  CA  SER A 343     -16.849 -60.025  20.978  1.00  0.64           C  
ATOM   2682  C   SER A 343     -16.219 -60.269  19.643  1.00  0.64           C  
ATOM   2683  O   SER A 343     -16.017 -59.361  18.840  1.00  0.64           O  
ATOM   2684  CB  SER A 343     -16.054 -58.881  21.631  1.00  0.64           C  
ATOM   2685  OG  SER A 343     -16.942 -58.134  22.459  1.00  0.64           O  
ATOM   2686  N   VAL A 344     -15.810 -61.524  19.395  1.00  0.63           N  
ATOM   2687  CA  VAL A 344     -15.084 -61.942  18.234  1.00  0.63           C  
ATOM   2688  C   VAL A 344     -15.998 -62.129  17.105  1.00  0.63           C  
ATOM   2689  O   VAL A 344     -15.737 -61.981  15.939  1.00  0.63           O  
ATOM   2690  CB  VAL A 344     -14.312 -63.152  18.596  1.00  0.63           C  
ATOM   2691  CG1 VAL A 344     -15.025 -64.485  18.454  1.00  0.63           C  
ATOM   2692  CG2 VAL A 344     -13.094 -63.238  17.745  1.00  0.63           C  
ATOM   2693  N   TYR A 345     -17.203 -62.387  17.549  1.00  0.52           N  
ATOM   2694  CA  TYR A 345     -18.303 -62.705  16.755  1.00  0.52           C  
ATOM   2695  C   TYR A 345     -18.946 -61.453  16.185  1.00  0.52           C  
ATOM   2696  O   TYR A 345     -20.123 -61.216  16.377  1.00  0.52           O  
ATOM   2697  CB  TYR A 345     -19.131 -63.554  17.726  1.00  0.52           C  
ATOM   2698  CG  TYR A 345     -20.081 -64.355  16.938  1.00  0.52           C  
ATOM   2699  CD1 TYR A 345     -19.624 -65.423  16.152  1.00  0.52           C  
ATOM   2700  CD2 TYR A 345     -21.403 -63.924  16.848  1.00  0.52           C  
ATOM   2701  CE1 TYR A 345     -20.492 -66.021  15.228  1.00  0.52           C  
ATOM   2702  CE2 TYR A 345     -22.265 -64.510  15.920  1.00  0.52           C  
ATOM   2703  CZ  TYR A 345     -21.808 -65.552  15.105  1.00  0.52           C  
ATOM   2704  OH  TYR A 345     -22.669 -66.087  14.132  1.00  0.52           O  
ATOM   2705  N   VAL A 346     -18.139 -60.657  15.441  1.00  0.65           N  
ATOM   2706  CA  VAL A 346     -18.596 -59.574  14.599  1.00  0.65           C  
ATOM   2707  C   VAL A 346     -18.651 -60.062  13.168  1.00  0.65           C  
ATOM   2708  O   VAL A 346     -17.731 -60.721  12.668  1.00  0.65           O  
ATOM   2709  CB  VAL A 346     -17.758 -58.280  14.616  1.00  0.65           C  
ATOM   2710  CG1 VAL A 346     -17.655 -57.732  16.045  1.00  0.65           C  
ATOM   2711  CG2 VAL A 346     -16.346 -58.432  14.015  1.00  0.65           C  
ATOM   2712  N   ASP A 347     -19.715 -59.716  12.431  1.00  0.70           N  
ATOM   2713  CA  ASP A 347     -19.762 -59.962  11.010  1.00  0.70           C  
ATOM   2714  C   ASP A 347     -18.911 -58.948  10.236  1.00  0.70           C  
ATOM   2715  O   ASP A 347     -18.426 -57.933  10.742  1.00  0.70           O  
ATOM   2716  CB  ASP A 347     -21.235 -59.935  10.529  1.00  0.70           C  
ATOM   2717  CG  ASP A 347     -21.963 -61.228  10.882  1.00  0.70           C  
ATOM   2718  OD1 ASP A 347     -21.284 -62.230  11.219  1.00  0.70           O  
ATOM   2719  OD2 ASP A 347     -23.207 -61.246  10.704  1.00  0.70           O  
ATOM   2720  N   ARG A 348     -18.689 -59.201   8.927  1.00  0.68           N  
ATOM   2721  CA  ARG A 348     -17.986 -58.279   8.043  1.00  0.68           C  
ATOM   2722  C   ARG A 348     -18.684 -56.932   7.926  1.00  0.68           C  
ATOM   2723  O   ARG A 348     -18.054 -55.878   7.932  1.00  0.68           O  
ATOM   2724  CB  ARG A 348     -17.855 -58.870   6.620  1.00  0.68           C  
ATOM   2725  CG  ARG A 348     -17.113 -57.968   5.599  1.00  0.68           C  
ATOM   2726  CD  ARG A 348     -15.683 -58.432   5.319  1.00  0.68           C  
ATOM   2727  NE  ARG A 348     -14.976 -57.385   4.499  1.00  0.68           N  
ATOM   2728  CZ  ARG A 348     -13.703 -57.022   4.709  1.00  0.68           C  
ATOM   2729  NH1 ARG A 348     -12.951 -57.578   5.650  1.00  0.68           N  
ATOM   2730  NH2 ARG A 348     -13.128 -56.107   3.932  1.00  0.68           N  
ATOM   2731  N   ALA A 349     -20.026 -56.930   7.838  1.00  0.79           N  
ATOM   2732  CA  ALA A 349     -20.812 -55.715   7.793  1.00  0.79           C  
ATOM   2733  C   ALA A 349     -20.649 -54.843   9.032  1.00  0.79           C  
ATOM   2734  O   ALA A 349     -20.533 -53.623   8.937  1.00  0.79           O  
ATOM   2735  CB  ALA A 349     -22.288 -56.069   7.536  1.00  0.79           C  
ATOM   2736  N   ASP A 350     -20.586 -55.457  10.220  1.00  0.73           N  
ATOM   2737  CA  ASP A 350     -20.270 -54.796  11.465  1.00  0.73           C  
ATOM   2738  C   ASP A 350     -18.852 -54.291  11.533  1.00  0.73           C  
ATOM   2739  O   ASP A 350     -18.624 -53.151  11.910  1.00  0.73           O  
ATOM   2740  CB  ASP A 350     -20.594 -55.773  12.603  1.00  0.73           C  
ATOM   2741  CG  ASP A 350     -22.079 -55.930  12.453  1.00  0.73           C  
ATOM   2742  OD1 ASP A 350     -22.752 -54.906  12.729  1.00  0.73           O  
ATOM   2743  OD2 ASP A 350     -22.546 -56.917  11.844  1.00  0.73           O  
ATOM   2744  N   PHE A 351     -17.854 -55.065  11.075  1.00  0.72           N  
ATOM   2745  CA  PHE A 351     -16.491 -54.580  10.913  1.00  0.72           C  
ATOM   2746  C   PHE A 351     -16.392 -53.341  10.001  1.00  0.72           C  
ATOM   2747  O   PHE A 351     -15.747 -52.354  10.342  1.00  0.72           O  
ATOM   2748  CB  PHE A 351     -15.648 -55.776  10.399  1.00  0.72           C  
ATOM   2749  CG  PHE A 351     -14.255 -55.419   9.979  1.00  0.72           C  
ATOM   2750  CD1 PHE A 351     -13.210 -55.385  10.911  1.00  0.72           C  
ATOM   2751  CD2 PHE A 351     -13.989 -55.130   8.629  1.00  0.72           C  
ATOM   2752  CE1 PHE A 351     -11.911 -55.066  10.501  1.00  0.72           C  
ATOM   2753  CE2 PHE A 351     -12.694 -54.810   8.214  1.00  0.72           C  
ATOM   2754  CZ  PHE A 351     -11.658 -54.789   9.149  1.00  0.72           C  
ATOM   2755  N   ILE A 352     -17.076 -53.336   8.842  1.00  0.77           N  
ATOM   2756  CA  ILE A 352     -17.115 -52.193   7.931  1.00  0.77           C  
ATOM   2757  C   ILE A 352     -17.763 -50.958   8.537  1.00  0.77           C  
ATOM   2758  O   ILE A 352     -17.245 -49.847   8.415  1.00  0.77           O  
ATOM   2759  CB  ILE A 352     -17.823 -52.568   6.627  1.00  0.77           C  
ATOM   2760  CG1 ILE A 352     -16.966 -53.585   5.837  1.00  0.77           C  
ATOM   2761  CG2 ILE A 352     -18.132 -51.326   5.756  1.00  0.77           C  
ATOM   2762  CD1 ILE A 352     -17.716 -54.248   4.676  1.00  0.77           C  
ATOM   2763  N   ARG A 353     -18.904 -51.109   9.244  1.00  0.69           N  
ATOM   2764  CA  ARG A 353     -19.497 -50.005   9.980  1.00  0.69           C  
ATOM   2765  C   ARG A 353     -18.599 -49.522  11.095  1.00  0.69           C  
ATOM   2766  O   ARG A 353     -18.336 -48.326  11.207  1.00  0.69           O  
ATOM   2767  CB  ARG A 353     -20.877 -50.382  10.555  1.00  0.69           C  
ATOM   2768  CG  ARG A 353     -21.954 -50.514   9.463  1.00  0.69           C  
ATOM   2769  CD  ARG A 353     -23.373 -50.653  10.022  1.00  0.69           C  
ATOM   2770  NE  ARG A 353     -23.486 -51.993  10.686  1.00  0.69           N  
ATOM   2771  CZ  ARG A 353     -23.998 -53.080  10.097  1.00  0.69           C  
ATOM   2772  NH1 ARG A 353     -24.235 -54.163  10.820  1.00  0.69           N  
ATOM   2773  NH2 ARG A 353     -24.260 -53.112   8.797  1.00  0.69           N  
ATOM   2774  N   SER A 354     -18.012 -50.466  11.854  1.00  0.77           N  
ATOM   2775  CA  SER A 354     -17.065 -50.196  12.917  1.00  0.77           C  
ATOM   2776  C   SER A 354     -15.898 -49.342  12.461  1.00  0.77           C  
ATOM   2777  O   SER A 354     -15.528 -48.385  13.126  1.00  0.77           O  
ATOM   2778  CB  SER A 354     -16.502 -51.505  13.528  1.00  0.77           C  
ATOM   2779  OG  SER A 354     -17.460 -52.133  14.377  1.00  0.77           O  
ATOM   2780  N   VAL A 355     -15.317 -49.570  11.267  1.00  0.81           N  
ATOM   2781  CA  VAL A 355     -14.233 -48.735  10.740  1.00  0.81           C  
ATOM   2782  C   VAL A 355     -14.532 -47.233  10.718  1.00  0.81           C  
ATOM   2783  O   VAL A 355     -13.686 -46.402  11.046  1.00  0.81           O  
ATOM   2784  CB  VAL A 355     -13.856 -49.171   9.322  1.00  0.81           C  
ATOM   2785  CG1 VAL A 355     -12.953 -48.144   8.602  1.00  0.81           C  
ATOM   2786  CG2 VAL A 355     -13.112 -50.506   9.398  1.00  0.81           C  
ATOM   2787  N   ALA A 356     -15.763 -46.836  10.355  1.00  0.78           N  
ATOM   2788  CA  ALA A 356     -16.196 -45.454  10.349  1.00  0.78           C  
ATOM   2789  C   ALA A 356     -16.327 -44.818  11.731  1.00  0.78           C  
ATOM   2790  O   ALA A 356     -16.113 -43.619  11.903  1.00  0.78           O  
ATOM   2791  CB  ALA A 356     -17.540 -45.388   9.609  1.00  0.78           C  
ATOM   2792  N   GLU A 357     -16.706 -45.636  12.726  1.00  0.69           N  
ATOM   2793  CA  GLU A 357     -16.804 -45.332  14.141  1.00  0.69           C  
ATOM   2794  C   GLU A 357     -15.434 -45.120  14.783  1.00  0.69           C  
ATOM   2795  O   GLU A 357     -15.228 -44.251  15.630  1.00  0.69           O  
ATOM   2796  CB  GLU A 357     -17.619 -46.477  14.816  1.00  0.69           C  
ATOM   2797  CG  GLU A 357     -19.004 -46.676  14.124  1.00  0.69           C  
ATOM   2798  CD  GLU A 357     -19.955 -47.750  14.677  1.00  0.69           C  
ATOM   2799  OE1 GLU A 357     -19.563 -48.934  14.820  1.00  0.69           O  
ATOM   2800  OE2 GLU A 357     -21.144 -47.389  14.859  1.00  0.69           O  
ATOM   2801  N   LEU A 358     -14.446 -45.923  14.364  1.00  0.73           N  
ATOM   2802  CA  LEU A 358     -13.101 -45.931  14.901  1.00  0.73           C  
ATOM   2803  C   LEU A 358     -12.170 -44.967  14.229  1.00  0.73           C  
ATOM   2804  O   LEU A 358     -11.236 -44.448  14.833  1.00  0.73           O  
ATOM   2805  CB  LEU A 358     -12.523 -47.320  14.639  1.00  0.73           C  
ATOM   2806  CG  LEU A 358     -13.333 -48.382  15.337  1.00  0.73           C  
ATOM   2807  CD1 LEU A 358     -12.795 -49.750  15.011  1.00  0.73           C  
ATOM   2808  CD2 LEU A 358     -13.452 -48.092  16.805  1.00  0.73           C  
ATOM   2809  N   ASN A 359     -12.417 -44.693  12.943  1.00  0.76           N  
ATOM   2810  CA  ASN A 359     -11.765 -43.622  12.244  1.00  0.76           C  
ATOM   2811  C   ASN A 359     -12.868 -42.710  11.764  1.00  0.76           C  
ATOM   2812  O   ASN A 359     -13.327 -42.707  10.612  1.00  0.76           O  
ATOM   2813  CB  ASN A 359     -10.802 -44.126  11.148  1.00  0.76           C  
ATOM   2814  CG  ASN A 359      -9.914 -42.978  10.693  1.00  0.76           C  
ATOM   2815  OD1 ASN A 359      -9.904 -41.892  11.293  1.00  0.76           O  
ATOM   2816  ND2 ASN A 359      -9.154 -43.159   9.604  1.00  0.76           N  
ATOM   2817  N   HIS A 360     -13.336 -41.921  12.737  1.00  0.67           N  
ATOM   2818  CA  HIS A 360     -14.260 -40.840  12.581  1.00  0.67           C  
ATOM   2819  C   HIS A 360     -13.683 -39.757  11.676  1.00  0.67           C  
ATOM   2820  O   HIS A 360     -12.469 -39.610  11.555  1.00  0.67           O  
ATOM   2821  CB  HIS A 360     -14.654 -40.319  13.984  1.00  0.67           C  
ATOM   2822  CG  HIS A 360     -13.564 -39.597  14.728  1.00  0.67           C  
ATOM   2823  ND1 HIS A 360     -13.237 -38.315  14.341  1.00  0.67           N  
ATOM   2824  CD2 HIS A 360     -12.813 -39.969  15.799  1.00  0.67           C  
ATOM   2825  CE1 HIS A 360     -12.306 -37.924  15.182  1.00  0.67           C  
ATOM   2826  NE2 HIS A 360     -12.005 -38.888  16.083  1.00  0.67           N  
ATOM   2827  N   TYR A 361     -14.550 -39.021  10.954  1.00  0.57           N  
ATOM   2828  CA  TYR A 361     -14.175 -37.781  10.283  1.00  0.57           C  
ATOM   2829  C   TYR A 361     -13.208 -37.893   9.081  1.00  0.57           C  
ATOM   2830  O   TYR A 361     -12.777 -36.899   8.504  1.00  0.57           O  
ATOM   2831  CB  TYR A 361     -13.734 -36.748  11.372  1.00  0.57           C  
ATOM   2832  CG  TYR A 361     -13.423 -35.381  10.845  1.00  0.57           C  
ATOM   2833  CD1 TYR A 361     -14.442 -34.526  10.400  1.00  0.57           C  
ATOM   2834  CD2 TYR A 361     -12.083 -34.982  10.720  1.00  0.57           C  
ATOM   2835  CE1 TYR A 361     -14.119 -33.298   9.804  1.00  0.57           C  
ATOM   2836  CE2 TYR A 361     -11.758 -33.762  10.118  1.00  0.57           C  
ATOM   2837  CZ  TYR A 361     -12.778 -32.925   9.651  1.00  0.57           C  
ATOM   2838  OH  TYR A 361     -12.443 -31.711   9.021  1.00  0.57           O  
ATOM   2839  N   VAL A 362     -12.891 -39.102   8.586  1.00  0.69           N  
ATOM   2840  CA  VAL A 362     -12.052 -39.227   7.398  1.00  0.69           C  
ATOM   2841  C   VAL A 362     -12.879 -39.522   6.162  1.00  0.69           C  
ATOM   2842  O   VAL A 362     -14.000 -40.027   6.230  1.00  0.69           O  
ATOM   2843  CB  VAL A 362     -10.929 -40.249   7.526  1.00  0.69           C  
ATOM   2844  CG1 VAL A 362     -10.093 -39.893   8.764  1.00  0.69           C  
ATOM   2845  CG2 VAL A 362     -11.473 -41.685   7.591  1.00  0.69           C  
ATOM   2846  N   ASN A 363     -12.330 -39.218   4.964  1.00  0.72           N  
ATOM   2847  CA  ASN A 363     -12.938 -39.541   3.686  1.00  0.72           C  
ATOM   2848  C   ASN A 363     -13.208 -41.040   3.497  1.00  0.72           C  
ATOM   2849  O   ASN A 363     -12.552 -41.896   4.088  1.00  0.72           O  
ATOM   2850  CB  ASN A 363     -12.051 -38.986   2.533  1.00  0.72           C  
ATOM   2851  CG  ASN A 363     -12.798 -38.903   1.201  1.00  0.72           C  
ATOM   2852  OD1 ASN A 363     -12.888 -39.880   0.456  1.00  0.72           O  
ATOM   2853  ND2 ASN A 363     -13.407 -37.732   0.918  1.00  0.72           N  
ATOM   2854  N   LYS A 364     -14.162 -41.392   2.608  1.00  0.68           N  
ATOM   2855  CA  LYS A 364     -14.426 -42.762   2.200  1.00  0.68           C  
ATOM   2856  C   LYS A 364     -13.179 -43.453   1.657  1.00  0.68           C  
ATOM   2857  O   LYS A 364     -12.885 -44.578   2.035  1.00  0.68           O  
ATOM   2858  CB  LYS A 364     -15.542 -42.805   1.121  1.00  0.68           C  
ATOM   2859  CG  LYS A 364     -16.935 -42.393   1.635  1.00  0.68           C  
ATOM   2860  CD  LYS A 364     -18.006 -42.450   0.527  1.00  0.68           C  
ATOM   2861  CE  LYS A 364     -19.415 -42.084   1.013  1.00  0.68           C  
ATOM   2862  NZ  LYS A 364     -20.376 -42.138  -0.114  1.00  0.68           N  
ATOM   2863  N   VAL A 365     -12.356 -42.749   0.853  1.00  0.73           N  
ATOM   2864  CA  VAL A 365     -11.068 -43.234   0.363  1.00  0.73           C  
ATOM   2865  C   VAL A 365     -10.105 -43.606   1.497  1.00  0.73           C  
ATOM   2866  O   VAL A 365      -9.423 -44.630   1.463  1.00  0.73           O  
ATOM   2867  CB  VAL A 365     -10.424 -42.175  -0.536  1.00  0.73           C  
ATOM   2868  CG1 VAL A 365      -9.030 -42.606  -1.025  1.00  0.73           C  
ATOM   2869  CG2 VAL A 365     -11.321 -41.914  -1.760  1.00  0.73           C  
ATOM   2870  N   GLY A 366     -10.051 -42.794   2.578  1.00  0.82           N  
ATOM   2871  CA  GLY A 366      -9.217 -43.098   3.740  1.00  0.82           C  
ATOM   2872  C   GLY A 366      -9.710 -44.268   4.553  1.00  0.82           C  
ATOM   2873  O   GLY A 366      -8.920 -45.035   5.095  1.00  0.82           O  
ATOM   2874  N   ARG A 367     -11.040 -44.458   4.638  1.00  0.70           N  
ATOM   2875  CA  ARG A 367     -11.642 -45.655   5.206  1.00  0.70           C  
ATOM   2876  C   ARG A 367     -11.364 -46.918   4.399  1.00  0.70           C  
ATOM   2877  O   ARG A 367     -11.020 -47.954   4.966  1.00  0.70           O  
ATOM   2878  CB  ARG A 367     -13.171 -45.487   5.377  1.00  0.70           C  
ATOM   2879  CG  ARG A 367     -13.551 -44.428   6.428  1.00  0.70           C  
ATOM   2880  CD  ARG A 367     -15.057 -44.214   6.570  1.00  0.70           C  
ATOM   2881  NE  ARG A 367     -15.254 -43.196   7.651  1.00  0.70           N  
ATOM   2882  CZ  ARG A 367     -16.426 -42.609   7.919  1.00  0.70           C  
ATOM   2883  NH1 ARG A 367     -16.506 -41.761   8.940  1.00  0.70           N  
ATOM   2884  NH2 ARG A 367     -17.523 -42.897   7.223  1.00  0.70           N  
ATOM   2885  N   GLU A 368     -11.447 -46.854   3.055  1.00  0.75           N  
ATOM   2886  CA  GLU A 368     -11.123 -47.967   2.173  1.00  0.75           C  
ATOM   2887  C   GLU A 368      -9.686 -48.442   2.320  1.00  0.75           C  
ATOM   2888  O   GLU A 368      -9.391 -49.635   2.373  1.00  0.75           O  
ATOM   2889  CB  GLU A 368     -11.353 -47.592   0.690  1.00  0.75           C  
ATOM   2890  CG  GLU A 368     -12.841 -47.422   0.300  1.00  0.75           C  
ATOM   2891  CD  GLU A 368     -13.693 -48.676   0.503  1.00  0.75           C  
ATOM   2892  OE1 GLU A 368     -13.130 -49.800   0.530  1.00  0.75           O  
ATOM   2893  OE2 GLU A 368     -14.932 -48.498   0.636  1.00  0.75           O  
ATOM   2894  N   ALA A 369      -8.731 -47.502   2.460  1.00  0.84           N  
ATOM   2895  CA  ALA A 369      -7.345 -47.825   2.729  1.00  0.84           C  
ATOM   2896  C   ALA A 369      -7.134 -48.598   4.040  1.00  0.84           C  
ATOM   2897  O   ALA A 369      -6.386 -49.570   4.098  1.00  0.84           O  
ATOM   2898  CB  ALA A 369      -6.522 -46.527   2.681  1.00  0.84           C  
ATOM   2899  N   ILE A 370      -7.860 -48.232   5.118  1.00  0.80           N  
ATOM   2900  CA  ILE A 370      -7.897 -48.992   6.367  1.00  0.80           C  
ATOM   2901  C   ILE A 370      -8.460 -50.399   6.179  1.00  0.80           C  
ATOM   2902  O   ILE A 370      -7.905 -51.389   6.661  1.00  0.80           O  
ATOM   2903  CB  ILE A 370      -8.733 -48.244   7.408  1.00  0.80           C  
ATOM   2904  CG1 ILE A 370      -8.035 -46.939   7.814  1.00  0.80           C  
ATOM   2905  CG2 ILE A 370      -9.054 -49.123   8.638  1.00  0.80           C  
ATOM   2906  CD1 ILE A 370      -8.888 -46.037   8.688  1.00  0.80           C  
ATOM   2907  N   ILE A 371      -9.571 -50.543   5.434  1.00  0.79           N  
ATOM   2908  CA  ILE A 371     -10.171 -51.830   5.116  1.00  0.79           C  
ATOM   2909  C   ILE A 371      -9.217 -52.714   4.335  1.00  0.79           C  
ATOM   2910  O   ILE A 371      -9.124 -53.907   4.593  1.00  0.79           O  
ATOM   2911  CB  ILE A 371     -11.478 -51.654   4.352  1.00  0.79           C  
ATOM   2912  CG1 ILE A 371     -12.565 -51.068   5.284  1.00  0.79           C  
ATOM   2913  CG2 ILE A 371     -11.947 -52.983   3.716  1.00  0.79           C  
ATOM   2914  CD1 ILE A 371     -13.826 -50.632   4.528  1.00  0.79           C  
ATOM   2915  N   PHE A 372      -8.444 -52.161   3.392  1.00  0.76           N  
ATOM   2916  CA  PHE A 372      -7.390 -52.869   2.690  1.00  0.76           C  
ATOM   2917  C   PHE A 372      -6.295 -53.406   3.605  1.00  0.76           C  
ATOM   2918  O   PHE A 372      -6.039 -54.609   3.619  1.00  0.76           O  
ATOM   2919  CB  PHE A 372      -6.784 -51.931   1.609  1.00  0.76           C  
ATOM   2920  CG  PHE A 372      -5.704 -52.617   0.822  1.00  0.76           C  
ATOM   2921  CD1 PHE A 372      -6.029 -53.603  -0.121  1.00  0.76           C  
ATOM   2922  CD2 PHE A 372      -4.354 -52.347   1.100  1.00  0.76           C  
ATOM   2923  CE1 PHE A 372      -5.017 -54.318  -0.774  1.00  0.76           C  
ATOM   2924  CE2 PHE A 372      -3.341 -53.062   0.454  1.00  0.76           C  
ATOM   2925  CZ  PHE A 372      -3.672 -54.049  -0.483  1.00  0.76           C  
ATOM   2926  N   GLU A 373      -5.685 -52.540   4.439  1.00  0.76           N  
ATOM   2927  CA  GLU A 373      -4.575 -52.905   5.302  1.00  0.76           C  
ATOM   2928  C   GLU A 373      -4.928 -53.980   6.321  1.00  0.76           C  
ATOM   2929  O   GLU A 373      -4.141 -54.863   6.664  1.00  0.76           O  
ATOM   2930  CB  GLU A 373      -4.094 -51.656   6.081  1.00  0.76           C  
ATOM   2931  CG  GLU A 373      -3.367 -50.613   5.205  1.00  0.76           C  
ATOM   2932  CD  GLU A 373      -2.051 -51.145   4.653  1.00  0.76           C  
ATOM   2933  OE1 GLU A 373      -1.336 -51.832   5.431  1.00  0.76           O  
ATOM   2934  OE2 GLU A 373      -1.758 -50.861   3.465  1.00  0.76           O  
ATOM   2935  N   TYR A 374      -6.136 -53.897   6.901  1.00  0.78           N  
ATOM   2936  CA  TYR A 374      -6.533 -54.705   8.041  1.00  0.78           C  
ATOM   2937  C   TYR A 374      -7.449 -55.873   7.696  1.00  0.78           C  
ATOM   2938  O   TYR A 374      -7.853 -56.625   8.579  1.00  0.78           O  
ATOM   2939  CB  TYR A 374      -7.229 -53.812   9.088  1.00  0.78           C  
ATOM   2940  CG  TYR A 374      -6.268 -52.921   9.829  1.00  0.78           C  
ATOM   2941  CD1 TYR A 374      -5.768 -53.322  11.079  1.00  0.78           C  
ATOM   2942  CD2 TYR A 374      -5.889 -51.665   9.321  1.00  0.78           C  
ATOM   2943  CE1 TYR A 374      -4.871 -52.502  11.776  1.00  0.78           C  
ATOM   2944  CE2 TYR A 374      -4.986 -50.847  10.014  1.00  0.78           C  
ATOM   2945  CZ  TYR A 374      -4.471 -51.281  11.236  1.00  0.78           C  
ATOM   2946  OH  TYR A 374      -3.493 -50.545  11.914  1.00  0.78           O  
ATOM   2947  N   THR A 375      -7.762 -56.098   6.411  1.00  0.82           N  
ATOM   2948  CA  THR A 375      -8.451 -57.310   5.973  1.00  0.82           C  
ATOM   2949  C   THR A 375      -7.415 -58.396   5.689  1.00  0.82           C  
ATOM   2950  O   THR A 375      -6.463 -58.180   4.947  1.00  0.82           O  
ATOM   2951  CB  THR A 375      -9.295 -57.097   4.713  1.00  0.82           C  
ATOM   2952  OG1 THR A 375     -10.319 -56.118   4.958  1.00  0.82           O  
ATOM   2953  CG2 THR A 375      -9.951 -58.411   4.245  1.00  0.82           C  
ATOM   2954  N   ASP A 376      -7.563 -59.619   6.254  1.00  0.73           N  
ATOM   2955  CA  ASP A 376      -6.887 -60.804   5.738  1.00  0.73           C  
ATOM   2956  C   ASP A 376      -7.697 -61.251   4.527  1.00  0.73           C  
ATOM   2957  O   ASP A 376      -8.848 -61.664   4.651  1.00  0.73           O  
ATOM   2958  CB  ASP A 376      -6.824 -61.897   6.861  1.00  0.73           C  
ATOM   2959  CG  ASP A 376      -6.434 -63.316   6.445  1.00  0.73           C  
ATOM   2960  OD1 ASP A 376      -6.118 -63.545   5.253  1.00  0.73           O  
ATOM   2961  OD2 ASP A 376      -6.502 -64.229   7.324  1.00  0.73           O  
ATOM   2962  N   TRP A 377      -7.141 -61.173   3.303  1.00  0.61           N  
ATOM   2963  CA  TRP A 377      -7.954 -61.362   2.112  1.00  0.61           C  
ATOM   2964  C   TRP A 377      -8.045 -62.825   1.727  1.00  0.61           C  
ATOM   2965  O   TRP A 377      -8.770 -63.191   0.806  1.00  0.61           O  
ATOM   2966  CB  TRP A 377      -7.439 -60.512   0.922  1.00  0.61           C  
ATOM   2967  CG  TRP A 377      -7.595 -59.017   1.147  1.00  0.61           C  
ATOM   2968  CD1 TRP A 377      -6.685 -58.108   1.613  1.00  0.61           C  
ATOM   2969  CD2 TRP A 377      -8.826 -58.293   0.952  1.00  0.61           C  
ATOM   2970  NE1 TRP A 377      -7.265 -56.861   1.728  1.00  0.61           N  
ATOM   2971  CE2 TRP A 377      -8.580 -56.956   1.326  1.00  0.61           C  
ATOM   2972  CE3 TRP A 377     -10.085 -58.699   0.507  1.00  0.61           C  
ATOM   2973  CZ2 TRP A 377      -9.592 -56.006   1.282  1.00  0.61           C  
ATOM   2974  CZ3 TRP A 377     -11.107 -57.736   0.462  1.00  0.61           C  
ATOM   2975  CH2 TRP A 377     -10.866 -56.409   0.851  1.00  0.61           C  
ATOM   2976  N   LEU A 378      -7.392 -63.711   2.505  1.00  0.60           N  
ATOM   2977  CA  LEU A 378      -7.682 -65.129   2.465  1.00  0.60           C  
ATOM   2978  C   LEU A 378      -8.793 -65.496   3.438  1.00  0.60           C  
ATOM   2979  O   LEU A 378      -9.391 -66.564   3.344  1.00  0.60           O  
ATOM   2980  CB  LEU A 378      -6.423 -65.954   2.827  1.00  0.60           C  
ATOM   2981  CG  LEU A 378      -5.361 -66.023   1.714  1.00  0.60           C  
ATOM   2982  CD1 LEU A 378      -4.121 -66.776   2.213  1.00  0.60           C  
ATOM   2983  CD2 LEU A 378      -5.911 -66.701   0.452  1.00  0.60           C  
ATOM   2984  N   ASN A 379      -9.136 -64.606   4.389  1.00  0.69           N  
ATOM   2985  CA  ASN A 379     -10.163 -64.875   5.384  1.00  0.69           C  
ATOM   2986  C   ASN A 379     -11.050 -63.655   5.624  1.00  0.69           C  
ATOM   2987  O   ASN A 379     -11.186 -63.224   6.771  1.00  0.69           O  
ATOM   2988  CB  ASN A 379      -9.535 -65.303   6.735  1.00  0.69           C  
ATOM   2989  CG  ASN A 379      -8.767 -66.614   6.626  1.00  0.69           C  
ATOM   2990  OD1 ASN A 379      -9.194 -67.645   7.141  1.00  0.69           O  
ATOM   2991  ND2 ASN A 379      -7.515 -66.567   6.121  1.00  0.69           N  
ATOM   2992  N   PRO A 380     -11.702 -63.058   4.619  1.00  0.75           N  
ATOM   2993  CA  PRO A 380     -12.239 -61.701   4.713  1.00  0.75           C  
ATOM   2994  C   PRO A 380     -13.400 -61.584   5.671  1.00  0.75           C  
ATOM   2995  O   PRO A 380     -13.680 -60.485   6.143  1.00  0.75           O  
ATOM   2996  CB  PRO A 380     -12.683 -61.381   3.270  1.00  0.75           C  
ATOM   2997  CG  PRO A 380     -12.905 -62.747   2.611  1.00  0.75           C  
ATOM   2998  CD  PRO A 380     -11.824 -63.601   3.262  1.00  0.75           C  
ATOM   2999  N   ASN A 381     -14.120 -62.691   5.908  1.00  0.72           N  
ATOM   3000  CA  ASN A 381     -15.358 -62.700   6.654  1.00  0.72           C  
ATOM   3001  C   ASN A 381     -15.256 -63.544   7.899  1.00  0.72           C  
ATOM   3002  O   ASN A 381     -16.270 -63.800   8.541  1.00  0.72           O  
ATOM   3003  CB  ASN A 381     -16.502 -63.323   5.819  1.00  0.72           C  
ATOM   3004  CG  ASN A 381     -16.793 -62.464   4.602  1.00  0.72           C  
ATOM   3005  OD1 ASN A 381     -17.148 -61.293   4.701  1.00  0.72           O  
ATOM   3006  ND2 ASN A 381     -16.642 -63.052   3.395  1.00  0.72           N  
ATOM   3007  N   ASP A 382     -14.050 -64.004   8.286  1.00  0.69           N  
ATOM   3008  CA  ASP A 382     -13.914 -64.719   9.543  1.00  0.69           C  
ATOM   3009  C   ASP A 382     -14.162 -63.763  10.707  1.00  0.69           C  
ATOM   3010  O   ASP A 382     -13.509 -62.730  10.855  1.00  0.69           O  
ATOM   3011  CB  ASP A 382     -12.543 -65.440   9.678  1.00  0.69           C  
ATOM   3012  CG  ASP A 382     -12.334 -66.084  11.049  1.00  0.69           C  
ATOM   3013  OD1 ASP A 382     -13.338 -66.400  11.737  1.00  0.69           O  
ATOM   3014  OD2 ASP A 382     -11.150 -66.184  11.453  1.00  0.69           O  
ATOM   3015  N   ALA A 383     -15.109 -64.112  11.587  1.00  0.69           N  
ATOM   3016  CA  ALA A 383     -15.392 -63.344  12.762  1.00  0.69           C  
ATOM   3017  C   ALA A 383     -14.172 -63.203  13.661  1.00  0.69           C  
ATOM   3018  O   ALA A 383     -13.856 -62.108  14.130  1.00  0.69           O  
ATOM   3019  CB  ALA A 383     -16.564 -64.026  13.475  1.00  0.69           C  
ATOM   3020  N   ILE A 384     -13.378 -64.286  13.842  1.00  0.63           N  
ATOM   3021  CA  ILE A 384     -12.234 -64.225  14.729  1.00  0.63           C  
ATOM   3022  C   ILE A 384     -11.188 -63.232  14.352  1.00  0.63           C  
ATOM   3023  O   ILE A 384     -10.725 -62.418  15.151  1.00  0.63           O  
ATOM   3024  CB  ILE A 384     -11.764 -65.580  15.258  1.00  0.63           C  
ATOM   3025  CG1 ILE A 384     -12.880 -66.267  16.093  1.00  0.63           C  
ATOM   3026  CG2 ILE A 384     -10.509 -65.366  16.132  1.00  0.63           C  
ATOM   3027  CD1 ILE A 384     -12.562 -67.687  16.565  1.00  0.63           C  
ATOM   3028  N   LYS A 385     -10.884 -63.186  13.074  1.00  0.70           N  
ATOM   3029  CA  LYS A 385      -9.996 -62.184  12.560  1.00  0.70           C  
ATOM   3030  C   LYS A 385     -10.561 -60.775  12.519  1.00  0.70           C  
ATOM   3031  O   LYS A 385      -9.835 -59.808  12.735  1.00  0.70           O  
ATOM   3032  CB  LYS A 385      -9.464 -62.676  11.218  1.00  0.70           C  
ATOM   3033  CG  LYS A 385      -8.671 -63.964  11.459  1.00  0.70           C  
ATOM   3034  CD  LYS A 385      -8.271 -64.637  10.159  1.00  0.70           C  
ATOM   3035  CE  LYS A 385      -7.466 -65.903  10.395  1.00  0.70           C  
ATOM   3036  NZ  LYS A 385      -7.018 -66.362   9.082  1.00  0.70           N  
ATOM   3037  N   ASN A 386     -11.871 -60.604  12.274  1.00  0.73           N  
ATOM   3038  CA  ASN A 386     -12.506 -59.299  12.289  1.00  0.73           C  
ATOM   3039  C   ASN A 386     -12.478 -58.552  13.648  1.00  0.73           C  
ATOM   3040  O   ASN A 386     -12.232 -57.346  13.645  1.00  0.73           O  
ATOM   3041  CB  ASN A 386     -13.954 -59.390  11.744  1.00  0.73           C  
ATOM   3042  CG  ASN A 386     -14.022 -59.705  10.247  1.00  0.73           C  
ATOM   3043  OD1 ASN A 386     -13.162 -59.351   9.441  1.00  0.73           O  
ATOM   3044  ND2 ASN A 386     -15.149 -60.335   9.834  1.00  0.73           N  
ATOM   3045  N   ARG A 387     -12.692 -59.203  14.832  1.00  0.64           N  
ATOM   3046  CA  ARG A 387     -12.490 -58.557  16.148  1.00  0.64           C  
ATOM   3047  C   ARG A 387     -11.061 -58.099  16.342  1.00  0.64           C  
ATOM   3048  O   ARG A 387     -10.795 -56.924  16.552  1.00  0.64           O  
ATOM   3049  CB  ARG A 387     -12.856 -59.475  17.338  1.00  0.64           C  
ATOM   3050  CG  ARG A 387     -12.500 -59.038  18.796  1.00  0.64           C  
ATOM   3051  CD  ARG A 387     -12.779 -60.005  19.979  1.00  0.64           C  
ATOM   3052  NE  ARG A 387     -11.655 -60.999  20.043  1.00  0.64           N  
ATOM   3053  CZ  ARG A 387     -11.626 -62.267  20.476  1.00  0.64           C  
ATOM   3054  NH1 ARG A 387     -12.590 -62.796  21.217  1.00  0.64           N  
ATOM   3055  NH2 ARG A 387     -10.633 -63.075  20.129  1.00  0.64           N  
ATOM   3056  N   GLU A 388     -10.099 -59.013  16.145  1.00  0.71           N  
ATOM   3057  CA  GLU A 388      -8.680 -58.768  16.337  1.00  0.71           C  
ATOM   3058  C   GLU A 388      -8.183 -57.675  15.409  1.00  0.71           C  
ATOM   3059  O   GLU A 388      -7.430 -56.788  15.790  1.00  0.71           O  
ATOM   3060  CB  GLU A 388      -7.852 -60.085  16.196  1.00  0.71           C  
ATOM   3061  CG  GLU A 388      -7.579 -60.795  17.547  1.00  0.71           C  
ATOM   3062  CD  GLU A 388      -8.795 -61.509  18.100  1.00  0.71           C  
ATOM   3063  OE1 GLU A 388      -9.922 -60.970  18.121  1.00  0.71           O  
ATOM   3064  OE2 GLU A 388      -8.626 -62.664  18.569  1.00  0.71           O  
ATOM   3065  N   SER A 389      -8.629 -57.648  14.145  1.00  0.81           N  
ATOM   3066  CA  SER A 389      -8.391 -56.520  13.256  1.00  0.81           C  
ATOM   3067  C   SER A 389      -9.055 -55.215  13.690  1.00  0.81           C  
ATOM   3068  O   SER A 389      -8.418 -54.165  13.631  1.00  0.81           O  
ATOM   3069  CB  SER A 389      -8.807 -56.855  11.808  1.00  0.81           C  
ATOM   3070  OG  SER A 389      -7.915 -57.823  11.256  1.00  0.81           O  
ATOM   3071  N   VAL A 390     -10.327 -55.215  14.151  1.00  0.79           N  
ATOM   3072  CA  VAL A 390     -10.997 -54.008  14.650  1.00  0.79           C  
ATOM   3073  C   VAL A 390     -10.377 -53.451  15.931  1.00  0.79           C  
ATOM   3074  O   VAL A 390     -10.206 -52.238  16.075  1.00  0.79           O  
ATOM   3075  CB  VAL A 390     -12.527 -54.142  14.698  1.00  0.79           C  
ATOM   3076  CG1 VAL A 390     -13.071 -54.833  15.954  1.00  0.79           C  
ATOM   3077  CG2 VAL A 390     -13.206 -52.788  14.610  1.00  0.79           C  
ATOM   3078  N   ASP A 391      -9.935 -54.335  16.854  1.00  0.73           N  
ATOM   3079  CA  ASP A 391      -9.136 -54.005  18.020  1.00  0.73           C  
ATOM   3080  C   ASP A 391      -7.857 -53.266  17.638  1.00  0.73           C  
ATOM   3081  O   ASP A 391      -7.531 -52.185  18.139  1.00  0.73           O  
ATOM   3082  CB  ASP A 391      -8.621 -55.306  18.700  1.00  0.73           C  
ATOM   3083  CG  ASP A 391      -9.676 -56.174  19.351  1.00  0.73           C  
ATOM   3084  OD1 ASP A 391     -10.702 -55.639  19.799  1.00  0.73           O  
ATOM   3085  OD2 ASP A 391      -9.432 -57.392  19.530  1.00  0.73           O  
ATOM   3086  N   ARG A 392      -7.118 -53.839  16.665  1.00  0.70           N  
ATOM   3087  CA  ARG A 392      -5.879 -53.291  16.160  1.00  0.70           C  
ATOM   3088  C   ARG A 392      -6.034 -51.924  15.534  1.00  0.70           C  
ATOM   3089  O   ARG A 392      -5.249 -51.037  15.824  1.00  0.70           O  
ATOM   3090  CB  ARG A 392      -5.232 -54.223  15.115  1.00  0.70           C  
ATOM   3091  CG  ARG A 392      -4.671 -55.525  15.705  1.00  0.70           C  
ATOM   3092  CD  ARG A 392      -4.267 -56.521  14.622  1.00  0.70           C  
ATOM   3093  NE  ARG A 392      -3.768 -57.732  15.333  1.00  0.70           N  
ATOM   3094  CZ  ARG A 392      -3.322 -58.830  14.714  1.00  0.70           C  
ATOM   3095  NH1 ARG A 392      -2.868 -59.844  15.444  1.00  0.70           N  
ATOM   3096  NH2 ARG A 392      -3.325 -58.930  13.388  1.00  0.70           N  
ATOM   3097  N   MET A 393      -7.076 -51.676  14.713  1.00  0.78           N  
ATOM   3098  CA  MET A 393      -7.273 -50.379  14.074  1.00  0.78           C  
ATOM   3099  C   MET A 393      -7.344 -49.223  15.061  1.00  0.78           C  
ATOM   3100  O   MET A 393      -6.685 -48.199  14.895  1.00  0.78           O  
ATOM   3101  CB  MET A 393      -8.619 -50.353  13.312  1.00  0.78           C  
ATOM   3102  CG  MET A 393      -8.680 -51.213  12.046  1.00  0.78           C  
ATOM   3103  SD  MET A 393     -10.389 -51.407  11.500  1.00  0.78           S  
ATOM   3104  CE  MET A 393      -9.949 -52.192   9.938  1.00  0.78           C  
ATOM   3105  N   VAL A 394      -8.118 -49.392  16.145  1.00  0.77           N  
ATOM   3106  CA  VAL A 394      -8.268 -48.412  17.202  1.00  0.77           C  
ATOM   3107  C   VAL A 394      -6.991 -48.235  17.996  1.00  0.77           C  
ATOM   3108  O   VAL A 394      -6.547 -47.118  18.249  1.00  0.77           O  
ATOM   3109  CB  VAL A 394      -9.343 -48.871  18.167  1.00  0.77           C  
ATOM   3110  CG1 VAL A 394      -9.512 -47.913  19.359  1.00  0.77           C  
ATOM   3111  CG2 VAL A 394     -10.622 -49.017  17.409  1.00  0.77           C  
ATOM   3112  N   GLY A 395      -6.336 -49.350  18.396  1.00  0.78           N  
ATOM   3113  CA  GLY A 395      -5.128 -49.289  19.218  1.00  0.78           C  
ATOM   3114  C   GLY A 395      -3.945 -48.753  18.483  1.00  0.78           C  
ATOM   3115  O   GLY A 395      -3.151 -47.985  19.022  1.00  0.78           O  
ATOM   3116  N   ASP A 396      -3.815 -49.128  17.208  1.00  0.73           N  
ATOM   3117  CA  ASP A 396      -2.793 -48.639  16.326  1.00  0.73           C  
ATOM   3118  C   ASP A 396      -3.017 -47.157  15.979  1.00  0.73           C  
ATOM   3119  O   ASP A 396      -2.107 -46.349  16.146  1.00  0.73           O  
ATOM   3120  CB  ASP A 396      -2.633 -49.594  15.102  1.00  0.73           C  
ATOM   3121  CG  ASP A 396      -2.227 -51.032  15.466  1.00  0.73           C  
ATOM   3122  OD1 ASP A 396      -2.051 -51.369  16.668  1.00  0.73           O  
ATOM   3123  OD2 ASP A 396      -2.058 -51.858  14.532  1.00  0.73           O  
ATOM   3124  N   TYR A 397      -4.237 -46.721  15.583  1.00  0.72           N  
ATOM   3125  CA  TYR A 397      -4.517 -45.320  15.278  1.00  0.72           C  
ATOM   3126  C   TYR A 397      -4.421 -44.365  16.470  1.00  0.72           C  
ATOM   3127  O   TYR A 397      -3.811 -43.298  16.388  1.00  0.72           O  
ATOM   3128  CB  TYR A 397      -5.938 -45.225  14.657  1.00  0.72           C  
ATOM   3129  CG  TYR A 397      -6.393 -43.864  14.192  1.00  0.72           C  
ATOM   3130  CD1 TYR A 397      -5.517 -42.850  13.758  1.00  0.72           C  
ATOM   3131  CD2 TYR A 397      -7.773 -43.612  14.191  1.00  0.72           C  
ATOM   3132  CE1 TYR A 397      -6.016 -41.599  13.364  1.00  0.72           C  
ATOM   3133  CE2 TYR A 397      -8.269 -42.354  13.834  1.00  0.72           C  
ATOM   3134  CZ  TYR A 397      -7.391 -41.351  13.417  1.00  0.72           C  
ATOM   3135  OH  TYR A 397      -7.906 -40.100  13.032  1.00  0.72           O  
ATOM   3136  N   GLN A 398      -5.019 -44.734  17.617  1.00  0.67           N  
ATOM   3137  CA  GLN A 398      -5.128 -43.828  18.744  1.00  0.67           C  
ATOM   3138  C   GLN A 398      -3.935 -43.865  19.680  1.00  0.67           C  
ATOM   3139  O   GLN A 398      -3.664 -42.870  20.351  1.00  0.67           O  
ATOM   3140  CB  GLN A 398      -6.410 -44.123  19.568  1.00  0.67           C  
ATOM   3141  CG  GLN A 398      -7.723 -44.057  18.749  1.00  0.67           C  
ATOM   3142  CD  GLN A 398      -8.035 -42.672  18.195  1.00  0.67           C  
ATOM   3143  OE1 GLN A 398      -7.826 -42.400  17.018  1.00  0.67           O  
ATOM   3144  NE2 GLN A 398      -8.566 -41.767  19.040  1.00  0.67           N  
ATOM   3145  N   PHE A 399      -3.174 -44.981  19.738  1.00  0.69           N  
ATOM   3146  CA  PHE A 399      -2.140 -45.144  20.755  1.00  0.69           C  
ATOM   3147  C   PHE A 399      -0.806 -45.625  20.218  1.00  0.69           C  
ATOM   3148  O   PHE A 399       0.145 -44.849  20.206  1.00  0.69           O  
ATOM   3149  CB  PHE A 399      -2.582 -46.113  21.882  1.00  0.69           C  
ATOM   3150  CG  PHE A 399      -3.706 -45.523  22.683  1.00  0.69           C  
ATOM   3151  CD1 PHE A 399      -4.938 -46.181  22.802  1.00  0.69           C  
ATOM   3152  CD2 PHE A 399      -3.522 -44.310  23.364  1.00  0.69           C  
ATOM   3153  CE1 PHE A 399      -5.964 -45.634  23.579  1.00  0.69           C  
ATOM   3154  CE2 PHE A 399      -4.532 -43.785  24.177  1.00  0.69           C  
ATOM   3155  CZ  PHE A 399      -5.760 -44.440  24.276  1.00  0.69           C  
ATOM   3156  N   THR A 400      -0.689 -46.894  19.750  1.00  0.74           N  
ATOM   3157  CA  THR A 400       0.581 -47.551  19.385  1.00  0.74           C  
ATOM   3158  C   THR A 400       1.335 -46.771  18.334  1.00  0.74           C  
ATOM   3159  O   THR A 400       2.535 -46.513  18.420  1.00  0.74           O  
ATOM   3160  CB  THR A 400       0.383 -48.954  18.774  1.00  0.74           C  
ATOM   3161  OG1 THR A 400      -0.188 -49.857  19.708  1.00  0.74           O  
ATOM   3162  CG2 THR A 400       1.686 -49.596  18.252  1.00  0.74           C  
ATOM   3163  N   CYS A 401       0.643 -46.348  17.269  1.00  0.82           N  
ATOM   3164  CA  CYS A 401       1.307 -45.668  16.183  1.00  0.82           C  
ATOM   3165  C   CYS A 401       1.661 -44.210  16.447  1.00  0.82           C  
ATOM   3166  O   CYS A 401       2.767 -43.798  16.084  1.00  0.82           O  
ATOM   3167  CB  CYS A 401       0.584 -45.888  14.854  1.00  0.82           C  
ATOM   3168  SG  CYS A 401       1.614 -45.453  13.470  1.00  0.82           S  
ATOM   3169  N   PRO A 402       0.848 -43.373  17.082  1.00  0.79           N  
ATOM   3170  CA  PRO A 402       1.340 -42.191  17.767  1.00  0.79           C  
ATOM   3171  C   PRO A 402       2.518 -42.430  18.687  1.00  0.79           C  
ATOM   3172  O   PRO A 402       3.534 -41.792  18.445  1.00  0.79           O  
ATOM   3173  CB  PRO A 402       0.114 -41.625  18.479  1.00  0.79           C  
ATOM   3174  CG  PRO A 402      -1.063 -42.102  17.631  1.00  0.79           C  
ATOM   3175  CD  PRO A 402      -0.610 -43.479  17.155  1.00  0.79           C  
ATOM   3176  N   THR A 403       2.503 -43.335  19.679  1.00  0.78           N  
ATOM   3177  CA  THR A 403       3.641 -43.546  20.597  1.00  0.78           C  
ATOM   3178  C   THR A 403       4.937 -43.930  19.899  1.00  0.78           C  
ATOM   3179  O   THR A 403       6.013 -43.438  20.228  1.00  0.78           O  
ATOM   3180  CB  THR A 403       3.411 -44.570  21.711  1.00  0.78           C  
ATOM   3181  OG1 THR A 403       2.988 -45.828  21.219  1.00  0.78           O  
ATOM   3182  CG2 THR A 403       2.332 -44.079  22.680  1.00  0.78           C  
ATOM   3183  N   ALA A 404       4.848 -44.787  18.870  1.00  0.84           N  
ATOM   3184  CA  ALA A 404       5.962 -45.175  18.040  1.00  0.84           C  
ATOM   3185  C   ALA A 404       6.633 -44.041  17.295  1.00  0.84           C  
ATOM   3186  O   ALA A 404       7.854 -43.995  17.176  1.00  0.84           O  
ATOM   3187  CB  ALA A 404       5.475 -46.239  17.045  1.00  0.84           C  
ATOM   3188  N   ASP A 405       5.853 -43.085  16.781  1.00  0.80           N  
ATOM   3189  CA  ASP A 405       6.364 -41.908  16.112  1.00  0.80           C  
ATOM   3190  C   ASP A 405       7.164 -40.963  16.991  1.00  0.80           C  
ATOM   3191  O   ASP A 405       8.219 -40.472  16.606  1.00  0.80           O  
ATOM   3192  CB  ASP A 405       5.160 -41.221  15.468  1.00  0.80           C  
ATOM   3193  CG  ASP A 405       5.551 -40.457  14.222  1.00  0.80           C  
ATOM   3194  OD1 ASP A 405       6.265 -41.054  13.373  1.00  0.80           O  
ATOM   3195  OD2 ASP A 405       5.044 -39.327  14.058  1.00  0.80           O  
ATOM   3196  N   PHE A 406       6.704 -40.756  18.238  1.00  0.80           N  
ATOM   3197  CA  PHE A 406       7.391 -39.982  19.260  1.00  0.80           C  
ATOM   3198  C   PHE A 406       8.723 -40.566  19.591  1.00  0.80           C  
ATOM   3199  O   PHE A 406       9.727 -39.875  19.629  1.00  0.80           O  
ATOM   3200  CB  PHE A 406       6.606 -40.010  20.588  1.00  0.80           C  
ATOM   3201  CG  PHE A 406       5.517 -39.021  20.598  1.00  0.80           C  
ATOM   3202  CD1 PHE A 406       4.453 -39.184  19.727  1.00  0.80           C  
ATOM   3203  CD2 PHE A 406       5.520 -37.937  21.485  1.00  0.80           C  
ATOM   3204  CE1 PHE A 406       3.375 -38.330  19.745  1.00  0.80           C  
ATOM   3205  CE2 PHE A 406       4.430 -37.079  21.542  1.00  0.80           C  
ATOM   3206  CZ  PHE A 406       3.355 -37.319  20.702  1.00  0.80           C  
ATOM   3207  N   ALA A 407       8.769 -41.882  19.799  1.00  0.87           N  
ATOM   3208  CA  ALA A 407       9.991 -42.590  20.055  1.00  0.87           C  
ATOM   3209  C   ALA A 407      10.973 -42.522  18.903  1.00  0.87           C  
ATOM   3210  O   ALA A 407      12.145 -42.211  19.091  1.00  0.87           O  
ATOM   3211  CB  ALA A 407       9.569 -44.026  20.333  1.00  0.87           C  
ATOM   3212  N   ARG A 408      10.489 -42.729  17.661  1.00  0.74           N  
ATOM   3213  CA  ARG A 408      11.327 -42.608  16.487  1.00  0.74           C  
ATOM   3214  C   ARG A 408      11.875 -41.214  16.258  1.00  0.74           C  
ATOM   3215  O   ARG A 408      13.068 -41.057  16.004  1.00  0.74           O  
ATOM   3216  CB  ARG A 408      10.559 -42.980  15.200  1.00  0.74           C  
ATOM   3217  CG  ARG A 408      10.243 -44.478  15.044  1.00  0.74           C  
ATOM   3218  CD  ARG A 408       9.722 -44.818  13.647  1.00  0.74           C  
ATOM   3219  NE  ARG A 408       8.495 -43.986  13.400  1.00  0.74           N  
ATOM   3220  CZ  ARG A 408       7.239 -44.393  13.615  1.00  0.74           C  
ATOM   3221  NH1 ARG A 408       6.238 -43.586  13.297  1.00  0.74           N  
ATOM   3222  NH2 ARG A 408       6.958 -45.597  14.102  1.00  0.74           N  
ATOM   3223  N   ILE A 409      11.025 -40.171  16.341  1.00  0.78           N  
ATOM   3224  CA  ILE A 409      11.472 -38.800  16.183  1.00  0.78           C  
ATOM   3225  C   ILE A 409      12.330 -38.353  17.350  1.00  0.78           C  
ATOM   3226  O   ILE A 409      13.404 -37.807  17.141  1.00  0.78           O  
ATOM   3227  CB  ILE A 409      10.322 -37.833  15.921  1.00  0.78           C  
ATOM   3228  CG1 ILE A 409       9.592 -38.170  14.593  1.00  0.78           C  
ATOM   3229  CG2 ILE A 409      10.871 -36.389  15.892  1.00  0.78           C  
ATOM   3230  CD1 ILE A 409       8.258 -37.434  14.391  1.00  0.78           C  
ATOM   3231  N   TYR A 410      11.952 -38.632  18.616  1.00  0.79           N  
ATOM   3232  CA  TYR A 410      12.772 -38.264  19.762  1.00  0.79           C  
ATOM   3233  C   TYR A 410      14.162 -38.882  19.718  1.00  0.79           C  
ATOM   3234  O   TYR A 410      15.163 -38.193  19.906  1.00  0.79           O  
ATOM   3235  CB  TYR A 410      12.096 -38.667  21.114  1.00  0.79           C  
ATOM   3236  CG  TYR A 410      10.911 -37.819  21.526  1.00  0.79           C  
ATOM   3237  CD1 TYR A 410      10.788 -36.472  21.160  1.00  0.79           C  
ATOM   3238  CD2 TYR A 410       9.940 -38.357  22.392  1.00  0.79           C  
ATOM   3239  CE1 TYR A 410       9.719 -35.697  21.631  1.00  0.79           C  
ATOM   3240  CE2 TYR A 410       8.880 -37.570  22.872  1.00  0.79           C  
ATOM   3241  CZ  TYR A 410       8.762 -36.240  22.473  1.00  0.79           C  
ATOM   3242  OH  TYR A 410       7.699 -35.432  22.922  1.00  0.79           O  
ATOM   3243  N   ALA A 411      14.256 -40.190  19.414  1.00  0.84           N  
ATOM   3244  CA  ALA A 411      15.514 -40.892  19.266  1.00  0.84           C  
ATOM   3245  C   ALA A 411      16.382 -40.381  18.121  1.00  0.84           C  
ATOM   3246  O   ALA A 411      17.604 -40.309  18.225  1.00  0.84           O  
ATOM   3247  CB  ALA A 411      15.249 -42.401  19.131  1.00  0.84           C  
ATOM   3248  N   SER A 412      15.778 -39.989  16.984  1.00  0.82           N  
ATOM   3249  CA  SER A 412      16.527 -39.446  15.859  1.00  0.82           C  
ATOM   3250  C   SER A 412      17.064 -38.043  16.084  1.00  0.82           C  
ATOM   3251  O   SER A 412      18.070 -37.655  15.494  1.00  0.82           O  
ATOM   3252  CB  SER A 412      15.713 -39.502  14.537  1.00  0.82           C  
ATOM   3253  OG  SER A 412      14.636 -38.569  14.483  1.00  0.82           O  
ATOM   3254  N   THR A 413      16.428 -37.258  16.971  1.00  0.77           N  
ATOM   3255  CA  THR A 413      16.760 -35.854  17.192  1.00  0.77           C  
ATOM   3256  C   THR A 413      17.411 -35.597  18.545  1.00  0.77           C  
ATOM   3257  O   THR A 413      17.454 -34.469  19.043  1.00  0.77           O  
ATOM   3258  CB  THR A 413      15.567 -34.938  16.989  1.00  0.77           C  
ATOM   3259  OG1 THR A 413      14.494 -35.325  17.817  1.00  0.77           O  
ATOM   3260  CG2 THR A 413      15.045 -35.053  15.550  1.00  0.77           C  
ATOM   3261  N   GLY A 414      18.006 -36.650  19.153  1.00  0.78           N  
ATOM   3262  CA  GLY A 414      18.980 -36.519  20.240  1.00  0.78           C  
ATOM   3263  C   GLY A 414      18.619 -37.128  21.575  1.00  0.78           C  
ATOM   3264  O   GLY A 414      19.457 -37.137  22.474  1.00  0.78           O  
ATOM   3265  N   ASN A 415      17.389 -37.648  21.767  1.00  0.76           N  
ATOM   3266  CA  ASN A 415      16.968 -38.271  23.031  1.00  0.76           C  
ATOM   3267  C   ASN A 415      17.376 -39.714  23.146  1.00  0.76           C  
ATOM   3268  O   ASN A 415      17.422 -40.456  22.166  1.00  0.76           O  
ATOM   3269  CB  ASN A 415      15.410 -38.222  23.117  1.00  0.76           C  
ATOM   3270  CG  ASN A 415      14.640 -38.426  24.402  1.00  0.76           C  
ATOM   3271  OD1 ASN A 415      15.159 -38.515  25.433  1.00  0.76           O  
ATOM   3272  ND2 ASN A 415      13.298 -38.408  24.402  1.00  0.76           N  
ATOM   3273  N   ASN A 416      17.608 -40.171  24.385  1.00  0.81           N  
ATOM   3274  CA  ASN A 416      17.738 -41.594  24.629  1.00  0.81           C  
ATOM   3275  C   ASN A 416      16.405 -42.188  25.062  1.00  0.81           C  
ATOM   3276  O   ASN A 416      15.861 -41.874  26.123  1.00  0.81           O  
ATOM   3277  CB  ASN A 416      18.758 -41.916  25.729  1.00  0.81           C  
ATOM   3278  CG  ASN A 416      20.135 -41.391  25.354  1.00  0.81           C  
ATOM   3279  OD1 ASN A 416      20.781 -41.867  24.422  1.00  0.81           O  
ATOM   3280  ND2 ASN A 416      20.625 -40.397  26.128  1.00  0.81           N  
ATOM   3281  N   VAL A 417      15.841 -43.080  24.233  1.00  0.84           N  
ATOM   3282  CA  VAL A 417      14.482 -43.556  24.399  1.00  0.84           C  
ATOM   3283  C   VAL A 417      14.505 -44.987  24.873  1.00  0.84           C  
ATOM   3284  O   VAL A 417      15.226 -45.815  24.331  1.00  0.84           O  
ATOM   3285  CB  VAL A 417      13.714 -43.495  23.075  1.00  0.84           C  
ATOM   3286  CG1 VAL A 417      12.266 -44.010  23.219  1.00  0.84           C  
ATOM   3287  CG2 VAL A 417      13.707 -42.052  22.535  1.00  0.84           C  
ATOM   3288  N   TYR A 418      13.694 -45.344  25.882  1.00  0.83           N  
ATOM   3289  CA  TYR A 418      13.461 -46.734  26.237  1.00  0.83           C  
ATOM   3290  C   TYR A 418      12.010 -47.049  25.976  1.00  0.83           C  
ATOM   3291  O   TYR A 418      11.123 -46.220  26.178  1.00  0.83           O  
ATOM   3292  CB  TYR A 418      13.748 -47.077  27.716  1.00  0.83           C  
ATOM   3293  CG  TYR A 418      15.199 -46.882  28.027  1.00  0.83           C  
ATOM   3294  CD1 TYR A 418      16.120 -47.943  27.963  1.00  0.83           C  
ATOM   3295  CD2 TYR A 418      15.647 -45.608  28.398  1.00  0.83           C  
ATOM   3296  CE1 TYR A 418      17.476 -47.718  28.249  1.00  0.83           C  
ATOM   3297  CE2 TYR A 418      16.997 -45.382  28.679  1.00  0.83           C  
ATOM   3298  CZ  TYR A 418      17.911 -46.433  28.601  1.00  0.83           C  
ATOM   3299  OH  TYR A 418      19.257 -46.163  28.906  1.00  0.83           O  
ATOM   3300  N   MET A 419      11.727 -48.264  25.490  1.00  0.83           N  
ATOM   3301  CA  MET A 419      10.401 -48.584  25.021  1.00  0.83           C  
ATOM   3302  C   MET A 419      10.001 -49.978  25.444  1.00  0.83           C  
ATOM   3303  O   MET A 419      10.819 -50.900  25.472  1.00  0.83           O  
ATOM   3304  CB  MET A 419      10.337 -48.421  23.489  1.00  0.83           C  
ATOM   3305  CG  MET A 419       8.982 -48.742  22.830  1.00  0.83           C  
ATOM   3306  SD  MET A 419       7.621 -47.619  23.202  1.00  0.83           S  
ATOM   3307  CE  MET A 419       8.314 -46.176  22.361  1.00  0.83           C  
ATOM   3308  N   TYR A 420       8.719 -50.154  25.815  1.00  0.83           N  
ATOM   3309  CA  TYR A 420       8.206 -51.435  26.248  1.00  0.83           C  
ATOM   3310  C   TYR A 420       6.868 -51.805  25.631  1.00  0.83           C  
ATOM   3311  O   TYR A 420       6.103 -50.965  25.161  1.00  0.83           O  
ATOM   3312  CB  TYR A 420       8.076 -51.524  27.799  1.00  0.83           C  
ATOM   3313  CG  TYR A 420       7.038 -50.596  28.390  1.00  0.83           C  
ATOM   3314  CD1 TYR A 420       5.699 -51.019  28.487  1.00  0.83           C  
ATOM   3315  CD2 TYR A 420       7.373 -49.311  28.845  1.00  0.83           C  
ATOM   3316  CE1 TYR A 420       4.703 -50.164  28.966  1.00  0.83           C  
ATOM   3317  CE2 TYR A 420       6.377 -48.445  29.323  1.00  0.83           C  
ATOM   3318  CZ  TYR A 420       5.045 -48.873  29.364  1.00  0.83           C  
ATOM   3319  OH  TYR A 420       4.031 -47.995  29.752  1.00  0.83           O  
ATOM   3320  N   TYR A 421       6.538 -53.105  25.714  1.00  0.82           N  
ATOM   3321  CA  TYR A 421       5.176 -53.585  25.617  1.00  0.82           C  
ATOM   3322  C   TYR A 421       4.823 -54.363  26.867  1.00  0.82           C  
ATOM   3323  O   TYR A 421       5.541 -55.265  27.288  1.00  0.82           O  
ATOM   3324  CB  TYR A 421       4.953 -54.567  24.448  1.00  0.82           C  
ATOM   3325  CG  TYR A 421       4.866 -53.859  23.128  1.00  0.82           C  
ATOM   3326  CD1 TYR A 421       5.845 -54.073  22.146  1.00  0.82           C  
ATOM   3327  CD2 TYR A 421       3.748 -53.059  22.820  1.00  0.82           C  
ATOM   3328  CE1 TYR A 421       5.735 -53.455  20.891  1.00  0.82           C  
ATOM   3329  CE2 TYR A 421       3.600 -52.505  21.543  1.00  0.82           C  
ATOM   3330  CZ  TYR A 421       4.582 -52.717  20.580  1.00  0.82           C  
ATOM   3331  OH  TYR A 421       4.331 -52.242  19.279  1.00  0.82           O  
ATOM   3332  N   PHE A 422       3.684 -54.041  27.491  1.00  0.80           N  
ATOM   3333  CA  PHE A 422       3.210 -54.721  28.673  1.00  0.80           C  
ATOM   3334  C   PHE A 422       2.213 -55.806  28.291  1.00  0.80           C  
ATOM   3335  O   PHE A 422       1.150 -55.557  27.719  1.00  0.80           O  
ATOM   3336  CB  PHE A 422       2.630 -53.662  29.625  1.00  0.80           C  
ATOM   3337  CG  PHE A 422       2.253 -54.240  30.947  1.00  0.80           C  
ATOM   3338  CD1 PHE A 422       3.178 -54.284  31.999  1.00  0.80           C  
ATOM   3339  CD2 PHE A 422       0.957 -54.736  31.141  1.00  0.80           C  
ATOM   3340  CE1 PHE A 422       2.814 -54.835  33.233  1.00  0.80           C  
ATOM   3341  CE2 PHE A 422       0.592 -55.299  32.367  1.00  0.80           C  
ATOM   3342  CZ  PHE A 422       1.524 -55.353  33.411  1.00  0.80           C  
ATOM   3343  N   THR A 423       2.575 -57.073  28.560  1.00  0.80           N  
ATOM   3344  CA  THR A 423       1.866 -58.216  27.993  1.00  0.80           C  
ATOM   3345  C   THR A 423       1.303 -59.143  29.031  1.00  0.80           C  
ATOM   3346  O   THR A 423       0.692 -60.154  28.686  1.00  0.80           O  
ATOM   3347  CB  THR A 423       2.722 -59.036  27.040  1.00  0.80           C  
ATOM   3348  OG1 THR A 423       3.914 -59.483  27.659  1.00  0.80           O  
ATOM   3349  CG2 THR A 423       3.137 -58.161  25.850  1.00  0.80           C  
ATOM   3350  N   GLU A 424       1.420 -58.797  30.323  1.00  0.72           N  
ATOM   3351  CA  GLU A 424       0.847 -59.599  31.385  1.00  0.72           C  
ATOM   3352  C   GLU A 424      -0.626 -59.287  31.590  1.00  0.72           C  
ATOM   3353  O   GLU A 424      -1.038 -58.139  31.752  1.00  0.72           O  
ATOM   3354  CB  GLU A 424       1.594 -59.399  32.720  1.00  0.72           C  
ATOM   3355  CG  GLU A 424       1.223 -60.429  33.820  1.00  0.72           C  
ATOM   3356  CD  GLU A 424       1.752 -61.836  33.544  1.00  0.72           C  
ATOM   3357  OE1 GLU A 424       2.882 -61.956  32.995  1.00  0.72           O  
ATOM   3358  OE2 GLU A 424       1.045 -62.805  33.908  1.00  0.72           O  
ATOM   3359  N   ARG A 425      -1.483 -60.321  31.592  1.00  0.71           N  
ATOM   3360  CA  ARG A 425      -2.884 -60.154  31.903  1.00  0.71           C  
ATOM   3361  C   ARG A 425      -3.101 -60.520  33.356  1.00  0.71           C  
ATOM   3362  O   ARG A 425      -2.943 -61.673  33.740  1.00  0.71           O  
ATOM   3363  CB  ARG A 425      -3.775 -61.042  31.000  1.00  0.71           C  
ATOM   3364  CG  ARG A 425      -5.284 -60.874  31.269  1.00  0.71           C  
ATOM   3365  CD  ARG A 425      -6.171 -61.766  30.400  1.00  0.71           C  
ATOM   3366  NE  ARG A 425      -7.505 -61.779  31.068  1.00  0.71           N  
ATOM   3367  CZ  ARG A 425      -8.597 -61.125  30.651  1.00  0.71           C  
ATOM   3368  NH1 ARG A 425      -8.608 -60.299  29.613  1.00  0.71           N  
ATOM   3369  NH2 ARG A 425      -9.728 -61.368  31.305  1.00  0.71           N  
ATOM   3370  N   SER A 426      -3.486 -59.540  34.199  1.00  0.78           N  
ATOM   3371  CA  SER A 426      -3.719 -59.747  35.628  1.00  0.78           C  
ATOM   3372  C   SER A 426      -4.653 -60.896  35.966  1.00  0.78           C  
ATOM   3373  O   SER A 426      -5.712 -61.061  35.353  1.00  0.78           O  
ATOM   3374  CB  SER A 426      -4.316 -58.455  36.256  1.00  0.78           C  
ATOM   3375  OG  SER A 426      -4.613 -58.560  37.651  1.00  0.78           O  
ATOM   3376  N   SER A 427      -4.303 -61.677  37.008  1.00  0.77           N  
ATOM   3377  CA  SER A 427      -5.107 -62.789  37.500  1.00  0.77           C  
ATOM   3378  C   SER A 427      -6.476 -62.331  37.991  1.00  0.77           C  
ATOM   3379  O   SER A 427      -7.469 -63.051  37.919  1.00  0.77           O  
ATOM   3380  CB  SER A 427      -4.365 -63.603  38.592  1.00  0.77           C  
ATOM   3381  OG  SER A 427      -4.183 -62.837  39.784  1.00  0.77           O  
ATOM   3382  N   MET A 428      -6.562 -61.064  38.438  1.00  0.72           N  
ATOM   3383  CA  MET A 428      -7.766 -60.462  38.960  1.00  0.72           C  
ATOM   3384  C   MET A 428      -8.573 -59.670  37.936  1.00  0.72           C  
ATOM   3385  O   MET A 428      -9.556 -59.031  38.299  1.00  0.72           O  
ATOM   3386  CB  MET A 428      -7.382 -59.466  40.082  1.00  0.72           C  
ATOM   3387  CG  MET A 428      -6.715 -60.110  41.310  1.00  0.72           C  
ATOM   3388  SD  MET A 428      -6.381 -58.920  42.645  1.00  0.72           S  
ATOM   3389  CE  MET A 428      -8.052 -58.378  43.100  1.00  0.72           C  
ATOM   3390  N   ASN A 429      -8.199 -59.656  36.638  1.00  0.75           N  
ATOM   3391  CA  ASN A 429      -8.894 -58.844  35.640  1.00  0.75           C  
ATOM   3392  C   ASN A 429     -10.382 -59.200  35.432  1.00  0.75           C  
ATOM   3393  O   ASN A 429     -10.680 -60.356  35.127  1.00  0.75           O  
ATOM   3394  CB  ASN A 429      -8.134 -58.905  34.286  1.00  0.75           C  
ATOM   3395  CG  ASN A 429      -8.654 -57.899  33.258  1.00  0.75           C  
ATOM   3396  OD1 ASN A 429      -9.441 -58.250  32.380  1.00  0.75           O  
ATOM   3397  ND2 ASN A 429      -8.214 -56.628  33.370  1.00  0.75           N  
ATOM   3398  N   PRO A 430     -11.337 -58.257  35.523  1.00  0.77           N  
ATOM   3399  CA  PRO A 430     -12.749 -58.630  35.479  1.00  0.77           C  
ATOM   3400  C   PRO A 430     -13.325 -58.439  34.092  1.00  0.77           C  
ATOM   3401  O   PRO A 430     -14.495 -58.759  33.872  1.00  0.77           O  
ATOM   3402  CB  PRO A 430     -13.400 -57.634  36.451  1.00  0.77           C  
ATOM   3403  CG  PRO A 430     -12.549 -56.372  36.333  1.00  0.77           C  
ATOM   3404  CD  PRO A 430     -11.148 -56.957  36.204  1.00  0.77           C  
ATOM   3405  N   TRP A 431     -12.560 -57.881  33.137  1.00  0.71           N  
ATOM   3406  CA  TRP A 431     -12.946 -57.826  31.741  1.00  0.71           C  
ATOM   3407  C   TRP A 431     -12.806 -59.207  31.096  1.00  0.71           C  
ATOM   3408  O   TRP A 431     -11.967 -59.989  31.532  1.00  0.71           O  
ATOM   3409  CB  TRP A 431     -12.126 -56.754  30.972  1.00  0.71           C  
ATOM   3410  CG  TRP A 431     -12.361 -55.329  31.447  1.00  0.71           C  
ATOM   3411  CD1 TRP A 431     -11.621 -54.583  32.327  1.00  0.71           C  
ATOM   3412  CD2 TRP A 431     -13.434 -54.470  31.001  1.00  0.71           C  
ATOM   3413  NE1 TRP A 431     -12.177 -53.329  32.477  1.00  0.71           N  
ATOM   3414  CE2 TRP A 431     -13.286 -53.244  31.672  1.00  0.71           C  
ATOM   3415  CE3 TRP A 431     -14.475 -54.670  30.092  1.00  0.71           C  
ATOM   3416  CZ2 TRP A 431     -14.180 -52.200  31.468  1.00  0.71           C  
ATOM   3417  CZ3 TRP A 431     -15.373 -53.609  29.878  1.00  0.71           C  
ATOM   3418  CH2 TRP A 431     -15.231 -52.392  30.559  1.00  0.71           C  
ATOM   3419  N   PRO A 432     -13.592 -59.606  30.104  1.00  0.77           N  
ATOM   3420  CA  PRO A 432     -13.530 -60.942  29.502  1.00  0.77           C  
ATOM   3421  C   PRO A 432     -12.181 -61.313  28.898  1.00  0.77           C  
ATOM   3422  O   PRO A 432     -11.368 -60.444  28.601  1.00  0.77           O  
ATOM   3423  CB  PRO A 432     -14.617 -60.885  28.422  1.00  0.77           C  
ATOM   3424  CG  PRO A 432     -14.684 -59.405  28.059  1.00  0.77           C  
ATOM   3425  CD  PRO A 432     -14.543 -58.744  29.413  1.00  0.77           C  
ATOM   3426  N   THR A 433     -11.917 -62.617  28.676  1.00  0.74           N  
ATOM   3427  CA  THR A 433     -10.634 -63.148  28.191  1.00  0.74           C  
ATOM   3428  C   THR A 433     -10.210 -62.567  26.861  1.00  0.74           C  
ATOM   3429  O   THR A 433      -9.039 -62.277  26.624  1.00  0.74           O  
ATOM   3430  CB  THR A 433     -10.656 -64.669  28.040  1.00  0.74           C  
ATOM   3431  OG1 THR A 433     -10.812 -65.275  29.312  1.00  0.74           O  
ATOM   3432  CG2 THR A 433      -9.367 -65.237  27.422  1.00  0.74           C  
ATOM   3433  N   TRP A 434     -11.188 -62.334  25.963  1.00  0.67           N  
ATOM   3434  CA  TRP A 434     -10.988 -61.816  24.626  1.00  0.67           C  
ATOM   3435  C   TRP A 434     -10.263 -60.504  24.545  1.00  0.67           C  
ATOM   3436  O   TRP A 434      -9.557 -60.202  23.594  1.00  0.67           O  
ATOM   3437  CB  TRP A 434     -12.344 -61.660  23.896  1.00  0.67           C  
ATOM   3438  CG  TRP A 434     -13.410 -60.641  24.286  1.00  0.67           C  
ATOM   3439  CD1 TRP A 434     -14.626 -60.846  24.881  1.00  0.67           C  
ATOM   3440  CD2 TRP A 434     -13.354 -59.267  23.889  1.00  0.67           C  
ATOM   3441  NE1 TRP A 434     -15.302 -59.652  24.959  1.00  0.67           N  
ATOM   3442  CE2 TRP A 434     -14.525 -58.647  24.423  1.00  0.67           C  
ATOM   3443  CE3 TRP A 434     -12.457 -58.528  23.125  1.00  0.67           C  
ATOM   3444  CZ2 TRP A 434     -14.710 -57.291  24.267  1.00  0.67           C  
ATOM   3445  CZ3 TRP A 434     -12.747 -57.196  22.824  1.00  0.67           C  
ATOM   3446  CH2 TRP A 434     -13.843 -56.563  23.430  1.00  0.67           C  
ATOM   3447  N   SER A 435     -10.462 -59.687  25.576  1.00  0.77           N  
ATOM   3448  CA  SER A 435     -10.018 -58.323  25.630  1.00  0.77           C  
ATOM   3449  C   SER A 435      -8.527 -58.212  25.861  1.00  0.77           C  
ATOM   3450  O   SER A 435      -7.911 -57.167  25.685  1.00  0.77           O  
ATOM   3451  CB  SER A 435     -10.854 -57.611  26.716  1.00  0.77           C  
ATOM   3452  OG  SER A 435     -10.386 -57.836  28.046  1.00  0.77           O  
ATOM   3453  N   GLY A 436      -7.909 -59.348  26.229  1.00  0.77           N  
ATOM   3454  CA  GLY A 436      -6.478 -59.491  26.370  1.00  0.77           C  
ATOM   3455  C   GLY A 436      -5.917 -58.698  27.509  1.00  0.77           C  
ATOM   3456  O   GLY A 436      -6.312 -58.887  28.659  1.00  0.77           O  
ATOM   3457  N   VAL A 437      -4.956 -57.809  27.206  1.00  0.77           N  
ATOM   3458  CA  VAL A 437      -4.399 -56.886  28.184  1.00  0.77           C  
ATOM   3459  C   VAL A 437      -4.830 -55.489  27.803  1.00  0.77           C  
ATOM   3460  O   VAL A 437      -4.293 -54.890  26.870  1.00  0.77           O  
ATOM   3461  CB  VAL A 437      -2.876 -56.892  28.231  1.00  0.77           C  
ATOM   3462  CG1 VAL A 437      -2.375 -56.014  29.395  1.00  0.77           C  
ATOM   3463  CG2 VAL A 437      -2.359 -58.329  28.394  1.00  0.77           C  
ATOM   3464  N   LEU A 438      -5.818 -54.935  28.520  1.00  0.73           N  
ATOM   3465  CA  LEU A 438      -6.441 -53.695  28.133  1.00  0.73           C  
ATOM   3466  C   LEU A 438      -5.684 -52.437  28.513  1.00  0.73           C  
ATOM   3467  O   LEU A 438      -4.830 -52.397  29.398  1.00  0.73           O  
ATOM   3468  CB  LEU A 438      -7.866 -53.609  28.726  1.00  0.73           C  
ATOM   3469  CG  LEU A 438      -8.828 -54.672  28.172  1.00  0.73           C  
ATOM   3470  CD1 LEU A 438     -10.222 -54.556  28.783  1.00  0.73           C  
ATOM   3471  CD2 LEU A 438      -8.979 -54.534  26.675  1.00  0.73           C  
ATOM   3472  N   HIS A 439      -6.025 -51.347  27.802  1.00  0.74           N  
ATOM   3473  CA  HIS A 439      -5.791 -49.957  28.161  1.00  0.74           C  
ATOM   3474  C   HIS A 439      -5.950 -49.648  29.648  1.00  0.74           C  
ATOM   3475  O   HIS A 439      -7.020 -49.852  30.218  1.00  0.74           O  
ATOM   3476  CB  HIS A 439      -6.777 -49.071  27.362  1.00  0.74           C  
ATOM   3477  CG  HIS A 439      -6.374 -47.632  27.320  1.00  0.74           C  
ATOM   3478  ND1 HIS A 439      -5.209 -47.365  26.661  1.00  0.74           N  
ATOM   3479  CD2 HIS A 439      -6.866 -46.497  27.877  1.00  0.74           C  
ATOM   3480  CE1 HIS A 439      -4.984 -46.087  26.818  1.00  0.74           C  
ATOM   3481  NE2 HIS A 439      -5.964 -45.504  27.547  1.00  0.74           N  
ATOM   3482  N   GLY A 440      -4.880 -49.159  30.302  1.00  0.84           N  
ATOM   3483  CA  GLY A 440      -4.874 -48.824  31.723  1.00  0.84           C  
ATOM   3484  C   GLY A 440      -4.514 -49.928  32.694  1.00  0.84           C  
ATOM   3485  O   GLY A 440      -4.336 -49.671  33.885  1.00  0.84           O  
ATOM   3486  N   ASP A 441      -4.352 -51.192  32.253  1.00  0.81           N  
ATOM   3487  CA  ASP A 441      -4.198 -52.295  33.194  1.00  0.81           C  
ATOM   3488  C   ASP A 441      -2.740 -52.635  33.535  1.00  0.81           C  
ATOM   3489  O   ASP A 441      -2.472 -53.564  34.301  1.00  0.81           O  
ATOM   3490  CB  ASP A 441      -4.943 -53.561  32.682  1.00  0.81           C  
ATOM   3491  CG  ASP A 441      -6.453 -53.471  32.856  1.00  0.81           C  
ATOM   3492  OD1 ASP A 441      -6.930 -52.689  33.712  1.00  0.81           O  
ATOM   3493  OD2 ASP A 441      -7.144 -54.288  32.186  1.00  0.81           O  
ATOM   3494  N   GLU A 442      -1.741 -51.862  33.063  1.00  0.78           N  
ATOM   3495  CA  GLU A 442      -0.386 -51.937  33.587  1.00  0.78           C  
ATOM   3496  C   GLU A 442      -0.211 -51.114  34.848  1.00  0.78           C  
ATOM   3497  O   GLU A 442       0.658 -51.396  35.674  1.00  0.78           O  
ATOM   3498  CB  GLU A 442       0.693 -51.501  32.556  1.00  0.78           C  
ATOM   3499  CG  GLU A 442       1.011 -49.988  32.410  1.00  0.78           C  
ATOM   3500  CD  GLU A 442      -0.159 -49.098  31.994  1.00  0.78           C  
ATOM   3501  OE1 GLU A 442      -1.284 -49.595  31.727  1.00  0.78           O  
ATOM   3502  OE2 GLU A 442       0.081 -47.863  32.009  1.00  0.78           O  
ATOM   3503  N   ILE A 443      -1.069 -50.088  35.062  1.00  0.80           N  
ATOM   3504  CA  ILE A 443      -0.900 -49.067  36.093  1.00  0.80           C  
ATOM   3505  C   ILE A 443      -0.818 -49.648  37.492  1.00  0.80           C  
ATOM   3506  O   ILE A 443       0.059 -49.300  38.279  1.00  0.80           O  
ATOM   3507  CB  ILE A 443      -2.014 -48.021  36.048  1.00  0.80           C  
ATOM   3508  CG1 ILE A 443      -2.086 -47.329  34.668  1.00  0.80           C  
ATOM   3509  CG2 ILE A 443      -1.800 -46.967  37.157  1.00  0.80           C  
ATOM   3510  CD1 ILE A 443      -3.287 -46.385  34.542  1.00  0.80           C  
ATOM   3511  N   ALA A 444      -1.684 -50.625  37.819  1.00  0.82           N  
ATOM   3512  CA  ALA A 444      -1.671 -51.298  39.103  1.00  0.82           C  
ATOM   3513  C   ALA A 444      -0.344 -51.995  39.418  1.00  0.82           C  
ATOM   3514  O   ALA A 444       0.145 -51.973  40.544  1.00  0.82           O  
ATOM   3515  CB  ALA A 444      -2.844 -52.296  39.147  1.00  0.82           C  
ATOM   3516  N   PHE A 445       0.301 -52.602  38.408  1.00  0.80           N  
ATOM   3517  CA  PHE A 445       1.635 -53.164  38.538  1.00  0.80           C  
ATOM   3518  C   PHE A 445       2.735 -52.121  38.715  1.00  0.80           C  
ATOM   3519  O   PHE A 445       3.655 -52.311  39.501  1.00  0.80           O  
ATOM   3520  CB  PHE A 445       1.974 -54.078  37.337  1.00  0.80           C  
ATOM   3521  CG  PHE A 445       1.096 -55.298  37.375  1.00  0.80           C  
ATOM   3522  CD1 PHE A 445      -0.117 -55.340  36.667  1.00  0.80           C  
ATOM   3523  CD2 PHE A 445       1.478 -56.416  38.134  1.00  0.80           C  
ATOM   3524  CE1 PHE A 445      -0.936 -56.473  36.725  1.00  0.80           C  
ATOM   3525  CE2 PHE A 445       0.657 -57.549  38.198  1.00  0.80           C  
ATOM   3526  CZ  PHE A 445      -0.556 -57.578  37.499  1.00  0.80           C  
ATOM   3527  N   ILE A 446       2.665 -50.972  38.014  1.00  0.81           N  
ATOM   3528  CA  ILE A 446       3.596 -49.859  38.213  1.00  0.81           C  
ATOM   3529  C   ILE A 446       3.502 -49.281  39.621  1.00  0.81           C  
ATOM   3530  O   ILE A 446       4.504 -48.946  40.248  1.00  0.81           O  
ATOM   3531  CB  ILE A 446       3.414 -48.741  37.182  1.00  0.81           C  
ATOM   3532  CG1 ILE A 446       3.472 -49.260  35.724  1.00  0.81           C  
ATOM   3533  CG2 ILE A 446       4.477 -47.640  37.398  1.00  0.81           C  
ATOM   3534  CD1 ILE A 446       4.721 -50.079  35.383  1.00  0.81           C  
ATOM   3535  N   PHE A 447       2.282 -49.179  40.180  1.00  0.81           N  
ATOM   3536  CA  PHE A 447       2.076 -48.574  41.485  1.00  0.81           C  
ATOM   3537  C   PHE A 447       2.278 -49.522  42.648  1.00  0.81           C  
ATOM   3538  O   PHE A 447       2.264 -49.108  43.803  1.00  0.81           O  
ATOM   3539  CB  PHE A 447       0.670 -47.938  41.592  1.00  0.81           C  
ATOM   3540  CG  PHE A 447       0.730 -46.530  41.078  1.00  0.81           C  
ATOM   3541  CD1 PHE A 447       0.667 -46.232  39.707  1.00  0.81           C  
ATOM   3542  CD2 PHE A 447       0.889 -45.480  41.991  1.00  0.81           C  
ATOM   3543  CE1 PHE A 447       0.729 -44.906  39.259  1.00  0.81           C  
ATOM   3544  CE2 PHE A 447       0.949 -44.156  41.552  1.00  0.81           C  
ATOM   3545  CZ  PHE A 447       0.858 -43.865  40.186  1.00  0.81           C  
ATOM   3546  N   GLY A 448       2.530 -50.817  42.394  1.00  0.87           N  
ATOM   3547  CA  GLY A 448       2.794 -51.749  43.477  1.00  0.87           C  
ATOM   3548  C   GLY A 448       1.569 -52.340  44.118  1.00  0.87           C  
ATOM   3549  O   GLY A 448       1.671 -53.078  45.096  1.00  0.87           O  
ATOM   3550  N   GLU A 449       0.375 -52.095  43.550  1.00  0.75           N  
ATOM   3551  CA  GLU A 449      -0.909 -52.587  44.033  1.00  0.75           C  
ATOM   3552  C   GLU A 449      -0.985 -54.080  44.350  1.00  0.75           C  
ATOM   3553  O   GLU A 449      -1.619 -54.432  45.349  1.00  0.75           O  
ATOM   3554  CB  GLU A 449      -2.048 -52.212  43.047  1.00  0.75           C  
ATOM   3555  CG  GLU A 449      -2.371 -50.707  43.058  1.00  0.75           C  
ATOM   3556  CD  GLU A 449      -2.874 -50.302  44.434  1.00  0.75           C  
ATOM   3557  OE1 GLU A 449      -3.788 -51.015  44.947  1.00  0.75           O  
ATOM   3558  OE2 GLU A 449      -2.339 -49.322  44.989  1.00  0.75           O  
ATOM   3559  N   PRO A 450      -0.356 -55.005  43.621  1.00  0.83           N  
ATOM   3560  CA  PRO A 450      -0.223 -56.393  44.046  1.00  0.83           C  
ATOM   3561  C   PRO A 450       0.384 -56.669  45.409  1.00  0.83           C  
ATOM   3562  O   PRO A 450       0.209 -57.773  45.908  1.00  0.83           O  
ATOM   3563  CB  PRO A 450       0.566 -57.050  42.907  1.00  0.83           C  
ATOM   3564  CG  PRO A 450       0.165 -56.242  41.674  1.00  0.83           C  
ATOM   3565  CD  PRO A 450       0.043 -54.830  42.219  1.00  0.83           C  
ATOM   3566  N   LEU A 451       1.105 -55.723  46.044  1.00  0.75           N  
ATOM   3567  CA  LEU A 451       1.656 -55.940  47.373  1.00  0.75           C  
ATOM   3568  C   LEU A 451       0.626 -55.784  48.473  1.00  0.75           C  
ATOM   3569  O   LEU A 451       0.863 -56.132  49.631  1.00  0.75           O  
ATOM   3570  CB  LEU A 451       2.816 -54.966  47.683  1.00  0.75           C  
ATOM   3571  CG  LEU A 451       4.018 -55.072  46.729  1.00  0.75           C  
ATOM   3572  CD1 LEU A 451       5.215 -54.335  47.313  1.00  0.75           C  
ATOM   3573  CD2 LEU A 451       4.451 -56.501  46.458  1.00  0.75           C  
ATOM   3574  N   ASN A 452      -0.559 -55.241  48.146  1.00  0.72           N  
ATOM   3575  CA  ASN A 452      -1.646 -55.144  49.087  1.00  0.72           C  
ATOM   3576  C   ASN A 452      -2.218 -56.518  49.466  1.00  0.72           C  
ATOM   3577  O   ASN A 452      -2.855 -57.196  48.667  1.00  0.72           O  
ATOM   3578  CB  ASN A 452      -2.730 -54.201  48.515  1.00  0.72           C  
ATOM   3579  CG  ASN A 452      -3.737 -53.803  49.583  1.00  0.72           C  
ATOM   3580  OD1 ASN A 452      -3.648 -54.208  50.746  1.00  0.72           O  
ATOM   3581  ND2 ASN A 452      -4.732 -52.982  49.187  1.00  0.72           N  
ATOM   3582  N   LYS A 453      -2.037 -56.907  50.746  1.00  0.66           N  
ATOM   3583  CA  LYS A 453      -2.439 -58.173  51.336  1.00  0.66           C  
ATOM   3584  C   LYS A 453      -3.934 -58.442  51.283  1.00  0.66           C  
ATOM   3585  O   LYS A 453      -4.375 -59.584  51.352  1.00  0.66           O  
ATOM   3586  CB  LYS A 453      -2.036 -58.188  52.836  1.00  0.66           C  
ATOM   3587  CG  LYS A 453      -0.522 -58.160  53.109  1.00  0.66           C  
ATOM   3588  CD  LYS A 453      -0.218 -58.079  54.618  1.00  0.66           C  
ATOM   3589  CE  LYS A 453       1.281 -58.117  54.925  1.00  0.66           C  
ATOM   3590  NZ  LYS A 453       1.525 -57.972  56.378  1.00  0.66           N  
ATOM   3591  N   SER A 454      -4.760 -57.387  51.165  1.00  0.69           N  
ATOM   3592  CA  SER A 454      -6.200 -57.547  51.069  1.00  0.69           C  
ATOM   3593  C   SER A 454      -6.669 -57.830  49.654  1.00  0.69           C  
ATOM   3594  O   SER A 454      -7.847 -58.097  49.424  1.00  0.69           O  
ATOM   3595  CB  SER A 454      -6.945 -56.296  51.603  1.00  0.69           C  
ATOM   3596  OG  SER A 454      -6.659 -55.113  50.849  1.00  0.69           O  
ATOM   3597  N   LYS A 455      -5.751 -57.796  48.668  1.00  0.68           N  
ATOM   3598  CA  LYS A 455      -6.037 -58.121  47.288  1.00  0.68           C  
ATOM   3599  C   LYS A 455      -5.483 -59.496  46.907  1.00  0.68           C  
ATOM   3600  O   LYS A 455      -4.672 -60.099  47.600  1.00  0.68           O  
ATOM   3601  CB  LYS A 455      -5.508 -57.020  46.328  1.00  0.68           C  
ATOM   3602  CG  LYS A 455      -6.181 -55.645  46.533  1.00  0.68           C  
ATOM   3603  CD  LYS A 455      -5.750 -54.552  45.528  1.00  0.68           C  
ATOM   3604  CE  LYS A 455      -6.488 -53.221  45.771  1.00  0.68           C  
ATOM   3605  NZ  LYS A 455      -6.104 -52.182  44.793  1.00  0.68           N  
ATOM   3606  N   ASN A 456      -5.953 -60.046  45.770  1.00  0.72           N  
ATOM   3607  CA  ASN A 456      -5.859 -61.469  45.458  1.00  0.72           C  
ATOM   3608  C   ASN A 456      -4.811 -61.824  44.409  1.00  0.72           C  
ATOM   3609  O   ASN A 456      -4.925 -62.844  43.737  1.00  0.72           O  
ATOM   3610  CB  ASN A 456      -7.232 -61.973  44.927  1.00  0.72           C  
ATOM   3611  CG  ASN A 456      -8.284 -61.948  46.027  1.00  0.72           C  
ATOM   3612  OD1 ASN A 456      -8.014 -62.078  47.216  1.00  0.72           O  
ATOM   3613  ND2 ASN A 456      -9.566 -61.795  45.616  1.00  0.72           N  
ATOM   3614  N   TYR A 457      -3.779 -60.989  44.218  1.00  0.72           N  
ATOM   3615  CA  TYR A 457      -2.710 -61.264  43.267  1.00  0.72           C  
ATOM   3616  C   TYR A 457      -1.810 -62.432  43.674  1.00  0.72           C  
ATOM   3617  O   TYR A 457      -1.621 -62.719  44.856  1.00  0.72           O  
ATOM   3618  CB  TYR A 457      -1.812 -60.025  43.041  1.00  0.72           C  
ATOM   3619  CG  TYR A 457      -2.564 -58.885  42.407  1.00  0.72           C  
ATOM   3620  CD1 TYR A 457      -3.206 -57.925  43.206  1.00  0.72           C  
ATOM   3621  CD2 TYR A 457      -2.559 -58.709  41.013  1.00  0.72           C  
ATOM   3622  CE1 TYR A 457      -3.788 -56.786  42.630  1.00  0.72           C  
ATOM   3623  CE2 TYR A 457      -3.161 -57.583  40.432  1.00  0.72           C  
ATOM   3624  CZ  TYR A 457      -3.766 -56.617  41.243  1.00  0.72           C  
ATOM   3625  OH  TYR A 457      -4.339 -55.460  40.678  1.00  0.72           O  
ATOM   3626  N   ASP A 458      -1.214 -63.139  42.693  1.00  0.79           N  
ATOM   3627  CA  ASP A 458      -0.303 -64.230  42.985  1.00  0.79           C  
ATOM   3628  C   ASP A 458       1.057 -63.759  43.526  1.00  0.79           C  
ATOM   3629  O   ASP A 458       1.475 -62.603  43.416  1.00  0.79           O  
ATOM   3630  CB  ASP A 458      -0.114 -65.149  41.740  1.00  0.79           C  
ATOM   3631  CG  ASP A 458       0.539 -66.477  42.106  1.00  0.79           C  
ATOM   3632  OD1 ASP A 458      -0.152 -67.338  42.696  1.00  0.79           O  
ATOM   3633  OD2 ASP A 458       1.783 -66.586  41.922  1.00  0.79           O  
ATOM   3634  N   LYS A 459       1.823 -64.709  44.095  1.00  0.75           N  
ATOM   3635  CA  LYS A 459       3.202 -64.542  44.496  1.00  0.75           C  
ATOM   3636  C   LYS A 459       4.098 -64.149  43.322  1.00  0.75           C  
ATOM   3637  O   LYS A 459       5.011 -63.331  43.465  1.00  0.75           O  
ATOM   3638  CB  LYS A 459       3.739 -65.853  45.135  1.00  0.75           C  
ATOM   3639  CG  LYS A 459       3.102 -66.203  46.492  1.00  0.75           C  
ATOM   3640  CD  LYS A 459       3.687 -67.499  47.085  1.00  0.75           C  
ATOM   3641  CE  LYS A 459       3.102 -67.855  48.454  1.00  0.75           C  
ATOM   3642  NZ  LYS A 459       3.691 -69.124  48.942  1.00  0.75           N  
ATOM   3643  N   SER A 460       3.846 -64.699  42.116  1.00  0.81           N  
ATOM   3644  CA  SER A 460       4.538 -64.293  40.897  1.00  0.81           C  
ATOM   3645  C   SER A 460       4.288 -62.845  40.495  1.00  0.81           C  
ATOM   3646  O   SER A 460       5.214 -62.093  40.191  1.00  0.81           O  
ATOM   3647  CB  SER A 460       4.180 -65.214  39.696  1.00  0.81           C  
ATOM   3648  OG  SER A 460       2.834 -65.046  39.243  1.00  0.81           O  
ATOM   3649  N   GLU A 461       3.013 -62.413  40.548  1.00  0.75           N  
ATOM   3650  CA  GLU A 461       2.540 -61.069  40.270  1.00  0.75           C  
ATOM   3651  C   GLU A 461       3.134 -60.040  41.225  1.00  0.75           C  
ATOM   3652  O   GLU A 461       3.518 -58.942  40.823  1.00  0.75           O  
ATOM   3653  CB  GLU A 461       0.988 -61.011  40.306  1.00  0.75           C  
ATOM   3654  CG  GLU A 461       0.319 -61.626  39.045  1.00  0.75           C  
ATOM   3655  CD  GLU A 461      -1.199 -61.661  39.110  1.00  0.75           C  
ATOM   3656  OE1 GLU A 461      -1.721 -62.314  40.046  1.00  0.75           O  
ATOM   3657  OE2 GLU A 461      -1.876 -61.033  38.255  1.00  0.75           O  
ATOM   3658  N   ILE A 462       3.283 -60.387  42.522  1.00  0.77           N  
ATOM   3659  CA  ILE A 462       4.009 -59.578  43.502  1.00  0.77           C  
ATOM   3660  C   ILE A 462       5.464 -59.340  43.117  1.00  0.77           C  
ATOM   3661  O   ILE A 462       5.949 -58.209  43.128  1.00  0.77           O  
ATOM   3662  CB  ILE A 462       3.959 -60.249  44.887  1.00  0.77           C  
ATOM   3663  CG1 ILE A 462       2.542 -60.084  45.486  1.00  0.77           C  
ATOM   3664  CG2 ILE A 462       5.097 -59.795  45.843  1.00  0.77           C  
ATOM   3665  CD1 ILE A 462       2.315 -60.845  46.797  1.00  0.77           C  
ATOM   3666  N   ALA A 463       6.201 -60.396  42.720  1.00  0.84           N  
ATOM   3667  CA  ALA A 463       7.572 -60.286  42.259  1.00  0.84           C  
ATOM   3668  C   ALA A 463       7.709 -59.499  40.962  1.00  0.84           C  
ATOM   3669  O   ALA A 463       8.611 -58.677  40.794  1.00  0.84           O  
ATOM   3670  CB  ALA A 463       8.166 -61.694  42.111  1.00  0.84           C  
ATOM   3671  N   LEU A 464       6.769 -59.701  40.023  1.00  0.79           N  
ATOM   3672  CA  LEU A 464       6.675 -58.936  38.798  1.00  0.79           C  
ATOM   3673  C   LEU A 464       6.470 -57.445  39.036  1.00  0.79           C  
ATOM   3674  O   LEU A 464       7.151 -56.603  38.457  1.00  0.79           O  
ATOM   3675  CB  LEU A 464       5.508 -59.483  37.944  1.00  0.79           C  
ATOM   3676  CG  LEU A 464       5.346 -58.821  36.563  1.00  0.79           C  
ATOM   3677  CD1 LEU A 464       6.642 -58.907  35.757  1.00  0.79           C  
ATOM   3678  CD2 LEU A 464       4.196 -59.469  35.785  1.00  0.79           C  
ATOM   3679  N   SER A 465       5.563 -57.086  39.960  1.00  0.84           N  
ATOM   3680  CA  SER A 465       5.299 -55.714  40.379  1.00  0.84           C  
ATOM   3681  C   SER A 465       6.526 -55.035  40.975  1.00  0.84           C  
ATOM   3682  O   SER A 465       6.882 -53.913  40.621  1.00  0.84           O  
ATOM   3683  CB  SER A 465       4.140 -55.736  41.405  1.00  0.84           C  
ATOM   3684  OG  SER A 465       3.639 -54.443  41.702  1.00  0.84           O  
ATOM   3685  N   LYS A 466       7.279 -55.753  41.835  1.00  0.79           N  
ATOM   3686  CA  LYS A 466       8.558 -55.287  42.353  1.00  0.79           C  
ATOM   3687  C   LYS A 466       9.618 -55.027  41.279  1.00  0.79           C  
ATOM   3688  O   LYS A 466      10.324 -54.024  41.327  1.00  0.79           O  
ATOM   3689  CB  LYS A 466       9.117 -56.271  43.410  1.00  0.79           C  
ATOM   3690  CG  LYS A 466       8.272 -56.328  44.694  1.00  0.79           C  
ATOM   3691  CD  LYS A 466       8.825 -57.316  45.734  1.00  0.79           C  
ATOM   3692  CE  LYS A 466       7.991 -57.329  47.018  1.00  0.79           C  
ATOM   3693  NZ  LYS A 466       8.580 -58.264  47.996  1.00  0.79           N  
ATOM   3694  N   ARG A 467       9.729 -55.887  40.240  1.00  0.74           N  
ATOM   3695  CA  ARG A 467      10.572 -55.606  39.079  1.00  0.74           C  
ATOM   3696  C   ARG A 467      10.189 -54.321  38.339  1.00  0.74           C  
ATOM   3697  O   ARG A 467      11.044 -53.522  37.961  1.00  0.74           O  
ATOM   3698  CB  ARG A 467      10.481 -56.740  38.017  1.00  0.74           C  
ATOM   3699  CG  ARG A 467      11.202 -58.057  38.356  1.00  0.74           C  
ATOM   3700  CD  ARG A 467      10.924 -59.181  37.339  1.00  0.74           C  
ATOM   3701  NE  ARG A 467      11.356 -58.715  35.972  1.00  0.74           N  
ATOM   3702  CZ  ARG A 467      10.747 -59.046  34.821  1.00  0.74           C  
ATOM   3703  NH1 ARG A 467       9.664 -59.813  34.789  1.00  0.74           N  
ATOM   3704  NH2 ARG A 467      11.249 -58.586  33.677  1.00  0.74           N  
ATOM   3705  N   MET A 468       8.880 -54.092  38.111  1.00  0.82           N  
ATOM   3706  CA  MET A 468       8.381 -52.913  37.421  1.00  0.82           C  
ATOM   3707  C   MET A 468       8.636 -51.618  38.158  1.00  0.82           C  
ATOM   3708  O   MET A 468       9.077 -50.632  37.567  1.00  0.82           O  
ATOM   3709  CB  MET A 468       6.870 -53.042  37.128  1.00  0.82           C  
ATOM   3710  CG  MET A 468       6.547 -54.166  36.132  1.00  0.82           C  
ATOM   3711  SD  MET A 468       7.398 -54.012  34.547  1.00  0.82           S  
ATOM   3712  CE  MET A 468       7.056 -55.732  34.099  1.00  0.82           C  
ATOM   3713  N   MET A 469       8.424 -51.611  39.486  1.00  0.82           N  
ATOM   3714  CA  MET A 469       8.769 -50.488  40.335  1.00  0.82           C  
ATOM   3715  C   MET A 469      10.249 -50.149  40.283  1.00  0.82           C  
ATOM   3716  O   MET A 469      10.615 -48.986  40.117  1.00  0.82           O  
ATOM   3717  CB  MET A 469       8.353 -50.788  41.787  1.00  0.82           C  
ATOM   3718  CG  MET A 469       6.829 -50.728  41.967  1.00  0.82           C  
ATOM   3719  SD  MET A 469       6.311 -50.620  43.690  1.00  0.82           S  
ATOM   3720  CE  MET A 469       6.900 -52.260  44.189  1.00  0.82           C  
ATOM   3721  N   GLY A 470      11.129 -51.172  40.325  1.00  0.85           N  
ATOM   3722  CA  GLY A 470      12.569 -50.974  40.192  1.00  0.85           C  
ATOM   3723  C   GLY A 470      13.004 -50.407  38.866  1.00  0.85           C  
ATOM   3724  O   GLY A 470      13.841 -49.512  38.811  1.00  0.85           O  
ATOM   3725  N   TYR A 471      12.412 -50.851  37.737  1.00  0.78           N  
ATOM   3726  CA  TYR A 471      12.694 -50.249  36.438  1.00  0.78           C  
ATOM   3727  C   TYR A 471      12.289 -48.777  36.361  1.00  0.78           C  
ATOM   3728  O   TYR A 471      13.048 -47.921  35.902  1.00  0.78           O  
ATOM   3729  CB  TYR A 471      11.925 -50.965  35.289  1.00  0.78           C  
ATOM   3730  CG  TYR A 471      12.362 -52.382  35.004  1.00  0.78           C  
ATOM   3731  CD1 TYR A 471      13.712 -52.776  34.942  1.00  0.78           C  
ATOM   3732  CD2 TYR A 471      11.375 -53.336  34.704  1.00  0.78           C  
ATOM   3733  CE1 TYR A 471      14.060 -54.096  34.603  1.00  0.78           C  
ATOM   3734  CE2 TYR A 471      11.717 -54.650  34.359  1.00  0.78           C  
ATOM   3735  CZ  TYR A 471      13.061 -55.029  34.291  1.00  0.78           C  
ATOM   3736  OH  TYR A 471      13.385 -56.334  33.847  1.00  0.78           O  
ATOM   3737  N   TRP A 472      11.072 -48.443  36.835  1.00  0.82           N  
ATOM   3738  CA  TRP A 472      10.544 -47.089  36.818  1.00  0.82           C  
ATOM   3739  C   TRP A 472      11.333 -46.148  37.720  1.00  0.82           C  
ATOM   3740  O   TRP A 472      11.691 -45.035  37.333  1.00  0.82           O  
ATOM   3741  CB  TRP A 472       9.034 -47.094  37.207  1.00  0.82           C  
ATOM   3742  CG  TRP A 472       8.046 -46.974  36.045  1.00  0.82           C  
ATOM   3743  CD1 TRP A 472       7.107 -45.995  35.851  1.00  0.82           C  
ATOM   3744  CD2 TRP A 472       7.891 -47.897  34.944  1.00  0.82           C  
ATOM   3745  NE1 TRP A 472       6.390 -46.235  34.697  1.00  0.82           N  
ATOM   3746  CE2 TRP A 472       6.864 -47.387  34.120  1.00  0.82           C  
ATOM   3747  CE3 TRP A 472       8.531 -49.093  34.622  1.00  0.82           C  
ATOM   3748  CZ2 TRP A 472       6.481 -48.048  32.961  1.00  0.82           C  
ATOM   3749  CZ3 TRP A 472       8.140 -49.767  33.454  1.00  0.82           C  
ATOM   3750  CH2 TRP A 472       7.132 -49.247  32.631  1.00  0.82           C  
ATOM   3751  N   THR A 473      11.671 -46.587  38.945  1.00  0.80           N  
ATOM   3752  CA  THR A 473      12.514 -45.815  39.849  1.00  0.80           C  
ATOM   3753  C   THR A 473      13.943 -45.673  39.382  1.00  0.80           C  
ATOM   3754  O   THR A 473      14.509 -44.585  39.479  1.00  0.80           O  
ATOM   3755  CB  THR A 473      12.513 -46.359  41.255  1.00  0.80           C  
ATOM   3756  OG1 THR A 473      11.197 -46.260  41.775  1.00  0.80           O  
ATOM   3757  CG2 THR A 473      13.427 -45.551  42.187  1.00  0.80           C  
ATOM   3758  N   ASN A 474      14.578 -46.730  38.822  1.00  0.78           N  
ATOM   3759  CA  ASN A 474      15.914 -46.616  38.240  1.00  0.78           C  
ATOM   3760  C   ASN A 474      15.964 -45.570  37.142  1.00  0.78           C  
ATOM   3761  O   ASN A 474      16.848 -44.719  37.119  1.00  0.78           O  
ATOM   3762  CB  ASN A 474      16.386 -47.936  37.589  1.00  0.78           C  
ATOM   3763  CG  ASN A 474      16.877 -48.922  38.631  1.00  0.78           C  
ATOM   3764  OD1 ASN A 474      17.154 -48.598  39.786  1.00  0.78           O  
ATOM   3765  ND2 ASN A 474      17.040 -50.186  38.182  1.00  0.78           N  
ATOM   3766  N   PHE A 475      14.943 -45.557  36.259  1.00  0.80           N  
ATOM   3767  CA  PHE A 475      14.785 -44.519  35.262  1.00  0.80           C  
ATOM   3768  C   PHE A 475      14.671 -43.132  35.894  1.00  0.80           C  
ATOM   3769  O   PHE A 475      15.394 -42.217  35.520  1.00  0.80           O  
ATOM   3770  CB  PHE A 475      13.556 -44.849  34.372  1.00  0.80           C  
ATOM   3771  CG  PHE A 475      13.376 -43.831  33.285  1.00  0.80           C  
ATOM   3772  CD1 PHE A 475      14.193 -43.841  32.145  1.00  0.80           C  
ATOM   3773  CD2 PHE A 475      12.441 -42.797  33.453  1.00  0.80           C  
ATOM   3774  CE1 PHE A 475      14.093 -42.818  31.194  1.00  0.80           C  
ATOM   3775  CE2 PHE A 475      12.339 -41.772  32.510  1.00  0.80           C  
ATOM   3776  CZ  PHE A 475      13.175 -41.779  31.390  1.00  0.80           C  
ATOM   3777  N   ALA A 476      13.843 -42.955  36.938  1.00  0.85           N  
ATOM   3778  CA  ALA A 476      13.740 -41.693  37.643  1.00  0.85           C  
ATOM   3779  C   ALA A 476      15.036 -41.195  38.287  1.00  0.85           C  
ATOM   3780  O   ALA A 476      15.354 -40.009  38.245  1.00  0.85           O  
ATOM   3781  CB  ALA A 476      12.633 -41.784  38.711  1.00  0.85           C  
ATOM   3782  N   LYS A 477      15.818 -42.097  38.903  1.00  0.77           N  
ATOM   3783  CA  LYS A 477      17.117 -41.770  39.456  1.00  0.77           C  
ATOM   3784  C   LYS A 477      18.210 -41.489  38.421  1.00  0.77           C  
ATOM   3785  O   LYS A 477      18.987 -40.550  38.592  1.00  0.77           O  
ATOM   3786  CB  LYS A 477      17.567 -42.884  40.443  1.00  0.77           C  
ATOM   3787  CG  LYS A 477      16.664 -42.984  41.691  1.00  0.77           C  
ATOM   3788  CD  LYS A 477      17.089 -44.086  42.686  1.00  0.77           C  
ATOM   3789  CE  LYS A 477      16.179 -44.155  43.927  1.00  0.77           C  
ATOM   3790  NZ  LYS A 477      16.456 -45.360  44.747  1.00  0.77           N  
ATOM   3791  N   THR A 478      18.330 -42.293  37.337  1.00  0.81           N  
ATOM   3792  CA  THR A 478      19.518 -42.245  36.468  1.00  0.81           C  
ATOM   3793  C   THR A 478      19.247 -41.967  35.006  1.00  0.81           C  
ATOM   3794  O   THR A 478      20.167 -41.664  34.249  1.00  0.81           O  
ATOM   3795  CB  THR A 478      20.327 -43.551  36.478  1.00  0.81           C  
ATOM   3796  OG1 THR A 478      19.617 -44.634  35.882  1.00  0.81           O  
ATOM   3797  CG2 THR A 478      20.647 -43.948  37.925  1.00  0.81           C  
ATOM   3798  N   GLY A 479      17.987 -42.063  34.546  1.00  0.85           N  
ATOM   3799  CA  GLY A 479      17.666 -42.012  33.124  1.00  0.85           C  
ATOM   3800  C   GLY A 479      17.799 -43.313  32.394  1.00  0.85           C  
ATOM   3801  O   GLY A 479      17.724 -43.361  31.169  1.00  0.85           O  
ATOM   3802  N   ASN A 480      18.010 -44.411  33.128  1.00  0.81           N  
ATOM   3803  CA  ASN A 480      18.183 -45.732  32.570  1.00  0.81           C  
ATOM   3804  C   ASN A 480      17.408 -46.709  33.450  1.00  0.81           C  
ATOM   3805  O   ASN A 480      17.643 -46.720  34.655  1.00  0.81           O  
ATOM   3806  CB  ASN A 480      19.708 -46.033  32.545  1.00  0.81           C  
ATOM   3807  CG  ASN A 480      20.068 -47.308  31.791  1.00  0.81           C  
ATOM   3808  OD1 ASN A 480      19.341 -48.301  31.801  1.00  0.81           O  
ATOM   3809  ND2 ASN A 480      21.240 -47.297  31.115  1.00  0.81           N  
ATOM   3810  N   PRO A 481      16.488 -47.545  32.973  1.00  0.84           N  
ATOM   3811  CA  PRO A 481      15.753 -48.449  33.846  1.00  0.84           C  
ATOM   3812  C   PRO A 481      16.588 -49.641  34.260  1.00  0.84           C  
ATOM   3813  O   PRO A 481      16.213 -50.339  35.200  1.00  0.84           O  
ATOM   3814  CB  PRO A 481      14.573 -48.899  32.968  1.00  0.84           C  
ATOM   3815  CG  PRO A 481      15.110 -48.829  31.535  1.00  0.84           C  
ATOM   3816  CD  PRO A 481      16.034 -47.616  31.579  1.00  0.84           C  
ATOM   3817  N   SER A 482      17.685 -49.938  33.543  1.00  0.74           N  
ATOM   3818  CA  SER A 482      18.442 -51.165  33.710  1.00  0.74           C  
ATOM   3819  C   SER A 482      19.053 -51.364  35.088  1.00  0.74           C  
ATOM   3820  O   SER A 482      19.662 -50.470  35.674  1.00  0.74           O  
ATOM   3821  CB  SER A 482      19.564 -51.282  32.647  1.00  0.74           C  
ATOM   3822  OG  SER A 482      20.062 -52.617  32.516  1.00  0.74           O  
ATOM   3823  N   LEU A 483      18.932 -52.590  35.630  1.00  0.62           N  
ATOM   3824  CA  LEU A 483      19.668 -53.018  36.801  1.00  0.62           C  
ATOM   3825  C   LEU A 483      21.137 -53.259  36.443  1.00  0.62           C  
ATOM   3826  O   LEU A 483      21.550 -53.197  35.284  1.00  0.62           O  
ATOM   3827  CB  LEU A 483      19.057 -54.317  37.405  1.00  0.62           C  
ATOM   3828  CG  LEU A 483      17.619 -54.185  37.960  1.00  0.62           C  
ATOM   3829  CD1 LEU A 483      17.019 -55.569  38.253  1.00  0.62           C  
ATOM   3830  CD2 LEU A 483      17.558 -53.339  39.239  1.00  0.62           C  
ATOM   3831  N   SER A 484      21.989 -53.547  37.448  1.00  0.55           N  
ATOM   3832  CA  SER A 484      23.344 -54.037  37.207  1.00  0.55           C  
ATOM   3833  C   SER A 484      23.367 -55.314  36.369  1.00  0.55           C  
ATOM   3834  O   SER A 484      22.460 -56.139  36.453  1.00  0.55           O  
ATOM   3835  CB  SER A 484      24.077 -54.307  38.543  1.00  0.55           C  
ATOM   3836  OG  SER A 484      25.466 -54.575  38.345  1.00  0.55           O  
ATOM   3837  N   ALA A 485      24.380 -55.473  35.492  1.00  0.57           N  
ATOM   3838  CA  ALA A 485      24.429 -56.555  34.529  1.00  0.57           C  
ATOM   3839  C   ALA A 485      24.440 -57.962  35.141  1.00  0.57           C  
ATOM   3840  O   ALA A 485      25.100 -58.218  36.144  1.00  0.57           O  
ATOM   3841  CB  ALA A 485      25.633 -56.371  33.585  1.00  0.57           C  
ATOM   3842  N   ASP A 486      23.693 -58.891  34.510  1.00  0.51           N  
ATOM   3843  CA  ASP A 486      23.427 -60.229  35.008  1.00  0.51           C  
ATOM   3844  C   ASP A 486      23.152 -61.141  33.806  1.00  0.51           C  
ATOM   3845  O   ASP A 486      23.281 -60.714  32.657  1.00  0.51           O  
ATOM   3846  CB  ASP A 486      22.231 -60.228  36.000  1.00  0.51           C  
ATOM   3847  CG  ASP A 486      22.230 -61.437  36.928  1.00  0.51           C  
ATOM   3848  OD1 ASP A 486      23.050 -62.366  36.704  1.00  0.51           O  
ATOM   3849  OD2 ASP A 486      21.380 -61.454  37.849  1.00  0.51           O  
ATOM   3850  N   GLY A 487      22.800 -62.425  34.027  1.00  0.58           N  
ATOM   3851  CA  GLY A 487      22.497 -63.402  32.988  1.00  0.58           C  
ATOM   3852  C   GLY A 487      21.012 -63.611  32.746  1.00  0.58           C  
ATOM   3853  O   GLY A 487      20.191 -63.501  33.644  1.00  0.58           O  
ATOM   3854  N   THR A 488      20.550 -63.980  31.531  1.00  0.52           N  
ATOM   3855  CA  THR A 488      21.208 -64.039  30.223  1.00  0.52           C  
ATOM   3856  C   THR A 488      21.529 -62.654  29.715  1.00  0.52           C  
ATOM   3857  O   THR A 488      20.622 -61.888  29.406  1.00  0.52           O  
ATOM   3858  CB  THR A 488      20.323 -64.713  29.168  1.00  0.52           C  
ATOM   3859  OG1 THR A 488      20.067 -66.053  29.553  1.00  0.52           O  
ATOM   3860  CG2 THR A 488      20.973 -64.774  27.775  1.00  0.52           C  
ATOM   3861  N   TRP A 489      22.824 -62.299  29.583  1.00  0.41           N  
ATOM   3862  CA  TRP A 489      23.305 -60.925  29.420  1.00  0.41           C  
ATOM   3863  C   TRP A 489      22.604 -60.064  28.367  1.00  0.41           C  
ATOM   3864  O   TRP A 489      22.084 -58.997  28.684  1.00  0.41           O  
ATOM   3865  CB  TRP A 489      24.846 -60.960  29.190  1.00  0.41           C  
ATOM   3866  CG  TRP A 489      25.539 -59.610  29.073  1.00  0.41           C  
ATOM   3867  CD1 TRP A 489      26.001 -58.778  30.056  1.00  0.41           C  
ATOM   3868  CD2 TRP A 489      25.769 -58.926  27.825  1.00  0.41           C  
ATOM   3869  NE1 TRP A 489      26.496 -57.612  29.502  1.00  0.41           N  
ATOM   3870  CE2 TRP A 489      26.341 -57.683  28.134  1.00  0.41           C  
ATOM   3871  CE3 TRP A 489      25.507 -59.290  26.505  1.00  0.41           C  
ATOM   3872  CZ2 TRP A 489      26.639 -56.763  27.135  1.00  0.41           C  
ATOM   3873  CZ3 TRP A 489      25.790 -58.359  25.494  1.00  0.41           C  
ATOM   3874  CH2 TRP A 489      26.339 -57.107  25.806  1.00  0.41           C  
ATOM   3875  N   THR A 490      22.518 -60.519  27.100  1.00  0.53           N  
ATOM   3876  CA  THR A 490      21.916 -59.729  26.023  1.00  0.53           C  
ATOM   3877  C   THR A 490      20.446 -59.429  26.224  1.00  0.53           C  
ATOM   3878  O   THR A 490      19.995 -58.303  26.050  1.00  0.53           O  
ATOM   3879  CB  THR A 490      22.035 -60.435  24.677  1.00  0.53           C  
ATOM   3880  OG1 THR A 490      23.393 -60.751  24.419  1.00  0.53           O  
ATOM   3881  CG2 THR A 490      21.535 -59.565  23.514  1.00  0.53           C  
ATOM   3882  N   ALA A 491      19.651 -60.440  26.615  1.00  0.60           N  
ATOM   3883  CA  ALA A 491      18.223 -60.275  26.791  1.00  0.60           C  
ATOM   3884  C   ALA A 491      17.852 -59.666  28.134  1.00  0.60           C  
ATOM   3885  O   ALA A 491      16.814 -59.031  28.290  1.00  0.60           O  
ATOM   3886  CB  ALA A 491      17.581 -61.662  26.635  1.00  0.60           C  
ATOM   3887  N   ASN A 492      18.729 -59.824  29.141  1.00  0.58           N  
ATOM   3888  CA  ASN A 492      18.588 -59.204  30.440  1.00  0.58           C  
ATOM   3889  C   ASN A 492      18.708 -57.683  30.381  1.00  0.58           C  
ATOM   3890  O   ASN A 492      18.004 -56.963  31.085  1.00  0.58           O  
ATOM   3891  CB  ASN A 492      19.623 -59.821  31.411  1.00  0.58           C  
ATOM   3892  CG  ASN A 492      19.346 -59.425  32.853  1.00  0.58           C  
ATOM   3893  OD1 ASN A 492      18.271 -59.688  33.391  1.00  0.58           O  
ATOM   3894  ND2 ASN A 492      20.336 -58.765  33.492  1.00  0.58           N  
ATOM   3895  N   TYR A 493      19.617 -57.151  29.540  1.00  0.55           N  
ATOM   3896  CA  TYR A 493      19.706 -55.722  29.303  1.00  0.55           C  
ATOM   3897  C   TYR A 493      18.468 -55.131  28.607  1.00  0.55           C  
ATOM   3898  O   TYR A 493      17.868 -55.745  27.729  1.00  0.55           O  
ATOM   3899  CB  TYR A 493      21.008 -55.413  28.510  1.00  0.55           C  
ATOM   3900  CG  TYR A 493      21.272 -53.935  28.371  1.00  0.55           C  
ATOM   3901  CD1 TYR A 493      21.577 -53.159  29.500  1.00  0.55           C  
ATOM   3902  CD2 TYR A 493      21.168 -53.305  27.120  1.00  0.55           C  
ATOM   3903  CE1 TYR A 493      21.748 -51.771  29.387  1.00  0.55           C  
ATOM   3904  CE2 TYR A 493      21.324 -51.914  27.010  1.00  0.55           C  
ATOM   3905  CZ  TYR A 493      21.601 -51.146  28.147  1.00  0.55           C  
ATOM   3906  OH  TYR A 493      21.724 -49.744  28.058  1.00  0.55           O  
ATOM   3907  N   TRP A 494      18.063 -53.889  28.960  1.00  0.66           N  
ATOM   3908  CA  TRP A 494      17.020 -53.183  28.240  1.00  0.66           C  
ATOM   3909  C   TRP A 494      17.679 -52.215  27.261  1.00  0.66           C  
ATOM   3910  O   TRP A 494      18.215 -51.196  27.702  1.00  0.66           O  
ATOM   3911  CB  TRP A 494      16.097 -52.407  29.227  1.00  0.66           C  
ATOM   3912  CG  TRP A 494      14.842 -51.749  28.646  1.00  0.66           C  
ATOM   3913  CD1 TRP A 494      14.552 -51.395  27.353  1.00  0.66           C  
ATOM   3914  CD2 TRP A 494      13.657 -51.445  29.411  1.00  0.66           C  
ATOM   3915  NE1 TRP A 494      13.290 -50.855  27.269  1.00  0.66           N  
ATOM   3916  CE2 TRP A 494      12.733 -50.862  28.521  1.00  0.66           C  
ATOM   3917  CE3 TRP A 494      13.327 -51.655  30.752  1.00  0.66           C  
ATOM   3918  CZ2 TRP A 494      11.489 -50.444  28.954  1.00  0.66           C  
ATOM   3919  CZ3 TRP A 494      12.042 -51.278  31.177  1.00  0.66           C  
ATOM   3920  CH2 TRP A 494      11.137 -50.674  30.292  1.00  0.66           C  
ATOM   3921  N   PRO A 495      17.683 -52.451  25.952  1.00  0.75           N  
ATOM   3922  CA  PRO A 495      18.344 -51.566  25.007  1.00  0.75           C  
ATOM   3923  C   PRO A 495      17.514 -50.353  24.644  1.00  0.75           C  
ATOM   3924  O   PRO A 495      16.285 -50.369  24.696  1.00  0.75           O  
ATOM   3925  CB  PRO A 495      18.574 -52.452  23.784  1.00  0.75           C  
ATOM   3926  CG  PRO A 495      17.400 -53.430  23.813  1.00  0.75           C  
ATOM   3927  CD  PRO A 495      17.179 -53.666  25.301  1.00  0.75           C  
ATOM   3928  N   LEU A 496      18.197 -49.252  24.299  1.00  0.76           N  
ATOM   3929  CA  LEU A 496      17.607 -48.031  23.812  1.00  0.76           C  
ATOM   3930  C   LEU A 496      16.879 -48.211  22.479  1.00  0.76           C  
ATOM   3931  O   LEU A 496      17.356 -48.861  21.550  1.00  0.76           O  
ATOM   3932  CB  LEU A 496      18.713 -46.956  23.641  1.00  0.76           C  
ATOM   3933  CG  LEU A 496      19.269 -46.324  24.939  1.00  0.76           C  
ATOM   3934  CD1 LEU A 496      19.985 -47.297  25.890  1.00  0.76           C  
ATOM   3935  CD2 LEU A 496      20.236 -45.189  24.581  1.00  0.76           C  
ATOM   3936  N   HIS A 497      15.702 -47.582  22.341  1.00  0.76           N  
ATOM   3937  CA  HIS A 497      14.953 -47.554  21.107  1.00  0.76           C  
ATOM   3938  C   HIS A 497      15.557 -46.554  20.145  1.00  0.76           C  
ATOM   3939  O   HIS A 497      15.918 -45.436  20.509  1.00  0.76           O  
ATOM   3940  CB  HIS A 497      13.467 -47.220  21.358  1.00  0.76           C  
ATOM   3941  CG  HIS A 497      12.570 -47.403  20.167  1.00  0.76           C  
ATOM   3942  ND1 HIS A 497      12.384 -46.373  19.266  1.00  0.76           N  
ATOM   3943  CD2 HIS A 497      11.858 -48.489  19.780  1.00  0.76           C  
ATOM   3944  CE1 HIS A 497      11.566 -46.852  18.354  1.00  0.76           C  
ATOM   3945  NE2 HIS A 497      11.212 -48.131  18.618  1.00  0.76           N  
ATOM   3946  N   THR A 498      15.698 -46.953  18.874  1.00  0.76           N  
ATOM   3947  CA  THR A 498      16.250 -46.089  17.844  1.00  0.76           C  
ATOM   3948  C   THR A 498      15.371 -46.210  16.625  1.00  0.76           C  
ATOM   3949  O   THR A 498      14.692 -47.227  16.479  1.00  0.76           O  
ATOM   3950  CB  THR A 498      17.716 -46.381  17.475  1.00  0.76           C  
ATOM   3951  OG1 THR A 498      17.929 -47.686  16.948  1.00  0.76           O  
ATOM   3952  CG2 THR A 498      18.612 -46.231  18.715  1.00  0.76           C  
ATOM   3953  N   PRO A 499      15.308 -45.247  15.704  1.00  0.77           N  
ATOM   3954  CA  PRO A 499      14.382 -45.308  14.575  1.00  0.77           C  
ATOM   3955  C   PRO A 499      14.699 -46.431  13.612  1.00  0.77           C  
ATOM   3956  O   PRO A 499      13.798 -46.869  12.901  1.00  0.77           O  
ATOM   3957  CB  PRO A 499      14.523 -43.929  13.908  1.00  0.77           C  
ATOM   3958  CG  PRO A 499      15.910 -43.453  14.340  1.00  0.77           C  
ATOM   3959  CD  PRO A 499      15.969 -43.940  15.780  1.00  0.77           C  
ATOM   3960  N   THR A 500      15.964 -46.880  13.549  1.00  0.69           N  
ATOM   3961  CA  THR A 500      16.382 -47.927  12.630  1.00  0.69           C  
ATOM   3962  C   THR A 500      16.171 -49.308  13.204  1.00  0.69           C  
ATOM   3963  O   THR A 500      15.445 -50.115  12.631  1.00  0.69           O  
ATOM   3964  CB  THR A 500      17.863 -47.793  12.293  1.00  0.69           C  
ATOM   3965  OG1 THR A 500      18.109 -46.540  11.678  1.00  0.69           O  
ATOM   3966  CG2 THR A 500      18.355 -48.877  11.325  1.00  0.69           C  
ATOM   3967  N   LYS A 501      16.781 -49.626  14.369  1.00  0.65           N  
ATOM   3968  CA  LYS A 501      16.675 -50.960  14.948  1.00  0.65           C  
ATOM   3969  C   LYS A 501      15.353 -51.194  15.656  1.00  0.65           C  
ATOM   3970  O   LYS A 501      14.832 -52.302  15.680  1.00  0.65           O  
ATOM   3971  CB  LYS A 501      17.845 -51.245  15.924  1.00  0.65           C  
ATOM   3972  CG  LYS A 501      19.198 -51.444  15.220  1.00  0.65           C  
ATOM   3973  CD  LYS A 501      20.322 -51.779  16.216  1.00  0.65           C  
ATOM   3974  CE  LYS A 501      21.660 -52.085  15.544  1.00  0.65           C  
ATOM   3975  NZ  LYS A 501      22.665 -52.398  16.581  1.00  0.65           N  
ATOM   3976  N   GLN A 502      14.759 -50.131  16.238  1.00  0.68           N  
ATOM   3977  CA  GLN A 502      13.417 -50.150  16.796  1.00  0.68           C  
ATOM   3978  C   GLN A 502      13.217 -51.127  17.948  1.00  0.68           C  
ATOM   3979  O   GLN A 502      12.125 -51.669  18.126  1.00  0.68           O  
ATOM   3980  CB  GLN A 502      12.354 -50.384  15.686  1.00  0.68           C  
ATOM   3981  CG  GLN A 502      12.362 -49.296  14.591  1.00  0.68           C  
ATOM   3982  CD  GLN A 502      11.492 -49.705  13.404  1.00  0.68           C  
ATOM   3983  OE1 GLN A 502      10.261 -49.717  13.494  1.00  0.68           O  
ATOM   3984  NE2 GLN A 502      12.145 -50.037  12.266  1.00  0.68           N  
ATOM   3985  N   GLU A 503      14.272 -51.348  18.758  1.00  0.71           N  
ATOM   3986  CA  GLU A 503      14.292 -52.329  19.827  1.00  0.71           C  
ATOM   3987  C   GLU A 503      13.457 -51.942  21.039  1.00  0.71           C  
ATOM   3988  O   GLU A 503      13.451 -50.803  21.511  1.00  0.71           O  
ATOM   3989  CB  GLU A 503      15.733 -52.710  20.260  1.00  0.71           C  
ATOM   3990  CG  GLU A 503      16.564 -53.422  19.152  1.00  0.71           C  
ATOM   3991  CD  GLU A 503      18.044 -53.618  19.507  1.00  0.71           C  
ATOM   3992  OE1 GLU A 503      18.407 -53.437  20.696  1.00  0.71           O  
ATOM   3993  OE2 GLU A 503      18.853 -53.902  18.582  1.00  0.71           O  
ATOM   3994  N   VAL A 504      12.690 -52.914  21.557  1.00  0.77           N  
ATOM   3995  CA  VAL A 504      11.791 -52.738  22.678  1.00  0.77           C  
ATOM   3996  C   VAL A 504      11.866 -53.974  23.530  1.00  0.77           C  
ATOM   3997  O   VAL A 504      12.340 -55.019  23.084  1.00  0.77           O  
ATOM   3998  CB  VAL A 504      10.333 -52.494  22.284  1.00  0.77           C  
ATOM   3999  CG1 VAL A 504      10.289 -51.315  21.306  1.00  0.77           C  
ATOM   4000  CG2 VAL A 504       9.646 -53.728  21.675  1.00  0.77           C  
ATOM   4001  N   LEU A 505      11.374 -53.902  24.781  1.00  0.76           N  
ATOM   4002  CA  LEU A 505      11.238 -55.094  25.592  1.00  0.76           C  
ATOM   4003  C   LEU A 505       9.802 -55.453  25.842  1.00  0.76           C  
ATOM   4004  O   LEU A 505       8.912 -54.615  25.973  1.00  0.76           O  
ATOM   4005  CB  LEU A 505      11.868 -54.995  26.996  1.00  0.76           C  
ATOM   4006  CG  LEU A 505      13.385 -54.830  27.047  1.00  0.76           C  
ATOM   4007  CD1 LEU A 505      13.785 -54.875  28.523  1.00  0.76           C  
ATOM   4008  CD2 LEU A 505      14.113 -55.899  26.236  1.00  0.76           C  
ATOM   4009  N   GLU A 506       9.566 -56.760  25.976  1.00  0.78           N  
ATOM   4010  CA  GLU A 506       8.340 -57.267  26.527  1.00  0.78           C  
ATOM   4011  C   GLU A 506       8.379 -57.343  28.052  1.00  0.78           C  
ATOM   4012  O   GLU A 506       9.337 -57.825  28.660  1.00  0.78           O  
ATOM   4013  CB  GLU A 506       8.047 -58.642  25.927  1.00  0.78           C  
ATOM   4014  CG  GLU A 506       6.654 -59.150  26.320  1.00  0.78           C  
ATOM   4015  CD  GLU A 506       6.287 -60.401  25.581  1.00  0.78           C  
ATOM   4016  OE1 GLU A 506       7.118 -60.918  24.799  1.00  0.78           O  
ATOM   4017  OE2 GLU A 506       5.182 -60.943  25.846  1.00  0.78           O  
ATOM   4018  N   LEU A 507       7.316 -56.836  28.703  1.00  0.80           N  
ATOM   4019  CA  LEU A 507       7.156 -56.807  30.135  1.00  0.80           C  
ATOM   4020  C   LEU A 507       6.050 -57.764  30.568  1.00  0.80           C  
ATOM   4021  O   LEU A 507       4.860 -57.473  30.444  1.00  0.80           O  
ATOM   4022  CB  LEU A 507       6.769 -55.372  30.577  1.00  0.80           C  
ATOM   4023  CG  LEU A 507       7.849 -54.284  30.393  1.00  0.80           C  
ATOM   4024  CD1 LEU A 507       7.316 -52.949  30.934  1.00  0.80           C  
ATOM   4025  CD2 LEU A 507       9.184 -54.619  31.072  1.00  0.80           C  
ATOM   4026  N   ASN A 508       6.451 -58.924  31.128  1.00  0.78           N  
ATOM   4027  CA  ASN A 508       5.576 -59.944  31.678  1.00  0.78           C  
ATOM   4028  C   ASN A 508       6.315 -60.733  32.750  1.00  0.78           C  
ATOM   4029  O   ASN A 508       7.448 -60.393  33.105  1.00  0.78           O  
ATOM   4030  CB  ASN A 508       4.937 -60.872  30.608  1.00  0.78           C  
ATOM   4031  CG  ASN A 508       5.931 -61.681  29.783  1.00  0.78           C  
ATOM   4032  OD1 ASN A 508       6.974 -62.149  30.244  1.00  0.78           O  
ATOM   4033  ND2 ASN A 508       5.585 -61.926  28.506  1.00  0.78           N  
ATOM   4034  N   ALA A 509       5.684 -61.792  33.304  1.00  0.78           N  
ATOM   4035  CA  ALA A 509       6.268 -62.691  34.286  1.00  0.78           C  
ATOM   4036  C   ALA A 509       7.601 -63.345  33.908  1.00  0.78           C  
ATOM   4037  O   ALA A 509       8.427 -63.626  34.776  1.00  0.78           O  
ATOM   4038  CB  ALA A 509       5.244 -63.781  34.644  1.00  0.78           C  
ATOM   4039  N   ASN A 510       7.867 -63.573  32.607  1.00  0.66           N  
ATOM   4040  CA  ASN A 510       9.158 -64.047  32.143  1.00  0.66           C  
ATOM   4041  C   ASN A 510      10.258 -62.986  32.264  1.00  0.66           C  
ATOM   4042  O   ASN A 510      10.036 -61.787  32.458  1.00  0.66           O  
ATOM   4043  CB  ASN A 510       9.121 -64.528  30.663  1.00  0.66           C  
ATOM   4044  CG  ASN A 510       8.180 -65.715  30.497  1.00  0.66           C  
ATOM   4045  OD1 ASN A 510       8.109 -66.608  31.337  1.00  0.66           O  
ATOM   4046  ND2 ASN A 510       7.474 -65.778  29.343  1.00  0.66           N  
ATOM   4047  N   TYR A 511      11.530 -63.409  32.124  1.00  0.56           N  
ATOM   4048  CA  TYR A 511      12.632 -62.500  31.888  1.00  0.56           C  
ATOM   4049  C   TYR A 511      12.431 -61.666  30.631  1.00  0.56           C  
ATOM   4050  O   TYR A 511      11.746 -62.068  29.690  1.00  0.56           O  
ATOM   4051  CB  TYR A 511      13.976 -63.251  31.743  1.00  0.56           C  
ATOM   4052  CG  TYR A 511      14.332 -63.937  33.028  1.00  0.56           C  
ATOM   4053  CD1 TYR A 511      13.941 -65.264  33.269  1.00  0.56           C  
ATOM   4054  CD2 TYR A 511      15.073 -63.254  34.006  1.00  0.56           C  
ATOM   4055  CE1 TYR A 511      14.269 -65.893  34.478  1.00  0.56           C  
ATOM   4056  CE2 TYR A 511      15.415 -63.886  35.210  1.00  0.56           C  
ATOM   4057  CZ  TYR A 511      15.011 -65.205  35.444  1.00  0.56           C  
ATOM   4058  OH  TYR A 511      15.360 -65.843  36.649  1.00  0.56           O  
ATOM   4059  N   SER A 512      13.017 -60.456  30.614  1.00  0.69           N  
ATOM   4060  CA  SER A 512      12.957 -59.526  29.501  1.00  0.69           C  
ATOM   4061  C   SER A 512      13.299 -60.138  28.146  1.00  0.69           C  
ATOM   4062  O   SER A 512      14.279 -60.861  27.985  1.00  0.69           O  
ATOM   4063  CB  SER A 512      13.934 -58.347  29.739  1.00  0.69           C  
ATOM   4064  OG  SER A 512      13.583 -57.574  30.895  1.00  0.69           O  
ATOM   4065  N   ARG A 513      12.466 -59.867  27.125  1.00  0.65           N  
ATOM   4066  CA  ARG A 513      12.702 -60.351  25.779  1.00  0.65           C  
ATOM   4067  C   ARG A 513      12.816 -59.160  24.854  1.00  0.65           C  
ATOM   4068  O   ARG A 513      11.916 -58.325  24.787  1.00  0.65           O  
ATOM   4069  CB  ARG A 513      11.572 -61.294  25.285  1.00  0.65           C  
ATOM   4070  CG  ARG A 513      11.501 -62.627  26.061  1.00  0.65           C  
ATOM   4071  CD  ARG A 513      10.502 -63.639  25.486  1.00  0.65           C  
ATOM   4072  NE  ARG A 513       9.122 -63.132  25.763  1.00  0.65           N  
ATOM   4073  CZ  ARG A 513       7.997 -63.745  25.373  1.00  0.65           C  
ATOM   4074  NH1 ARG A 513       6.825 -63.280  25.771  1.00  0.65           N  
ATOM   4075  NH2 ARG A 513       8.008 -64.765  24.530  1.00  0.65           N  
ATOM   4076  N   VAL A 514      13.949 -59.050  24.129  1.00  0.69           N  
ATOM   4077  CA  VAL A 514      14.195 -57.971  23.187  1.00  0.69           C  
ATOM   4078  C   VAL A 514      13.523 -58.290  21.867  1.00  0.69           C  
ATOM   4079  O   VAL A 514      13.690 -59.382  21.327  1.00  0.69           O  
ATOM   4080  CB  VAL A 514      15.684 -57.724  22.935  1.00  0.69           C  
ATOM   4081  CG1 VAL A 514      15.876 -56.505  22.007  1.00  0.69           C  
ATOM   4082  CG2 VAL A 514      16.433 -57.485  24.260  1.00  0.69           C  
ATOM   4083  N   LEU A 515      12.733 -57.344  21.329  1.00  0.67           N  
ATOM   4084  CA  LEU A 515      12.050 -57.504  20.061  1.00  0.67           C  
ATOM   4085  C   LEU A 515      12.174 -56.221  19.271  1.00  0.67           C  
ATOM   4086  O   LEU A 515      12.476 -55.166  19.823  1.00  0.67           O  
ATOM   4087  CB  LEU A 515      10.536 -57.789  20.233  1.00  0.67           C  
ATOM   4088  CG  LEU A 515      10.193 -59.102  20.963  1.00  0.67           C  
ATOM   4089  CD1 LEU A 515       8.685 -59.165  21.243  1.00  0.67           C  
ATOM   4090  CD2 LEU A 515      10.640 -60.342  20.175  1.00  0.67           C  
ATOM   4091  N   GLU A 516      11.921 -56.285  17.953  1.00  0.68           N  
ATOM   4092  CA  GLU A 516      12.088 -55.168  17.046  1.00  0.68           C  
ATOM   4093  C   GLU A 516      10.753 -54.727  16.464  1.00  0.68           C  
ATOM   4094  O   GLU A 516       9.928 -55.542  16.054  1.00  0.68           O  
ATOM   4095  CB  GLU A 516      12.976 -55.575  15.846  1.00  0.68           C  
ATOM   4096  CG  GLU A 516      14.446 -55.921  16.196  1.00  0.68           C  
ATOM   4097  CD  GLU A 516      15.241 -56.373  14.967  1.00  0.68           C  
ATOM   4098  OE1 GLU A 516      14.634 -56.521  13.874  1.00  0.68           O  
ATOM   4099  OE2 GLU A 516      16.468 -56.601  15.123  1.00  0.68           O  
ATOM   4100  N   GLY A 517      10.512 -53.399  16.387  1.00  0.77           N  
ATOM   4101  CA  GLY A 517       9.423 -52.844  15.583  1.00  0.77           C  
ATOM   4102  C   GLY A 517       8.116 -52.653  16.306  1.00  0.77           C  
ATOM   4103  O   GLY A 517       7.381 -53.593  16.591  1.00  0.77           O  
ATOM   4104  N   LEU A 518       7.721 -51.389  16.568  1.00  0.78           N  
ATOM   4105  CA  LEU A 518       6.435 -51.092  17.180  1.00  0.78           C  
ATOM   4106  C   LEU A 518       5.282 -51.164  16.199  1.00  0.78           C  
ATOM   4107  O   LEU A 518       4.792 -50.141  15.722  1.00  0.78           O  
ATOM   4108  CB  LEU A 518       6.398 -49.696  17.835  1.00  0.78           C  
ATOM   4109  CG  LEU A 518       7.310 -49.525  19.055  1.00  0.78           C  
ATOM   4110  CD1 LEU A 518       7.344 -48.052  19.417  1.00  0.78           C  
ATOM   4111  CD2 LEU A 518       6.845 -50.345  20.256  1.00  0.78           C  
ATOM   4112  N   ARG A 519       4.855 -52.396  15.854  1.00  0.72           N  
ATOM   4113  CA  ARG A 519       3.847 -52.672  14.843  1.00  0.72           C  
ATOM   4114  C   ARG A 519       4.164 -51.994  13.514  1.00  0.72           C  
ATOM   4115  O   ARG A 519       3.328 -51.336  12.898  1.00  0.72           O  
ATOM   4116  CB  ARG A 519       2.409 -52.357  15.325  1.00  0.72           C  
ATOM   4117  CG  ARG A 519       1.993 -53.171  16.571  1.00  0.72           C  
ATOM   4118  CD  ARG A 519       0.480 -53.125  16.826  1.00  0.72           C  
ATOM   4119  NE  ARG A 519       0.152 -53.963  18.031  1.00  0.72           N  
ATOM   4120  CZ  ARG A 519      -1.110 -54.320  18.327  1.00  0.72           C  
ATOM   4121  NH1 ARG A 519      -2.140 -53.863  17.623  1.00  0.72           N  
ATOM   4122  NH2 ARG A 519      -1.345 -55.163  19.337  1.00  0.72           N  
ATOM   4123  N   VAL A 520       5.424 -52.139  13.053  1.00  0.74           N  
ATOM   4124  CA  VAL A 520       6.041 -51.293  12.038  1.00  0.74           C  
ATOM   4125  C   VAL A 520       5.302 -51.212  10.709  1.00  0.74           C  
ATOM   4126  O   VAL A 520       5.117 -50.127  10.163  1.00  0.74           O  
ATOM   4127  CB  VAL A 520       7.510 -51.678  11.862  1.00  0.74           C  
ATOM   4128  CG1 VAL A 520       7.681 -53.125  11.355  1.00  0.74           C  
ATOM   4129  CG2 VAL A 520       8.245 -50.676  10.950  1.00  0.74           C  
ATOM   4130  N   ASN A 521       4.789 -52.345  10.193  1.00  0.72           N  
ATOM   4131  CA  ASN A 521       4.005 -52.392   8.969  1.00  0.72           C  
ATOM   4132  C   ASN A 521       2.700 -51.604   9.055  1.00  0.72           C  
ATOM   4133  O   ASN A 521       2.369 -50.808   8.182  1.00  0.72           O  
ATOM   4134  CB  ASN A 521       3.676 -53.869   8.629  1.00  0.72           C  
ATOM   4135  CG  ASN A 521       4.952 -54.607   8.237  1.00  0.72           C  
ATOM   4136  OD1 ASN A 521       5.973 -54.019   7.890  1.00  0.72           O  
ATOM   4137  ND2 ASN A 521       4.915 -55.958   8.306  1.00  0.72           N  
ATOM   4138  N   LYS A 522       1.944 -51.757  10.160  1.00  0.74           N  
ATOM   4139  CA  LYS A 522       0.735 -50.988  10.398  1.00  0.74           C  
ATOM   4140  C   LYS A 522       1.029 -49.528  10.638  1.00  0.74           C  
ATOM   4141  O   LYS A 522       0.325 -48.621  10.196  1.00  0.74           O  
ATOM   4142  CB  LYS A 522      -0.019 -51.531  11.635  1.00  0.74           C  
ATOM   4143  CG  LYS A 522      -0.541 -52.963  11.463  1.00  0.74           C  
ATOM   4144  CD  LYS A 522      -1.507 -53.067  10.278  1.00  0.74           C  
ATOM   4145  CE  LYS A 522      -2.213 -54.409  10.197  1.00  0.74           C  
ATOM   4146  NZ  LYS A 522      -3.203 -54.326   9.124  1.00  0.74           N  
ATOM   4147  N   CYS A 523       2.113 -49.255  11.373  1.00  0.80           N  
ATOM   4148  CA  CYS A 523       2.444 -47.903  11.744  1.00  0.80           C  
ATOM   4149  C   CYS A 523       3.035 -47.079  10.604  1.00  0.80           C  
ATOM   4150  O   CYS A 523       2.922 -45.853  10.562  1.00  0.80           O  
ATOM   4151  CB  CYS A 523       3.331 -47.890  13.009  1.00  0.80           C  
ATOM   4152  SG  CYS A 523       3.475 -46.238  13.752  1.00  0.80           S  
ATOM   4153  N   ALA A 524       3.610 -47.736   9.586  1.00  0.78           N  
ATOM   4154  CA  ALA A 524       3.953 -47.099   8.335  1.00  0.78           C  
ATOM   4155  C   ALA A 524       2.744 -46.525   7.602  1.00  0.78           C  
ATOM   4156  O   ALA A 524       2.789 -45.406   7.091  1.00  0.78           O  
ATOM   4157  CB  ALA A 524       4.695 -48.103   7.445  1.00  0.78           C  
ATOM   4158  N   PHE A 525       1.608 -47.252   7.590  1.00  0.74           N  
ATOM   4159  CA  PHE A 525       0.355 -46.748   7.055  1.00  0.74           C  
ATOM   4160  C   PHE A 525      -0.116 -45.461   7.751  1.00  0.74           C  
ATOM   4161  O   PHE A 525      -0.309 -44.431   7.103  1.00  0.74           O  
ATOM   4162  CB  PHE A 525      -0.718 -47.880   7.132  1.00  0.74           C  
ATOM   4163  CG  PHE A 525      -2.106 -47.404   6.809  1.00  0.74           C  
ATOM   4164  CD1 PHE A 525      -2.465 -47.108   5.489  1.00  0.74           C  
ATOM   4165  CD2 PHE A 525      -3.037 -47.193   7.840  1.00  0.74           C  
ATOM   4166  CE1 PHE A 525      -3.737 -46.602   5.201  1.00  0.74           C  
ATOM   4167  CE2 PHE A 525      -4.306 -46.678   7.557  1.00  0.74           C  
ATOM   4168  CZ  PHE A 525      -4.659 -46.388   6.233  1.00  0.74           C  
ATOM   4169  N   TRP A 526      -0.244 -45.464   9.094  1.00  0.72           N  
ATOM   4170  CA  TRP A 526      -0.811 -44.332   9.814  1.00  0.72           C  
ATOM   4171  C   TRP A 526       0.092 -43.105   9.892  1.00  0.72           C  
ATOM   4172  O   TRP A 526      -0.401 -41.990  10.043  1.00  0.72           O  
ATOM   4173  CB  TRP A 526      -1.220 -44.706  11.262  1.00  0.72           C  
ATOM   4174  CG  TRP A 526      -2.275 -45.808  11.398  1.00  0.72           C  
ATOM   4175  CD1 TRP A 526      -2.091 -47.105  11.798  1.00  0.72           C  
ATOM   4176  CD2 TRP A 526      -3.666 -45.593  11.204  1.00  0.72           C  
ATOM   4177  NE1 TRP A 526      -3.308 -47.725  11.825  1.00  0.72           N  
ATOM   4178  CE2 TRP A 526      -4.309 -46.885  11.471  1.00  0.72           C  
ATOM   4179  CE3 TRP A 526      -4.445 -44.504  10.872  1.00  0.72           C  
ATOM   4180  CZ2 TRP A 526      -5.666 -47.004  11.358  1.00  0.72           C  
ATOM   4181  CZ3 TRP A 526      -5.833 -44.637  10.822  1.00  0.72           C  
ATOM   4182  CH2 TRP A 526      -6.440 -45.889  11.061  1.00  0.72           C  
ATOM   4183  N   LYS A 527       1.431 -43.259   9.814  1.00  0.74           N  
ATOM   4184  CA  LYS A 527       2.330 -42.120   9.966  1.00  0.74           C  
ATOM   4185  C   LYS A 527       2.975 -41.658   8.671  1.00  0.74           C  
ATOM   4186  O   LYS A 527       3.364 -40.500   8.560  1.00  0.74           O  
ATOM   4187  CB  LYS A 527       3.454 -42.462  10.973  1.00  0.74           C  
ATOM   4188  CG  LYS A 527       2.929 -42.796  12.365  1.00  0.74           C  
ATOM   4189  CD  LYS A 527       2.536 -41.614  13.249  1.00  0.74           C  
ATOM   4190  CE  LYS A 527       1.082 -41.172  13.200  1.00  0.74           C  
ATOM   4191  NZ  LYS A 527       0.888 -40.186  14.285  1.00  0.74           N  
ATOM   4192  N   ARG A 528       3.086 -42.512   7.631  1.00  0.67           N  
ATOM   4193  CA  ARG A 528       3.808 -42.127   6.424  1.00  0.67           C  
ATOM   4194  C   ARG A 528       2.912 -42.029   5.208  1.00  0.67           C  
ATOM   4195  O   ARG A 528       3.105 -41.137   4.376  1.00  0.67           O  
ATOM   4196  CB  ARG A 528       4.915 -43.155   6.076  1.00  0.67           C  
ATOM   4197  CG  ARG A 528       6.002 -43.307   7.155  1.00  0.67           C  
ATOM   4198  CD  ARG A 528       6.983 -44.431   6.807  1.00  0.67           C  
ATOM   4199  NE  ARG A 528       7.853 -44.678   8.000  1.00  0.67           N  
ATOM   4200  CZ  ARG A 528       9.042 -44.102   8.221  1.00  0.67           C  
ATOM   4201  NH1 ARG A 528       9.545 -43.172   7.418  1.00  0.67           N  
ATOM   4202  NH2 ARG A 528       9.750 -44.483   9.282  1.00  0.67           N  
ATOM   4203  N   TYR A 529       1.933 -42.947   5.060  1.00  0.69           N  
ATOM   4204  CA  TYR A 529       1.025 -42.930   3.925  1.00  0.69           C  
ATOM   4205  C   TYR A 529      -0.231 -42.110   4.188  1.00  0.69           C  
ATOM   4206  O   TYR A 529      -0.552 -41.204   3.422  1.00  0.69           O  
ATOM   4207  CB  TYR A 529       0.657 -44.374   3.480  1.00  0.69           C  
ATOM   4208  CG  TYR A 529      -0.230 -44.356   2.259  1.00  0.69           C  
ATOM   4209  CD1 TYR A 529       0.285 -44.006   1.000  1.00  0.69           C  
ATOM   4210  CD2 TYR A 529      -1.607 -44.594   2.393  1.00  0.69           C  
ATOM   4211  CE1 TYR A 529      -0.570 -43.881  -0.105  1.00  0.69           C  
ATOM   4212  CE2 TYR A 529      -2.461 -44.478   1.289  1.00  0.69           C  
ATOM   4213  CZ  TYR A 529      -1.940 -44.118   0.040  1.00  0.69           C  
ATOM   4214  OH  TYR A 529      -2.787 -43.995  -1.078  1.00  0.69           O  
ATOM   4215  N   LEU A 530      -0.979 -42.385   5.275  1.00  0.74           N  
ATOM   4216  CA  LEU A 530      -2.275 -41.763   5.492  1.00  0.74           C  
ATOM   4217  C   LEU A 530      -2.279 -40.232   5.587  1.00  0.74           C  
ATOM   4218  O   LEU A 530      -3.178 -39.633   4.991  1.00  0.74           O  
ATOM   4219  CB  LEU A 530      -3.049 -42.414   6.668  1.00  0.74           C  
ATOM   4220  CG  LEU A 530      -4.569 -42.130   6.657  1.00  0.74           C  
ATOM   4221  CD1 LEU A 530      -5.265 -42.743   5.432  1.00  0.74           C  
ATOM   4222  CD2 LEU A 530      -5.241 -42.641   7.936  1.00  0.74           C  
ATOM   4223  N   PRO A 531      -1.333 -39.516   6.214  1.00  0.80           N  
ATOM   4224  CA  PRO A 531      -1.244 -38.059   6.105  1.00  0.80           C  
ATOM   4225  C   PRO A 531      -1.126 -37.525   4.687  1.00  0.80           C  
ATOM   4226  O   PRO A 531      -1.656 -36.460   4.397  1.00  0.80           O  
ATOM   4227  CB  PRO A 531       0.007 -37.699   6.922  1.00  0.80           C  
ATOM   4228  CG  PRO A 531       0.137 -38.829   7.944  1.00  0.80           C  
ATOM   4229  CD  PRO A 531      -0.351 -40.048   7.170  1.00  0.80           C  
ATOM   4230  N   LYS A 532      -0.415 -38.228   3.784  1.00  0.69           N  
ATOM   4231  CA  LYS A 532      -0.309 -37.835   2.388  1.00  0.69           C  
ATOM   4232  C   LYS A 532      -1.633 -37.935   1.652  1.00  0.69           C  
ATOM   4233  O   LYS A 532      -1.999 -37.041   0.899  1.00  0.69           O  
ATOM   4234  CB  LYS A 532       0.731 -38.695   1.638  1.00  0.69           C  
ATOM   4235  CG  LYS A 532       2.175 -38.493   2.114  1.00  0.69           C  
ATOM   4236  CD  LYS A 532       3.114 -39.439   1.353  1.00  0.69           C  
ATOM   4237  CE  LYS A 532       4.589 -39.055   1.446  1.00  0.69           C  
ATOM   4238  NZ  LYS A 532       5.109 -39.384   2.789  1.00  0.69           N  
ATOM   4239  N   LEU A 533      -2.389 -39.023   1.892  1.00  0.67           N  
ATOM   4240  CA  LEU A 533      -3.721 -39.231   1.347  1.00  0.67           C  
ATOM   4241  C   LEU A 533      -4.720 -38.186   1.805  1.00  0.67           C  
ATOM   4242  O   LEU A 533      -5.524 -37.694   1.026  1.00  0.67           O  
ATOM   4243  CB  LEU A 533      -4.197 -40.653   1.729  1.00  0.67           C  
ATOM   4244  CG  LEU A 533      -5.565 -41.099   1.165  1.00  0.67           C  
ATOM   4245  CD1 LEU A 533      -5.549 -42.616   0.957  1.00  0.67           C  
ATOM   4246  CD2 LEU A 533      -6.755 -40.726   2.062  1.00  0.67           C  
ATOM   4247  N   LEU A 534      -4.683 -37.797   3.092  1.00  0.65           N  
ATOM   4248  CA  LEU A 534      -5.612 -36.824   3.640  1.00  0.65           C  
ATOM   4249  C   LEU A 534      -5.327 -35.387   3.215  1.00  0.65           C  
ATOM   4250  O   LEU A 534      -6.163 -34.505   3.402  1.00  0.65           O  
ATOM   4251  CB  LEU A 534      -5.611 -36.884   5.187  1.00  0.65           C  
ATOM   4252  CG  LEU A 534      -6.223 -38.158   5.802  1.00  0.65           C  
ATOM   4253  CD1 LEU A 534      -6.011 -38.131   7.321  1.00  0.65           C  
ATOM   4254  CD2 LEU A 534      -7.720 -38.297   5.489  1.00  0.65           C  
ATOM   4255  N   SER A 535      -4.143 -35.121   2.635  1.00  0.67           N  
ATOM   4256  CA  SER A 535      -3.783 -33.804   2.125  1.00  0.67           C  
ATOM   4257  C   SER A 535      -4.041 -33.659   0.637  1.00  0.67           C  
ATOM   4258  O   SER A 535      -3.751 -32.604   0.071  1.00  0.67           O  
ATOM   4259  CB  SER A 535      -2.265 -33.524   2.281  1.00  0.67           C  
ATOM   4260  OG  SER A 535      -1.887 -33.448   3.655  1.00  0.67           O  
ATOM   4261  N   LEU A 536      -4.564 -34.703  -0.028  1.00  0.56           N  
ATOM   4262  CA  LEU A 536      -4.859 -34.690  -1.448  1.00  0.56           C  
ATOM   4263  C   LEU A 536      -6.350 -35.037  -1.725  1.00  0.56           C  
ATOM   4264  O   LEU A 536      -7.118 -35.321  -0.767  1.00  0.56           O  
ATOM   4265  CB  LEU A 536      -3.964 -35.694  -2.225  1.00  0.56           C  
ATOM   4266  CG  LEU A 536      -2.444 -35.407  -2.214  1.00  0.56           C  
ATOM   4267  CD1 LEU A 536      -1.681 -36.532  -2.933  1.00  0.56           C  
ATOM   4268  CD2 LEU A 536      -2.098 -34.055  -2.854  1.00  0.56           C  
ATOM   4269  OXT LEU A 536      -6.731 -35.006  -2.929  1.00  0.56           O  
TER    4270      LEU A 536                                                      
END   
