# Supplementary material for: Caligus rogercresseyi acetylcholinesterase types and variants: a potential marker for organophosphate resistance
Source: Parasit Vectors. 2018 Oct 30;11:570. doi: 10.1186/s13071-018-3151-7 (PMC6208076; doi:10.1186/s13071-018-3151-7)
Supplement: Supplementary file 7 — PDB file of the predicted 3D structure of Caligus rogercresseyi AChE1a V318 variant. Viewer: UCSF Chimera 1.10.2. software. https://www.cgl.ucsf.edu/chimera. (PDB 331 kb) [file 13071_2018_3151_MOESM7_ESM.pdb]

REMARK    File generated by Swiss-PdbViewer  4.00b0
REMARK    http://www.expasy.org/spdbv/
REMARK    File generated by Swiss-PdbViewer  4.00b0
REMARK    http://www.expasy.org/spdbv/
TITLE     SWISS-MODEL SERVER (https://swissmodel.expasy.org)
TITLE    2 Untitled Project
EXPDTA    THEORETICAL MODEL (SWISS-MODEL SERVER)
AUTHOR    SWISS-MODEL SERVER (SEE REFERENCE IN JRNL Records)
REVDAT   1   08-DEC-16 1MOD    1       14:51
REMARK   1
REMARK   1 REFERENCE 1
REMARK   1   AUTH   K.ARNOLD,L.BORDOLI,J.KOPP,T.SCHWEDE
REMARK   1  TITL   SWISS-MODEL WORKSPACE: A WEB-BASED ENVIRONMENT FOR PROTEIN
REMARK   1  TITL 2 STRUCTURE HOMOLOGY MODELLING
REMARK   1  REF    BIOINFORMATICS                V.  22   195 2006
REMARK   1  REFN                   ISSN 1367-4803
REMARK   1  PMID   16301204
REMARK   1  DOI    10.1093/bioinformatics/bti770
REMARK   1
REMARK   1 REFERENCE 2
REMARK   1  AUTH   P.BENKERT,M.BIASINI,T.SCHWEDE 
REMARK   1  TITL   TOWARD THE ESTIMATION OF THE ABSOLUTE QUALITY OF INDIVIDUAL
REMARK   1  TITL 2 PROTEIN STRUCTURE MODELS
REMARK   1  REF    BIOINFORMATICS                V.   3 343   2011
REMARK   1  REFN                   ISSN 1367-4803
REMARK   1  PMID   21134891
REMARK   1  DOI    10.1093/bioinformatics/btq662
REMARK   1
REMARK   1 REFERENCE 3
REMARK   1  AUTH   F.KIEFER,K.ARNOLD,M.KUENZLI,L.BORDOLI,T.SCHWEDE
REMARK   1  TITL   THE SWISS-MODEL REPOSITORY AND ASSOCIATED RESOURCES
REMARK   1  REF    NUCLEIC.ACIDS.RES             V.  37 D387  2009
REMARK   1  REFN                   ISSN 0305-1048
REMARK   1  PMID   18931379
REMARK   1  DOI    10.1093/nar/gkn750
REMARK   1
REMARK   1
REMARK   1 REFERENCE 4
REMARK   1  AUTH   T.SCHWEDE,J.KOPP,N.GUEX,M.C.PEITSCH                          
REMARK   1  TITL   SWISS_MODEL: AN AUTOMATED PROTEIN HOMOLOGY-MODELING          
REMARK   1  TITL 2 SERVER                                                       
REMARK   1  REF    NUCLEIC.ACIDS.RES.            V.  31 3381  2003              
REMARK   1  REFN                   ISSN 0305-1048
REMARK   1  PMID   12824332
REMARK   1  DOI    10.1093/nar/gkg520
REMARK   1
REMARK   1 REFERENCE 5
REMARK   1  AUTH   M.C.PEITSCH,N.GUEX                                           
REMARK   1  TITL   SWISS-MODEL AND THE SWISS-PDBVIEWER: AN ENVIRONMENT
REMARK   1  TITL 2 FOR COMPARATIVE PROTEIN MODELLING                            
REMARK   1  REF    ELECTROPHORESIS               V.  18 2714  1997   
REMARK   1  REFN                   ISSN
REMARK   1  DOI    10.1002/elps.1150181505
REMARK   1  PMID   9504803 
REMARK   1
REMARK   1 REFERENCE 6
REMARK   1  AUTH   M.C.PEITSCH
REMARK   1  TITL   PROTEIN MODELING BY E-MAIL
REMARK   1  REF    BIO/TECHNOLOGY                V.  13 658   1995
REMARK   1  REFN                   ISSN 1087-0156
REMARK   1  DOI    10.1038/nbt0795-658
REMARK   1
REMARK   1 DISCLAIMER
REMARK   1 The SWISS-MODEL SERVER produces theoretical models for proteins.
REMARK   1 The results of any theoretical modelling procedure is
REMARK   1 NON-EXPERIMENTAL and MUST be considered with care. These models may
REMARK   1 contain significant errors. This is especially true for automated
REMARK   1 modeling since there is no human intervention during model
REMARK   1 building. Please read the header section and the logfile carefully
REMARK   1 to know what templates and alignments were used during the model
REMARK   1 building process. All information by the SWISS-MODEL SERVER is
REMARK   1 provided "AS-IS", without any warranty, expressed or implied.
REMARK   2
REMARK   2 COPYRIGHT NOTICE
REMARK   2 This SWISS-MODEL protein model is copyright. It is produced by the
REMARK   2 SWISS-MODEL server, developed by the Computational Structural
REMARK   2 Biology Group at the SIB Swiss Institute of Bioinformatics at the
REMARK   2 Biozentrum, University of Basel (http://swissmodel.expasy.org). This
REMARK   2 model is licensed under the CC BY-SA 4.0 Creative Commons
REMARK   2 Attribution-ShareAlike 4.0 International License
REMARK   2 (https://creativecommons.org/licenses/by-sa/4.0/legalcode), i.e. you
REMARK   2 can copy and redistribute the model in any medium or format,
REMARK   2 transform and build upon the model for any purpose, even
REMARK   2 commercially, under the following terms:
REMARK   2 Attribution - You must give appropriate credit, provide a link to
REMARK   2 the license, and indicate if changes were made. You may do so in any
REMARK   2 reasonable manner, but not in any way that suggests the licensor
REMARK   2 endorses you or your use. When you publish, patent or distribute
REMARK   2 results that were fully or partially based on the model, please cite
REMARK   2 the corresponding papers mentioned under JRNL.
REMARK   2 ShareAlike - If you remix, transform, or build upon the material,
REMARK   2 you must distribute your contributions under the same license as the
REMARK   2 original.
REMARK   2 No additional restrictions - you may not apply legal terms or
REMARK   2 technological measures that legally restrict others from doing
REMARK   2 anything the license permits.
REMARK   2 Find a human-readable summary of (and not a substitute for) the
REMARK   2 CC BY-SA 4.0 license at this link:
REMARK   2 https://creativecommons.org/licenses/by-sa/4.0/
REMARK   3 
REMARK   3 MODEL INFORMATION
REMARK   3  ENGIN   PROMOD3
REMARK   3  VERSN   1.0.2
REMARK   3  OSTAT   MONOMER
REMARK   3  OSRSN   PREDICTION
REMARK   3  GMQE    0.77
REMARK   3  QMN4    -1.63
REMARK   3  MODT    FALSE
REMARK   3 
REMARK   3 TEMPLATE 1
REMARK   3  PDBID   4ey4
REMARK   3  CHAIN   A
REMARK   3  MMCIF   A
REMARK   3  PDBV    2016-11-25
REMARK   3  SMTLE   4ey4.1.A
REMARK   3  SMTLV   2016-12-01
REMARK   3  MTHD    X-RAY DIFFRACTION 2.16 A
REMARK   3  FOUND   BLAST
REMARK   3  GMQE    0.77
REMARK   3  SIM     0.43
REMARK   3  SID     46.14
REMARK   3  OSTAT   homo-dimer
REMARK   3  LIGND   NAG
REMARK   3  LIGND 2 PE8
ATOM      1  N   ASP A   2       7.350 -35.900  62.393  1.00  0.71
ATOM      2  CA  ASP A   2       7.348 -36.305  60.949  1.00  0.71
ATOM      3  C   ASP A   2       6.184 -35.746  60.138  1.00  0.71
ATOM      4  O   ASP A   2       6.370 -35.216  59.052  1.00  0.71
ATOM      5  CB  ASP A   2       7.503 -37.852  60.891  1.00  0.71
ATOM      6  CG  ASP A   2       8.741 -38.314  61.658  1.00  0.71
ATOM      7  OD1 ASP A   2       9.426 -37.402  62.201  1.00  0.71
ATOM      8  OD2 ASP A   2       8.945 -39.537  61.793  1.00  0.71
ATOM      9  N   LEU A   3       4.951 -35.735  60.689  1.00  0.74
ATOM     10  CA  LEU A   3       3.758 -35.404  59.927  1.00  0.74
ATOM     11  C   LEU A   3       3.401 -33.929  59.943  1.00  0.74
ATOM     12  O   LEU A   3       2.331 -33.526  59.494  1.00  0.74
ATOM     13  CB  LEU A   3       2.575 -36.192  60.523  1.00  0.74
ATOM     14  CG  LEU A   3       2.823 -37.709  60.604  1.00  0.74
ATOM     15  CD1 LEU A   3       1.601 -38.381  61.231  1.00  0.74
ATOM     16  CD2 LEU A   3       3.156 -38.326  59.238  1.00  0.74
ATOM     17  N   VAL A   4       4.314 -33.079  60.432  1.00  0.80
ATOM     18  CA  VAL A   4       4.127 -31.644  60.523  1.00  0.80
ATOM     19  C   VAL A   4       5.110 -31.033  59.559  1.00  0.80
ATOM     20  O   VAL A   4       6.314 -31.267  59.661  1.00  0.80
ATOM     21  CB  VAL A   4       4.395 -31.099  61.924  1.00  0.80
ATOM     22  CG1 VAL A   4       4.217 -29.566  61.972  1.00  0.80
ATOM     23  CG2 VAL A   4       3.440 -31.766  62.931  1.00  0.80
ATOM     24  N   ILE A   5       4.603 -30.263  58.583  1.00  0.79
ATOM     25  CA  ILE A   5       5.404 -29.682  57.520  1.00  0.79
ATOM     26  C   ILE A   5       4.962 -28.241  57.385  1.00  0.79
ATOM     27  O   ILE A   5       3.789 -27.914  57.566  1.00  0.79
ATOM     28  CB  ILE A   5       5.235 -30.424  56.182  1.00  0.79
ATOM     29  CG1 ILE A   5       5.712 -31.896  56.254  1.00  0.79
ATOM     30  CG2 ILE A   5       5.945 -29.703  55.013  1.00  0.79
ATOM     31  CD1 ILE A   5       7.214 -32.089  56.485  1.00  0.79
ATOM     32  N   THR A   6       5.895 -27.328  57.070  1.00  0.85
ATOM     33  CA  THR A   6       5.583 -25.939  56.777  1.00  0.85
ATOM     34  C   THR A   6       5.925 -25.747  55.327  1.00  0.85
ATOM     35  O   THR A   6       7.054 -25.977  54.917  1.00  0.85
ATOM     36  CB  THR A   6       6.402 -24.949  57.598  1.00  0.85
ATOM     37  OG1 THR A   6       6.121 -25.095  58.987  1.00  0.85
ATOM     38  CG2 THR A   6       6.058 -23.496  57.237  1.00  0.85
ATOM     39  N   THR A   7       4.965 -25.340  54.485  1.00  0.86
ATOM     40  CA  THR A   7       5.242 -25.004  53.094  1.00  0.86
ATOM     41  C   THR A   7       5.142 -23.501  52.972  1.00  0.86
ATOM     42  O   THR A   7       4.808 -22.812  53.935  1.00  0.86
ATOM     43  CB  THR A   7       4.340 -25.695  52.074  1.00  0.86
ATOM     44  OG1 THR A   7       2.969 -25.356  52.234  1.00  0.86
ATOM     45  CG2 THR A   7       4.469 -27.220  52.211  1.00  0.86
ATOM     46  N   LYS A   8       5.426 -22.907  51.791  1.00  0.77
ATOM     47  CA  LYS A   8       5.441 -21.455  51.629  1.00  0.77
ATOM     48  C   LYS A   8       4.137 -20.743  51.971  1.00  0.77
ATOM     49  O   LYS A   8       4.110 -19.546  52.241  1.00  0.77
ATOM     50  CB  LYS A   8       5.767 -21.084  50.169  1.00  0.77
ATOM     51  CG  LYS A   8       7.237 -21.305  49.806  1.00  0.77
ATOM     52  CD  LYS A   8       7.507 -20.825  48.380  1.00  0.77
ATOM     53  CE  LYS A   8       8.975 -20.936  47.983  1.00  0.77
ATOM     54  NZ  LYS A   8       9.115 -20.441  46.609  1.00  0.77
ATOM     55  N   LYS A   9       3.015 -21.474  51.936  1.00  0.73
ATOM     56  CA  LYS A   9       1.704 -20.913  52.160  1.00  0.73
ATOM     57  C   LYS A   9       1.182 -21.156  53.564  1.00  0.73
ATOM     58  O   LYS A   9       0.128 -20.635  53.921  1.00  0.73
ATOM     59  CB  LYS A   9       0.727 -21.550  51.152  1.00  0.73
ATOM     60  CG  LYS A   9       1.126 -21.365  49.678  1.00  0.73
ATOM     61  CD  LYS A   9       1.007 -19.905  49.219  1.00  0.73
ATOM     62  CE  LYS A   9       1.206 -19.708  47.711  1.00  0.73
ATOM     63  NZ  LYS A   9       0.790 -18.338  47.366  1.00  0.73
ATOM     64  N   GLY A  10       1.920 -21.907  54.406  1.00  0.87
ATOM     65  CA  GLY A  10       1.467 -22.207  55.757  1.00  0.87
ATOM     66  C   GLY A  10       1.737 -23.620  56.186  1.00  0.87
ATOM     67  O   GLY A  10       2.479 -24.377  55.565  1.00  0.87
ATOM     68  N   LYS A  11       1.156 -24.008  57.334  1.00  0.82
ATOM     69  CA  LYS A  11       1.449 -25.278  57.969  1.00  0.82
ATOM     70  C   LYS A  11       0.487 -26.390  57.601  1.00  0.82
ATOM     71  O   LYS A  11      -0.702 -26.179  57.351  1.00  0.82
ATOM     72  CB  LYS A  11       1.482 -25.148  59.506  1.00  0.82
ATOM     73  CG  LYS A  11       2.605 -24.227  60.000  1.00  0.82
ATOM     74  CD  LYS A  11       2.617 -24.111  61.530  1.00  0.82
ATOM     75  CE  LYS A  11       3.731 -23.197  62.038  1.00  0.82
ATOM     76  NZ  LYS A  11       3.671 -23.125  63.513  1.00  0.82
ATOM     77  N   ILE A  12       1.021 -27.623  57.562  1.00  0.78
ATOM     78  CA  ILE A  12       0.336 -28.827  57.144  1.00  0.78
ATOM     79  C   ILE A  12       0.431 -29.909  58.228  1.00  0.78
ATOM     80  O   ILE A  12       1.471 -30.088  58.862  1.00  0.78
ATOM     81  CB  ILE A  12       0.947 -29.331  55.821  1.00  0.78
ATOM     82  CG1 ILE A  12       0.676 -28.363  54.641  1.00  0.78
ATOM     83  CG2 ILE A  12       0.439 -30.735  55.504  1.00  0.78
ATOM     84  CD1 ILE A  12       1.319 -28.807  53.318  1.00  0.78
ATOM     85  N   ARG A  13      -0.667 -30.677  58.443  1.00  0.75
ATOM     86  CA  ARG A  13      -0.684 -31.897  59.245  1.00  0.75
ATOM     87  C   ARG A  13      -1.053 -33.100  58.388  1.00  0.75
ATOM     88  O   ARG A  13      -2.187 -33.212  57.920  1.00  0.75
ATOM     89  CB  ARG A  13      -1.708 -31.784  60.406  1.00  0.75
ATOM     90  CG  ARG A  13      -2.145 -33.104  61.095  1.00  0.75
ATOM     91  CD  ARG A  13      -3.062 -32.932  62.319  1.00  0.75
ATOM     92  NE  ARG A  13      -3.994 -31.784  62.070  1.00  0.75
ATOM     93  CZ  ARG A  13      -5.256 -31.855  61.631  1.00  0.75
ATOM     94  NH1 ARG A  13      -5.874 -32.996  61.390  1.00  0.75
ATOM     95  NH2 ARG A  13      -5.925 -30.719  61.442  1.00  0.75
ATOM     96  N   GLY A  14      -0.099 -34.038  58.196  1.00  0.87
ATOM     97  CA  GLY A  14      -0.286 -35.267  57.424  1.00  0.87
ATOM     98  C   GLY A  14      -0.690 -36.481  58.215  1.00  0.87
ATOM     99  O   GLY A  14      -1.189 -36.399  59.337  1.00  0.87
ATOM    100  N   VAL A  15      -0.469 -37.670  57.626  1.00  0.81
ATOM    101  CA  VAL A  15      -0.887 -38.942  58.188  1.00  0.81
ATOM    102  C   VAL A  15       0.120 -40.049  57.890  1.00  0.81
ATOM    103  O   VAL A  15       0.681 -40.153  56.801  1.00  0.81
ATOM    104  CB  VAL A  15      -2.299 -39.315  57.725  1.00  0.81
ATOM    105  CG1 VAL A  15      -2.374 -39.516  56.197  1.00  0.81
ATOM    106  CG2 VAL A  15      -2.838 -40.541  58.487  1.00  0.81
ATOM    107  N   THR A  16       0.387 -40.915  58.889  1.00  0.81
ATOM    108  CA  THR A  16       1.221 -42.106  58.756  1.00  0.81
ATOM    109  C   THR A  16       0.413 -43.227  58.146  1.00  0.81
ATOM    110  O   THR A  16      -0.675 -43.556  58.619  1.00  0.81
ATOM    111  CB  THR A  16       1.719 -42.646  60.099  1.00  0.81
ATOM    112  OG1 THR A  16       2.530 -41.693  60.762  1.00  0.81
ATOM    113  CG2 THR A  16       2.563 -43.920  59.956  1.00  0.81
ATOM    114  N   LEU A  17       0.927 -43.869  57.086  1.00  0.78
ATOM    115  CA  LEU A  17       0.264 -44.982  56.445  1.00  0.78
ATOM    116  C   LEU A  17       1.069 -46.247  56.559  1.00  0.78
ATOM    117  O   LEU A  17       2.293 -46.233  56.548  1.00  0.78
ATOM    118  CB  LEU A  17       0.072 -44.744  54.939  1.00  0.78
ATOM    119  CG  LEU A  17      -0.819 -43.553  54.588  1.00  0.78
ATOM    120  CD1 LEU A  17      -0.981 -43.535  53.080  1.00  0.78
ATOM    121  CD2 LEU A  17      -2.211 -43.589  55.230  1.00  0.78
ATOM    122  N   LYS A  18       0.369 -47.392  56.650  1.00  0.74
ATOM    123  CA  LYS A  18       0.986 -48.699  56.682  1.00  0.74
ATOM    124  C   LYS A  18       1.133 -49.297  55.295  1.00  0.74
ATOM    125  O   LYS A  18       0.261 -49.124  54.433  1.00  0.74
ATOM    126  CB  LYS A  18       0.135 -49.706  57.495  1.00  0.74
ATOM    127  CG  LYS A  18      -0.179 -49.274  58.936  1.00  0.74
ATOM    128  CD  LYS A  18      -0.938 -50.365  59.718  1.00  0.74
ATOM    129  CE  LYS A  18      -2.310 -50.715  59.128  1.00  0.74
ATOM    130  NZ  LYS A  18      -2.924 -51.827  59.886  1.00  0.74
ATOM    131  N   SER A  19       2.209 -50.080  55.107  1.00  0.72
ATOM    132  CA  SER A  19       2.414 -50.960  53.968  1.00  0.72
ATOM    133  C   SER A  19       2.905 -52.290  54.515  1.00  0.72
ATOM    134  O   SER A  19       3.152 -52.436  55.710  1.00  0.72
ATOM    135  CB  SER A  19       3.451 -50.438  52.937  1.00  0.72
ATOM    136  OG  SER A  19       2.946 -49.314  52.217  1.00  0.72
ATOM    137  N   ALA A  20       2.997 -53.347  53.680  1.00  0.71
ATOM    138  CA  ALA A  20       3.597 -54.601  54.104  1.00  0.71
ATOM    139  C   ALA A  20       5.099 -54.521  54.328  1.00  0.71
ATOM    140  O   ALA A  20       5.618 -54.962  55.355  1.00  0.71
ATOM    141  CB  ALA A  20       3.346 -55.650  53.008  1.00  0.71
ATOM    142  N   THR A  21       5.795 -53.929  53.344  1.00  0.69
ATOM    143  CA  THR A  21       7.228 -53.731  53.353  1.00  0.69
ATOM    144  C   THR A  21       7.473 -52.403  52.648  1.00  0.69
ATOM    145  O   THR A  21       6.924 -52.138  51.580  1.00  0.69
ATOM    146  CB  THR A  21       8.012 -54.818  52.618  1.00  0.69
ATOM    147  OG1 THR A  21       7.764 -56.095  53.192  1.00  0.69
ATOM    148  CG2 THR A  21       9.528 -54.598  52.721  1.00  0.69
ATOM    149  N   ASN A  22       8.271 -51.466  53.201  1.00  0.69
ATOM    150  CA  ASN A  22       8.510 -51.238  54.616  1.00  0.69
ATOM    151  C   ASN A  22       7.229 -51.160  55.467  1.00  0.69
ATOM    152  O   ASN A  22       6.107 -51.220  54.977  1.00  0.69
ATOM    153  CB  ASN A  22       9.451 -50.014  54.856  1.00  0.69
ATOM    154  CG  ASN A  22       8.788 -48.664  54.573  1.00  0.69
ATOM    155  OD1 ASN A  22       7.590 -48.563  54.333  1.00  0.69
ATOM    156  ND2 ASN A  22       9.569 -47.568  54.648  1.00  0.69
ATOM    157  N   ARG A  23       7.372 -51.007  56.790  1.00  0.63
ATOM    158  CA  ARG A  23       6.228 -50.872  57.669  1.00  0.63
ATOM    159  C   ARG A  23       5.366 -49.632  57.434  1.00  0.63
ATOM    160  O   ARG A  23       4.145 -49.689  57.582  1.00  0.63
ATOM    161  CB  ARG A  23       6.720 -50.865  59.138  1.00  0.63
ATOM    162  CG  ARG A  23       7.348 -52.208  59.567  1.00  0.63
ATOM    163  CD  ARG A  23       7.926 -52.211  60.988  1.00  0.63
ATOM    164  NE  ARG A  23       8.455 -53.596  61.232  1.00  0.63
ATOM    165  CZ  ARG A  23       9.145 -53.959  62.323  1.00  0.63
ATOM    166  NH1 ARG A  23       9.562 -55.218  62.445  1.00  0.63
ATOM    167  NH2 ARG A  23       9.427 -53.092  63.290  1.00  0.63
ATOM    168  N   GLU A  24       5.987 -48.482  57.098  1.00  0.76
ATOM    169  CA  GLU A  24       5.317 -47.202  57.184  1.00  0.76
ATOM    170  C   GLU A  24       5.792 -46.157  56.160  1.00  0.76
ATOM    171  O   GLU A  24       6.949 -46.118  55.738  1.00  0.76
ATOM    172  CB  GLU A  24       5.528 -46.546  58.565  1.00  0.76
ATOM    173  CG  GLU A  24       5.032 -47.269  59.844  1.00  0.76
ATOM    174  CD  GLU A  24       5.400 -46.436  61.063  1.00  0.76
ATOM    175  OE1 GLU A  24       6.628 -46.215  61.259  1.00  0.76
ATOM    176  OE2 GLU A  24       4.514 -45.938  61.798  1.00  0.76
ATOM    177  N   VAL A  25       4.882 -45.237  55.781  1.00  0.81
ATOM    178  CA  VAL A  25       5.086 -44.174  54.806  1.00  0.81
ATOM    179  C   VAL A  25       4.402 -42.927  55.339  1.00  0.81
ATOM    180  O   VAL A  25       3.320 -43.014  55.920  1.00  0.81
ATOM    181  CB  VAL A  25       4.497 -44.584  53.448  1.00  0.81
ATOM    182  CG1 VAL A  25       4.030 -43.414  52.555  1.00  0.81
ATOM    183  CG2 VAL A  25       5.558 -45.404  52.699  1.00  0.81
ATOM    184  N   ASP A  26       5.007 -41.735  55.152  1.00  0.84
ATOM    185  CA  ASP A  26       4.392 -40.478  55.528  1.00  0.84
ATOM    186  C   ASP A  26       3.616 -39.912  54.341  1.00  0.84
ATOM    187  O   ASP A  26       4.058 -39.962  53.188  1.00  0.84
ATOM    188  CB  ASP A  26       5.438 -39.414  55.952  1.00  0.84
ATOM    189  CG  ASP A  26       6.084 -39.695  57.298  1.00  0.84
ATOM    190  OD1 ASP A  26       5.529 -40.500  58.085  1.00  0.84
ATOM    191  OD2 ASP A  26       7.122 -39.039  57.584  1.00  0.84
ATOM    192  N   ALA A  27       2.420 -39.355  54.592  1.00  0.89
ATOM    193  CA  ALA A  27       1.541 -38.912  53.540  1.00  0.89
ATOM    194  C   ALA A  27       0.859 -37.598  53.868  1.00  0.89
ATOM    195  O   ALA A  27       0.394 -37.364  54.983  1.00  0.89
ATOM    196  CB  ALA A  27       0.453 -39.974  53.326  1.00  0.89
ATOM    197  N   TRP A  28       0.774 -36.699  52.873  1.00  0.87
ATOM    198  CA  TRP A  28       0.071 -35.440  52.992  1.00  0.87
ATOM    199  C   TRP A  28      -0.885 -35.307  51.818  1.00  0.87
ATOM    200  O   TRP A  28      -0.476 -35.152  50.669  1.00  0.87
ATOM    201  CB  TRP A  28       1.074 -34.263  52.992  1.00  0.87
ATOM    202  CG  TRP A  28       2.035 -34.284  54.162  1.00  0.87
ATOM    203  CD1 TRP A  28       1.898 -33.757  55.409  1.00  0.87
ATOM    204  CD2 TRP A  28       3.304 -34.953  54.159  1.00  0.87
ATOM    205  NE1 TRP A  28       3.023 -33.988  56.171  1.00  0.87
ATOM    206  CE2 TRP A  28       3.896 -34.735  55.413  1.00  0.87
ATOM    207  CE3 TRP A  28       3.925 -35.719  53.189  1.00  0.87
ATOM    208  CZ2 TRP A  28       5.146 -35.266  55.721  1.00  0.87
ATOM    209  CZ3 TRP A  28       5.149 -36.293  53.521  1.00  0.87
ATOM    210  CH2 TRP A  28       5.773 -36.062  54.751  1.00  0.87
ATOM    211  N   TYR A  29      -2.201 -35.379  52.071  1.00  0.86
ATOM    212  CA  TYR A  29      -3.234 -35.472  51.056  1.00  0.86
ATOM    213  C   TYR A  29      -4.188 -34.313  51.111  1.00  0.86
ATOM    214  O   TYR A  29      -4.689 -33.946  52.162  1.00  0.86
ATOM    215  CB  TYR A  29      -4.110 -36.727  51.280  1.00  0.86
ATOM    216  CG  TYR A  29      -3.361 -38.008  51.127  1.00  0.86
ATOM    217  CD1 TYR A  29      -2.158 -38.100  50.411  1.00  0.86
ATOM    218  CD2 TYR A  29      -3.889 -39.165  51.726  1.00  0.86
ATOM    219  CE1 TYR A  29      -1.471 -39.303  50.339  1.00  0.86
ATOM    220  CE2 TYR A  29      -3.199 -40.380  51.653  1.00  0.86
ATOM    221  CZ  TYR A  29      -1.997 -40.437  50.954  1.00  0.86
ATOM    222  OH  TYR A  29      -1.276 -41.622  50.920  1.00  0.86
ATOM    223  N   GLY A  30      -4.502 -33.692  49.962  1.00  0.91
ATOM    224  CA  GLY A  30      -5.461 -32.595  49.982  1.00  0.91
ATOM    225  C   GLY A  30      -4.832 -31.279  50.291  1.00  0.91
ATOM    226  O   GLY A  30      -5.412 -30.421  50.955  1.00  0.91
ATOM    227  N   ILE A  31      -3.607 -31.076  49.781  1.00  0.83
ATOM    228  CA  ILE A  31      -2.902 -29.822  49.922  1.00  0.83
ATOM    229  C   ILE A  31      -3.416 -28.848  48.867  1.00  0.83
ATOM    230  O   ILE A  31      -3.271 -29.141  47.678  1.00  0.83
ATOM    231  CB  ILE A  31      -1.396 -29.969  49.742  1.00  0.83
ATOM    232  CG1 ILE A  31      -0.819 -31.085  50.644  1.00  0.83
ATOM    233  CG2 ILE A  31      -0.724 -28.609  50.034  1.00  0.83
ATOM    234  CD1 ILE A  31       0.632 -31.446  50.310  1.00  0.83
ATOM    235  N   PRO A  32      -4.049 -27.727  49.203  1.00  0.86
ATOM    236  CA  PRO A  32      -4.462 -26.733  48.221  1.00  0.86
ATOM    237  C   PRO A  32      -3.282 -26.110  47.501  1.00  0.86
ATOM    238  O   PRO A  32      -2.346 -25.658  48.160  1.00  0.86
ATOM    239  CB  PRO A  32      -5.249 -25.716  49.060  1.00  0.86
ATOM    240  CG  PRO A  32      -4.603 -25.773  50.446  1.00  0.86
ATOM    241  CD  PRO A  32      -4.186 -27.234  50.576  1.00  0.86
ATOM    242  N   TYR A  33      -3.295 -26.067  46.156  1.00  0.77
ATOM    243  CA  TYR A  33      -2.215 -25.414  45.427  1.00  0.77
ATOM    244  C   TYR A  33      -2.704 -24.240  44.593  1.00  0.77
ATOM    245  O   TYR A  33      -1.922 -23.380  44.183  1.00  0.77
ATOM    246  CB  TYR A  33      -1.376 -26.429  44.601  1.00  0.77
ATOM    247  CG  TYR A  33      -2.145 -27.073  43.481  1.00  0.77
ATOM    248  CD1 TYR A  33      -2.249 -26.408  42.248  1.00  0.77
ATOM    249  CD2 TYR A  33      -2.768 -28.324  43.635  1.00  0.77
ATOM    250  CE1 TYR A  33      -3.008 -26.950  41.212  1.00  0.77
ATOM    251  CE2 TYR A  33      -3.500 -28.887  42.574  1.00  0.77
ATOM    252  CZ  TYR A  33      -3.620 -28.181  41.376  1.00  0.77
ATOM    253  OH  TYR A  33      -4.339 -28.638  40.272  1.00  0.77
ATOM    254  N   ALA A  34      -4.028 -24.127  44.398  1.00  0.80
ATOM    255  CA  ALA A  34      -4.631 -23.028  43.685  1.00  0.80
ATOM    256  C   ALA A  34      -5.836 -22.530  44.456  1.00  0.80
ATOM    257  O   ALA A  34      -6.419 -23.247  45.266  1.00  0.80
ATOM    258  CB  ALA A  34      -5.059 -23.457  42.268  1.00  0.80
ATOM    259  N   GLN A  35      -6.250 -21.269  44.228  1.00  0.67
ATOM    260  CA  GLN A  35      -7.538 -20.770  44.673  1.00  0.67
ATOM    261  C   GLN A  35      -8.680 -21.550  44.019  1.00  0.67
ATOM    262  O   GLN A  35      -8.550 -21.874  42.834  1.00  0.67
ATOM    263  CB  GLN A  35      -7.660 -19.260  44.335  1.00  0.67
ATOM    264  CG  GLN A  35      -8.957 -18.575  44.834  1.00  0.67
ATOM    265  CD  GLN A  35      -8.989 -17.080  44.508  1.00  0.67
ATOM    266  OE1 GLN A  35      -7.991 -16.449  44.155  1.00  0.67
ATOM    267  NE2 GLN A  35     -10.200 -16.485  44.638  1.00  0.67
ATOM    268  N   PRO A  36      -9.790 -21.887  44.684  1.00  0.77
ATOM    269  CA  PRO A  36     -10.888 -22.611  44.057  1.00  0.77
ATOM    270  C   PRO A  36     -11.402 -21.993  42.758  1.00  0.77
ATOM    271  O   PRO A  36     -11.720 -20.800  42.796  1.00  0.77
ATOM    272  CB  PRO A  36     -11.972 -22.646  45.135  1.00  0.77
ATOM    273  CG  PRO A  36     -11.177 -22.691  46.441  1.00  0.77
ATOM    274  CD  PRO A  36      -9.959 -21.815  46.144  1.00  0.77
ATOM    275  N   PRO A  37     -11.542 -22.682  41.629  1.00  0.75
ATOM    276  CA  PRO A  37     -11.783 -21.996  40.364  1.00  0.75
ATOM    277  C   PRO A  37     -13.279 -21.962  40.123  1.00  0.75
ATOM    278  O   PRO A  37     -13.797 -22.528  39.162  1.00  0.75
ATOM    279  CB  PRO A  37     -11.041 -22.875  39.346  1.00  0.75
ATOM    280  CG  PRO A  37     -11.099 -24.284  39.938  1.00  0.75
ATOM    281  CD  PRO A  37     -10.996 -24.030  41.436  1.00  0.75
ATOM    282  N   VAL A  38     -13.973 -21.259  41.028  1.00  0.72
ATOM    283  CA  VAL A  38     -15.410 -21.261  41.193  1.00  0.72
ATOM    284  C   VAL A  38     -16.036 -19.949  40.753  1.00  0.72
ATOM    285  O   VAL A  38     -15.391 -18.900  40.705  1.00  0.72
ATOM    286  CB  VAL A  38     -15.792 -21.531  42.650  1.00  0.72
ATOM    287  CG1 VAL A  38     -15.268 -22.923  43.057  1.00  0.72
ATOM    288  CG2 VAL A  38     -15.235 -20.448  43.601  1.00  0.72
ATOM    289  N   GLY A  39     -17.347 -19.966  40.413  1.00  0.76
ATOM    290  CA  GLY A  39     -18.103 -18.776  40.006  1.00  0.76
ATOM    291  C   GLY A  39     -17.498 -18.028  38.841  1.00  0.76
ATOM    292  O   GLY A  39     -17.408 -18.532  37.725  1.00  0.76
ATOM    293  N   ASN A  40     -17.000 -16.802  39.090  1.00  0.69
ATOM    294  CA  ASN A  40     -16.327 -15.984  38.094  1.00  0.69
ATOM    295  C   ASN A  40     -15.010 -16.581  37.611  1.00  0.69
ATOM    296  O   ASN A  40     -14.528 -16.253  36.532  1.00  0.69
ATOM    297  CB  ASN A  40     -16.031 -14.569  38.660  1.00  0.69
ATOM    298  CG  ASN A  40     -17.344 -13.840  38.918  1.00  0.69
ATOM    299  OD1 ASN A  40     -18.356 -14.108  38.279  1.00  0.69
ATOM    300  ND2 ASN A  40     -17.345 -12.887  39.877  1.00  0.69
ATOM    301  N   LEU A  41     -14.398 -17.499  38.382  1.00  0.68
ATOM    302  CA  LEU A  41     -13.140 -18.110  38.006  1.00  0.68
ATOM    303  C   LEU A  41     -13.316 -19.393  37.226  1.00  0.68
ATOM    304  O   LEU A  41     -12.339 -19.966  36.740  1.00  0.68
ATOM    305  CB  LEU A  41     -12.303 -18.462  39.247  1.00  0.68
ATOM    306  CG  LEU A  41     -11.824 -17.269  40.086  1.00  0.68
ATOM    307  CD1 LEU A  41     -11.147 -17.802  41.353  1.00  0.68
ATOM    308  CD2 LEU A  41     -10.858 -16.368  39.308  1.00  0.68
ATOM    309  N   ARG A  42     -14.565 -19.850  37.008  1.00  0.68
ATOM    310  CA  ARG A  42     -14.825 -20.952  36.102  1.00  0.68
ATOM    311  C   ARG A  42     -14.318 -20.635  34.698  1.00  0.68
ATOM    312  O   ARG A  42     -14.562 -19.548  34.165  1.00  0.68
ATOM    313  CB  ARG A  42     -16.324 -21.328  36.052  1.00  0.68
ATOM    314  CG  ARG A  42     -16.644 -22.482  35.082  1.00  0.68
ATOM    315  CD  ARG A  42     -18.135 -22.732  34.848  1.00  0.68
ATOM    316  NE  ARG A  42     -18.721 -23.370  36.067  1.00  0.68
ATOM    317  CZ  ARG A  42     -20.034 -23.540  36.239  1.00  0.68
ATOM    318  NH1 ARG A  42     -20.931 -23.108  35.356  1.00  0.68
ATOM    319  NH2 ARG A  42     -20.494 -24.181  37.306  1.00  0.68
ATOM    320  N   PHE A  43     -13.549 -21.593  34.131  1.00  0.72
ATOM    321  CA  PHE A  43     -12.884 -21.546  32.837  1.00  0.72
ATOM    322  C   PHE A  43     -11.629 -20.674  32.794  1.00  0.72
ATOM    323  O   PHE A  43     -10.928 -20.633  31.787  1.00  0.72
ATOM    324  CB  PHE A  43     -13.796 -21.056  31.692  1.00  0.72
ATOM    325  CG  PHE A  43     -15.126 -21.736  31.581  1.00  0.72
ATOM    326  CD1 PHE A  43     -15.224 -23.118  31.364  1.00  0.72
ATOM    327  CD2 PHE A  43     -16.300 -20.962  31.612  1.00  0.72
ATOM    328  CE1 PHE A  43     -16.477 -23.717  31.176  1.00  0.72
ATOM    329  CE2 PHE A  43     -17.551 -21.554  31.422  1.00  0.72
ATOM    330  CZ  PHE A  43     -17.638 -22.932  31.198  1.00  0.72
ATOM    331  N   ARG A  44     -11.288 -19.959  33.884  1.00  0.67
ATOM    332  CA  ARG A  44     -10.117 -19.103  33.913  1.00  0.67
ATOM    333  C   ARG A  44      -8.868 -19.877  34.335  1.00  0.67
ATOM    334  O   ARG A  44      -8.932 -20.962  34.917  1.00  0.67
ATOM    335  CB  ARG A  44     -10.335 -17.866  34.831  1.00  0.67
ATOM    336  CG  ARG A  44     -11.419 -16.883  34.320  1.00  0.67
ATOM    337  CD  ARG A  44     -11.577 -15.633  35.200  1.00  0.67
ATOM    338  NE  ARG A  44     -12.671 -14.788  34.620  1.00  0.67
ATOM    339  CZ  ARG A  44     -13.192 -13.711  35.225  1.00  0.67
ATOM    340  NH1 ARG A  44     -14.224 -13.078  34.669  1.00  0.67
ATOM    341  NH2 ARG A  44     -12.699 -13.252  36.372  1.00  0.67
ATOM    342  N   HIS A  45      -7.674 -19.324  34.036  1.00  0.70
ATOM    343  CA  HIS A  45      -6.381 -19.835  34.473  1.00  0.70
ATOM    344  C   HIS A  45      -6.285 -19.951  36.004  1.00  0.70
ATOM    345  O   HIS A  45      -6.879 -19.112  36.688  1.00  0.70
ATOM    346  CB  HIS A  45      -5.308 -18.863  33.920  1.00  0.70
ATOM    347  CG  HIS A  45      -3.882 -19.288  34.050  1.00  0.70
ATOM    348  ND1 HIS A  45      -3.246 -19.122  35.255  1.00  0.70
ATOM    349  CD2 HIS A  45      -3.044 -19.868  33.155  1.00  0.70
ATOM    350  CE1 HIS A  45      -2.038 -19.610  35.088  1.00  0.70
ATOM    351  NE2 HIS A  45      -1.859 -20.076  33.829  1.00  0.70
ATOM    352  N   PRO A  46      -5.646 -20.955  36.611  1.00  0.77
ATOM    353  CA  PRO A  46      -5.611 -21.077  38.062  1.00  0.77
ATOM    354  C   PRO A  46      -4.745 -20.020  38.723  1.00  0.77
ATOM    355  O   PRO A  46      -3.612 -19.765  38.323  1.00  0.77
ATOM    356  CB  PRO A  46      -4.987 -22.460  38.295  1.00  0.77
ATOM    357  CG  PRO A  46      -4.048 -22.629  37.099  1.00  0.77
ATOM    358  CD  PRO A  46      -4.848 -22.000  35.958  1.00  0.77
ATOM    359  N   ARG A  47      -5.236 -19.422  39.814  1.00  0.64
ATOM    360  CA  ARG A  47      -4.438 -18.501  40.590  1.00  0.64
ATOM    361  C   ARG A  47      -3.808 -19.263  41.728  1.00  0.64
ATOM    362  O   ARG A  47      -4.467 -20.094  42.349  1.00  0.64
ATOM    363  CB  ARG A  47      -5.313 -17.344  41.127  1.00  0.64
ATOM    364  CG  ARG A  47      -4.552 -16.258  41.917  1.00  0.64
ATOM    365  CD  ARG A  47      -5.424 -15.043  42.264  1.00  0.64
ATOM    366  NE  ARG A  47      -4.605 -14.110  43.114  1.00  0.64
ATOM    367  CZ  ARG A  47      -4.495 -14.265  44.442  1.00  0.64
ATOM    368  NH1 ARG A  47      -3.702 -13.461  45.148  1.00  0.64
ATOM    369  NH2 ARG A  47      -5.182 -15.197  45.078  1.00  0.64
ATOM    370  N   HIS A  48      -2.512 -19.019  42.034  1.00  0.66
ATOM    371  CA  HIS A  48      -1.856 -19.528  43.233  1.00  0.66
ATOM    372  C   HIS A  48      -2.717 -19.467  44.499  1.00  0.66
ATOM    373  O   HIS A  48      -3.448 -18.505  44.723  1.00  0.66
ATOM    374  CB  HIS A  48      -0.501 -18.812  43.475  1.00  0.66
ATOM    375  CG  HIS A  48      -0.646 -17.376  43.904  1.00  0.66
ATOM    376  ND1 HIS A  48      -0.562 -17.076  45.251  1.00  0.66
ATOM    377  CD2 HIS A  48      -1.038 -16.281  43.201  1.00  0.66
ATOM    378  CE1 HIS A  48      -0.928 -15.809  45.345  1.00  0.66
ATOM    379  NE2 HIS A  48      -1.220 -15.282  44.132  1.00  0.66
ATOM    380  N   ILE A  49      -2.690 -20.516  45.344  1.00  0.67
ATOM    381  CA  ILE A  49      -3.407 -20.493  46.615  1.00  0.67
ATOM    382  C   ILE A  49      -2.896 -19.382  47.525  1.00  0.67
ATOM    383  O   ILE A  49      -1.697 -19.219  47.723  1.00  0.67
ATOM    384  CB  ILE A  49      -3.361 -21.858  47.309  1.00  0.67
ATOM    385  CG1 ILE A  49      -4.259 -21.966  48.566  1.00  0.67
ATOM    386  CG2 ILE A  49      -1.907 -22.269  47.625  1.00  0.67
ATOM    387  CD1 ILE A  49      -5.757 -22.023  48.251  1.00  0.67
ATOM    388  N   ASP A  50      -3.766 -18.537  48.096  1.00  0.65
ATOM    389  CA  ASP A  50      -3.309 -17.550  49.062  1.00  0.65
ATOM    390  C   ASP A  50      -2.870 -18.205  50.376  1.00  0.65
ATOM    391  O   ASP A  50      -3.286 -19.305  50.735  1.00  0.65
ATOM    392  CB  ASP A  50      -4.291 -16.376  49.292  1.00  0.65
ATOM    393  CG  ASP A  50      -4.301 -15.418  48.118  1.00  0.65
ATOM    394  OD1 ASP A  50      -3.229 -14.935  47.660  1.00  0.65
ATOM    395  OD2 ASP A  50      -5.420 -15.121  47.633  1.00  0.65
ATOM    396  N   ALA A  51      -1.933 -17.557  51.095  1.00  0.72
ATOM    397  CA  ALA A  51      -1.416 -18.046  52.356  1.00  0.72
ATOM    398  C   ALA A  51      -2.475 -18.179  53.444  1.00  0.72
ATOM    399  O   ALA A  51      -3.407 -17.382  53.537  1.00  0.72
ATOM    400  CB  ALA A  51      -0.268 -17.137  52.831  1.00  0.72
ATOM    401  N   TRP A  52      -2.349 -19.212  54.292  1.00  0.60
ATOM    402  CA  TRP A  52      -3.320 -19.492  55.323  1.00  0.60
ATOM    403  C   TRP A  52      -2.682 -19.447  56.694  1.00  0.60
ATOM    404  O   TRP A  52      -1.493 -19.703  56.882  1.00  0.60
ATOM    405  CB  TRP A  52      -4.028 -20.860  55.107  1.00  0.60
ATOM    406  CG  TRP A  52      -3.128 -22.087  55.165  1.00  0.60
ATOM    407  CD1 TRP A  52      -2.679 -22.775  56.262  1.00  0.60
ATOM    408  CD2 TRP A  52      -2.548 -22.731  54.017  1.00  0.60
ATOM    409  NE1 TRP A  52      -1.838 -23.799  55.874  1.00  0.60
ATOM    410  CE2 TRP A  52      -1.730 -23.771  54.502  1.00  0.60
ATOM    411  CE3 TRP A  52      -2.677 -22.487  52.650  1.00  0.60
ATOM    412  CZ2 TRP A  52      -1.008 -24.576  53.633  1.00  0.60
ATOM    413  CZ3 TRP A  52      -1.969 -23.320  51.772  1.00  0.60
ATOM    414  CH2 TRP A  52      -1.139 -24.344  52.256  1.00  0.60
ATOM    415  N   GLU A  53      -3.495 -19.133  57.711  1.00  0.64
ATOM    416  CA  GLU A  53      -3.086 -19.252  59.088  1.00  0.64
ATOM    417  C   GLU A  53      -3.618 -20.554  59.662  1.00  0.64
ATOM    418  O   GLU A  53      -4.498 -21.208  59.103  1.00  0.64
ATOM    419  CB  GLU A  53      -3.560 -18.047  59.922  1.00  0.64
ATOM    420  CG  GLU A  53      -2.966 -16.699  59.440  1.00  0.64
ATOM    421  CD  GLU A  53      -3.416 -15.515  60.295  1.00  0.64
ATOM    422  OE1 GLU A  53      -4.225 -15.725  61.235  1.00  0.64
ATOM    423  OE2 GLU A  53      -2.940 -14.389  60.003  1.00  0.64
ATOM    424  N   GLY A  54      -3.066 -20.995  60.810  1.00  0.75
ATOM    425  CA  GLY A  54      -3.384 -22.303  61.369  1.00  0.75
ATOM    426  C   GLY A  54      -2.733 -23.462  60.658  1.00  0.75
ATOM    427  O   GLY A  54      -1.678 -23.341  60.040  1.00  0.75
ATOM    428  N   ILE A  55      -3.336 -24.655  60.794  1.00  0.73
ATOM    429  CA  ILE A  55      -2.790 -25.887  60.249  1.00  0.73
ATOM    430  C   ILE A  55      -3.804 -26.493  59.308  1.00  0.73
ATOM    431  O   ILE A  55      -4.909 -26.867  59.706  1.00  0.73
ATOM    432  CB  ILE A  55      -2.454 -26.906  61.345  1.00  0.73
ATOM    433  CG1 ILE A  55      -1.364 -26.350  62.295  1.00  0.73
ATOM    434  CG2 ILE A  55      -2.007 -28.252  60.728  1.00  0.73
ATOM    435  CD1 ILE A  55      -1.090 -27.228  63.523  1.00  0.73
ATOM    436  N   LYS A  56      -3.445 -26.647  58.018  1.00  0.79
ATOM    437  CA  LYS A  56      -4.258 -27.394  57.083  1.00  0.79
ATOM    438  C   LYS A  56      -4.218 -28.880  57.386  1.00  0.79
ATOM    439  O   LYS A  56      -3.165 -29.514  57.460  1.00  0.79
ATOM    440  CB  LYS A  56      -3.841 -27.157  55.607  1.00  0.79
ATOM    441  CG  LYS A  56      -4.690 -27.877  54.531  1.00  0.79
ATOM    442  CD  LYS A  56      -6.158 -27.409  54.429  1.00  0.79
ATOM    443  CE  LYS A  56      -6.950 -28.167  53.349  1.00  0.79
ATOM    444  NZ  LYS A  56      -8.344 -27.670  53.256  1.00  0.79
ATOM    445  N   GLU A  57      -5.403 -29.481  57.565  1.00  0.79
ATOM    446  CA  GLU A  57      -5.550 -30.914  57.584  1.00  0.79
ATOM    447  C   GLU A  57      -5.278 -31.529  56.235  1.00  0.79
ATOM    448  O   GLU A  57      -5.921 -31.184  55.243  1.00  0.79
ATOM    449  CB  GLU A  57      -6.978 -31.279  58.008  1.00  0.79
ATOM    450  CG  GLU A  57      -7.207 -32.790  58.192  1.00  0.79
ATOM    451  CD  GLU A  57      -8.383 -33.001  59.126  1.00  0.79
ATOM    452  OE1 GLU A  57      -9.522 -33.210  58.670  1.00  0.79
ATOM    453  OE2 GLU A  57      -8.142 -32.908  60.355  1.00  0.79
ATOM    454  N   THR A  58      -4.298 -32.444  56.170  1.00  0.84
ATOM    455  CA  THR A  58      -3.954 -33.107  54.927  1.00  0.84
ATOM    456  C   THR A  58      -3.948 -34.608  55.126  1.00  0.84
ATOM    457  O   THR A  58      -3.104 -35.353  54.632  1.00  0.84
ATOM    458  CB  THR A  58      -2.649 -32.658  54.287  1.00  0.84
ATOM    459  OG1 THR A  58      -1.531 -32.900  55.117  1.00  0.84
ATOM    460  CG2 THR A  58      -2.693 -31.157  53.955  1.00  0.84
ATOM    461  N   THR A  59      -4.931 -35.127  55.874  1.00  0.81
ATOM    462  CA  THR A  59      -4.954 -36.530  56.268  1.00  0.81
ATOM    463  C   THR A  59      -5.826 -37.373  55.367  1.00  0.81
ATOM    464  O   THR A  59      -5.890 -38.595  55.510  1.00  0.81
ATOM    465  CB  THR A  59      -5.515 -36.695  57.677  1.00  0.81
ATOM    466  OG1 THR A  59      -6.807 -36.109  57.782  1.00  0.81
ATOM    467  CG2 THR A  59      -4.591 -35.978  58.665  1.00  0.81
ATOM    468  N   ARG A  60      -6.533 -36.751  54.413  1.00  0.74
ATOM    469  CA  ARG A  60      -7.539 -37.421  53.612  1.00  0.74
ATOM    470  C   ARG A  60      -7.573 -36.843  52.214  1.00  0.74
ATOM    471  O   ARG A  60      -7.219 -35.679  52.027  1.00  0.74
ATOM    472  CB  ARG A  60      -8.971 -37.302  54.210  1.00  0.74
ATOM    473  CG  ARG A  60      -9.192 -38.072  55.528  1.00  0.74
ATOM    474  CD  ARG A  60      -9.047 -39.590  55.394  1.00  0.74
ATOM    475  NE  ARG A  60      -9.274 -40.181  56.752  1.00  0.74
ATOM    476  CZ  ARG A  60      -8.311 -40.393  57.658  1.00  0.74
ATOM    477  NH1 ARG A  60      -8.640 -40.937  58.829  1.00  0.74
ATOM    478  NH2 ARG A  60      -7.035 -40.101  57.437  1.00  0.74
ATOM    479  N   PRO A  61      -7.970 -37.597  51.185  1.00  0.84
ATOM    480  CA  PRO A  61      -8.115 -37.031  49.861  1.00  0.84
ATOM    481  C   PRO A  61      -9.260 -36.033  49.757  1.00  0.84
ATOM    482  O   PRO A  61     -10.268 -36.221  50.441  1.00  0.84
ATOM    483  CB  PRO A  61      -8.336 -38.237  48.941  1.00  0.84
ATOM    484  CG  PRO A  61      -7.804 -39.440  49.713  1.00  0.84
ATOM    485  CD  PRO A  61      -8.087 -39.061  51.161  1.00  0.84
ATOM    486  N   PRO A  62      -9.141 -34.990  48.957  1.00  0.84
ATOM    487  CA  PRO A  62     -10.223 -34.053  48.723  1.00  0.84
ATOM    488  C   PRO A  62     -11.095 -34.454  47.544  1.00  0.84
ATOM    489  O   PRO A  62     -11.012 -35.562  47.009  1.00  0.84
ATOM    490  CB  PRO A  62      -9.441 -32.781  48.384  1.00  0.84
ATOM    491  CG  PRO A  62      -8.250 -33.302  47.584  1.00  0.84
ATOM    492  CD  PRO A  62      -7.924 -34.636  48.225  1.00  0.84
ATOM    493  N   ASN A  63     -11.963 -33.516  47.146  1.00  0.79
ATOM    494  CA  ASN A  63     -12.957 -33.632  46.108  1.00  0.79
ATOM    495  C   ASN A  63     -12.396 -33.869  44.705  1.00  0.79
ATOM    496  O   ASN A  63     -11.392 -33.291  44.284  1.00  0.79
ATOM    497  CB  ASN A  63     -13.848 -32.361  46.112  1.00  0.79
ATOM    498  CG  ASN A  63     -14.501 -32.142  47.477  1.00  0.79
ATOM    499  OD1 ASN A  63     -14.553 -33.046  48.318  1.00  0.79
ATOM    500  ND2 ASN A  63     -14.984 -30.909  47.730  1.00  0.79
ATOM    501  N   SER A  64     -13.071 -34.726  43.920  1.00  0.85
ATOM    502  CA  SER A  64     -12.752 -34.951  42.519  1.00  0.85
ATOM    503  C   SER A  64     -13.293 -33.797  41.707  1.00  0.85
ATOM    504  O   SER A  64     -14.371 -33.275  41.985  1.00  0.85
ATOM    505  CB  SER A  64     -13.389 -36.257  41.970  1.00  0.85
ATOM    506  OG  SER A  64     -12.703 -37.411  42.454  1.00  0.85
ATOM    507  N   CYS A  65     -12.581 -33.338  40.656  1.00  0.85
ATOM    508  CA  CYS A  65     -13.161 -32.344  39.763  1.00  0.85
ATOM    509  C   CYS A  65     -14.392 -32.878  39.055  1.00  0.85
ATOM    510  O   CYS A  65     -14.450 -34.052  38.690  1.00  0.85
ATOM    511  CB  CYS A  65     -12.186 -31.761  38.709  1.00  0.85
ATOM    512  SG  CYS A  65     -10.814 -30.791  39.397  1.00  0.85
ATOM    513  N   VAL A  66     -15.411 -32.017  38.873  1.00  0.75
ATOM    514  CA  VAL A  66     -16.645 -32.328  38.165  1.00  0.75
ATOM    515  C   VAL A  66     -16.397 -32.979  36.812  1.00  0.75
ATOM    516  O   VAL A  66     -15.604 -32.501  36.004  1.00  0.75
ATOM    517  CB  VAL A  66     -17.490 -31.077  37.971  1.00  0.75
ATOM    518  CG1 VAL A  66     -18.772 -31.351  37.169  1.00  0.75
ATOM    519  CG2 VAL A  66     -17.839 -30.459  39.332  1.00  0.75
ATOM    520  N   GLN A  67     -17.061 -34.120  36.571  1.00  0.67
ATOM    521  CA  GLN A  67     -16.804 -34.922  35.404  1.00  0.67
ATOM    522  C   GLN A  67     -17.971 -35.847  35.168  1.00  0.67
ATOM    523  O   GLN A  67     -18.803 -36.066  36.050  1.00  0.67
ATOM    524  CB  GLN A  67     -15.504 -35.753  35.562  1.00  0.67
ATOM    525  CG  GLN A  67     -15.466 -36.701  36.784  1.00  0.67
ATOM    526  CD  GLN A  67     -14.053 -37.239  37.005  1.00  0.67
ATOM    527  OE1 GLN A  67     -13.739 -38.401  36.746  1.00  0.67
ATOM    528  NE2 GLN A  67     -13.150 -36.358  37.491  1.00  0.67
ATOM    529  N   VAL A  68     -18.059 -36.415  33.953  1.00  0.71
ATOM    530  CA  VAL A  68     -18.962 -37.505  33.626  1.00  0.71
ATOM    531  C   VAL A  68     -18.661 -38.745  34.468  1.00  0.71
ATOM    532  O   VAL A  68     -17.509 -39.061  34.760  1.00  0.71
ATOM    533  CB  VAL A  68     -18.886 -37.842  32.134  1.00  0.71
ATOM    534  CG1 VAL A  68     -19.805 -39.024  31.763  1.00  0.71
ATOM    535  CG2 VAL A  68     -19.250 -36.600  31.296  1.00  0.71
ATOM    536  N   VAL A  69     -19.710 -39.480  34.881  1.00  0.71
ATOM    537  CA  VAL A  69     -19.579 -40.718  35.630  1.00  0.71
ATOM    538  C   VAL A  69     -20.057 -41.832  34.733  1.00  0.71
ATOM    539  O   VAL A  69     -21.134 -41.740  34.144  1.00  0.71
ATOM    540  CB  VAL A  69     -20.407 -40.695  36.910  1.00  0.71
ATOM    541  CG1 VAL A  69     -20.356 -42.052  37.641  1.00  0.71
ATOM    542  CG2 VAL A  69     -19.854 -39.580  37.814  1.00  0.71
ATOM    543  N   ASP A  70     -19.250 -42.898  34.560  1.00  0.70
ATOM    544  CA  ASP A  70     -19.621 -43.994  33.690  1.00  0.70
ATOM    545  C   ASP A  70     -20.772 -44.835  34.230  1.00  0.70
ATOM    546  O   ASP A  70     -20.815 -45.217  35.400  1.00  0.70
ATOM    547  CB  ASP A  70     -18.400 -44.876  33.343  1.00  0.70
ATOM    548  CG  ASP A  70     -18.666 -45.646  32.063  1.00  0.70
ATOM    549  OD1 ASP A  70     -19.461 -46.623  32.100  1.00  0.70
ATOM    550  OD2 ASP A  70     -18.127 -45.210  31.019  1.00  0.70
ATOM    551  N   THR A  71     -21.743 -45.134  33.354  1.00  0.73
ATOM    552  CA  THR A  71     -22.900 -45.950  33.681  1.00  0.73
ATOM    553  C   THR A  71     -23.123 -47.044  32.667  1.00  0.73
ATOM    554  O   THR A  71     -24.215 -47.609  32.605  1.00  0.73
ATOM    555  CB  THR A  71     -24.203 -45.161  33.822  1.00  0.73
ATOM    556  OG1 THR A  71     -24.388 -44.243  32.751  1.00  0.73
ATOM    557  CG2 THR A  71     -24.157 -44.355  35.128  1.00  0.73
ATOM    558  N   LEU A  72     -22.112 -47.427  31.852  1.00  0.68
ATOM    559  CA  LEU A  72     -22.274 -48.520  30.896  1.00  0.68
ATOM    560  C   LEU A  72     -22.490 -49.858  31.589  1.00  0.68
ATOM    561  O   LEU A  72     -23.338 -50.665  31.211  1.00  0.68
ATOM    562  CB  LEU A  72     -21.071 -48.622  29.923  1.00  0.68
ATOM    563  CG  LEU A  72     -21.233 -49.660  28.786  1.00  0.68
ATOM    564  CD1 LEU A  72     -22.421 -49.354  27.866  1.00  0.68
ATOM    565  CD2 LEU A  72     -19.954 -49.762  27.946  1.00  0.68
ATOM    566  N   PHE A  73     -21.740 -50.095  32.679  1.00  0.70
ATOM    567  CA  PHE A  73     -21.879 -51.303  33.470  1.00  0.70
ATOM    568  C   PHE A  73     -21.975 -50.988  34.961  1.00  0.70
ATOM    569  O   PHE A  73     -20.964 -51.096  35.656  1.00  0.70
ATOM    570  CB  PHE A  73     -20.665 -52.242  33.226  1.00  0.70
ATOM    571  CG  PHE A  73     -20.611 -52.710  31.802  1.00  0.70
ATOM    572  CD1 PHE A  73     -19.504 -52.414  30.988  1.00  0.70
ATOM    573  CD2 PHE A  73     -21.697 -53.396  31.246  1.00  0.70
ATOM    574  CE1 PHE A  73     -19.512 -52.739  29.624  1.00  0.70
ATOM    575  CE2 PHE A  73     -21.716 -53.706  29.888  1.00  0.70
ATOM    576  CZ  PHE A  73     -20.632 -53.369  29.064  1.00  0.70
ATOM    577  N   PRO A  74     -23.141 -50.619  35.510  1.00  0.80
ATOM    578  CA  PRO A  74     -23.297 -50.278  36.926  1.00  0.80
ATOM    579  C   PRO A  74     -22.835 -51.349  37.899  1.00  0.80
ATOM    580  O   PRO A  74     -23.304 -52.485  37.820  1.00  0.80
ATOM    581  CB  PRO A  74     -24.801 -49.994  37.076  1.00  0.80
ATOM    582  CG  PRO A  74     -25.225 -49.508  35.689  1.00  0.80
ATOM    583  CD  PRO A  74     -24.380 -50.376  34.758  1.00  0.80
ATOM    584  N   GLY A  75     -21.920 -51.022  38.832  1.00  0.80
ATOM    585  CA  GLY A  75     -21.442 -51.963  39.840  1.00  0.80
ATOM    586  C   GLY A  75     -20.382 -52.926  39.364  1.00  0.80
ATOM    587  O   GLY A  75     -19.922 -53.790  40.107  1.00  0.80
ATOM    588  N   PHE A  76     -19.941 -52.804  38.104  1.00  0.70
ATOM    589  CA  PHE A  76     -18.903 -53.635  37.539  1.00  0.70
ATOM    590  C   PHE A  76     -17.532 -53.041  37.814  1.00  0.70
ATOM    591  O   PHE A  76     -17.215 -51.925  37.407  1.00  0.70
ATOM    592  CB  PHE A  76     -19.128 -53.765  36.014  1.00  0.70
ATOM    593  CG  PHE A  76     -18.049 -54.511  35.279  1.00  0.70
ATOM    594  CD1 PHE A  76     -17.727 -55.842  35.593  1.00  0.70
ATOM    595  CD2 PHE A  76     -17.330 -53.851  34.270  1.00  0.70
ATOM    596  CE1 PHE A  76     -16.694 -56.497  34.910  1.00  0.70
ATOM    597  CE2 PHE A  76     -16.301 -54.504  33.588  1.00  0.70
ATOM    598  CZ  PHE A  76     -15.980 -55.825  33.910  1.00  0.70
ATOM    599  N   GLU A  77     -16.655 -53.834  38.455  1.00  0.69
ATOM    600  CA  GLU A  77     -15.346 -53.423  38.940  1.00  0.69
ATOM    601  C   GLU A  77     -14.465 -52.761  37.880  1.00  0.69
ATOM    602  O   GLU A  77     -13.925 -51.677  38.080  1.00  0.69
ATOM    603  CB  GLU A  77     -14.669 -54.679  39.539  1.00  0.69
ATOM    604  CG  GLU A  77     -13.732 -54.407  40.738  1.00  0.69
ATOM    605  CD  GLU A  77     -12.396 -53.790  40.340  1.00  0.69
ATOM    606  OE1 GLU A  77     -11.875 -54.177  39.263  1.00  0.69
ATOM    607  OE2 GLU A  77     -11.875 -52.968  41.134  1.00  0.69
ATOM    608  N   GLY A  78     -14.444 -53.341  36.656  1.00  0.76
ATOM    609  CA  GLY A  78     -13.653 -52.855  35.530  1.00  0.76
ATOM    610  C   GLY A  78     -13.992 -51.482  35.012  1.00  0.76
ATOM    611  O   GLY A  78     -13.180 -50.873  34.322  1.00  0.76
ATOM    612  N   ALA A  79     -15.196 -50.954  35.306  1.00  0.75
ATOM    613  CA  ALA A  79     -15.503 -49.562  35.020  1.00  0.75
ATOM    614  C   ALA A  79     -15.479 -48.713  36.284  1.00  0.75
ATOM    615  O   ALA A  79     -14.964 -47.596  36.284  1.00  0.75
ATOM    616  CB  ALA A  79     -16.877 -49.448  34.336  1.00  0.75
ATOM    617  N   GLU A  80     -15.975 -49.250  37.418  1.00  0.69
ATOM    618  CA  GLU A  80     -16.076 -48.533  38.681  1.00  0.69
ATOM    619  C   GLU A  80     -14.733 -48.123  39.274  1.00  0.69
ATOM    620  O   GLU A  80     -14.620 -47.076  39.906  1.00  0.69
ATOM    621  CB  GLU A  80     -16.904 -49.306  39.739  1.00  0.69
ATOM    622  CG  GLU A  80     -18.378 -49.607  39.349  1.00  0.69
ATOM    623  CD  GLU A  80     -19.320 -48.406  39.284  1.00  0.69
ATOM    624  OE1 GLU A  80     -20.540 -48.672  39.100  1.00  0.69
ATOM    625  OE2 GLU A  80     -18.859 -47.244  39.406  1.00  0.69
ATOM    626  N   MET A  81     -13.648 -48.892  39.028  1.00  0.66
ATOM    627  CA  MET A  81     -12.297 -48.550  39.458  1.00  0.66
ATOM    628  C   MET A  81     -11.756 -47.239  38.876  1.00  0.66
ATOM    629  O   MET A  81     -10.826 -46.635  39.411  1.00  0.66
ATOM    630  CB  MET A  81     -11.318 -49.703  39.118  1.00  0.66
ATOM    631  CG  MET A  81     -11.086 -49.936  37.609  1.00  0.66
ATOM    632  SD  MET A  81     -10.050 -51.376  37.217  1.00  0.66
ATOM    633  CE  MET A  81      -8.457 -50.613  37.638  1.00  0.66
ATOM    634  N   TRP A  82     -12.353 -46.761  37.762  1.00  0.68
ATOM    635  CA  TRP A  82     -11.988 -45.511  37.121  1.00  0.68
ATOM    636  C   TRP A  82     -12.957 -44.380  37.441  1.00  0.68
ATOM    637  O   TRP A  82     -12.689 -43.220  37.130  1.00  0.68
ATOM    638  CB  TRP A  82     -11.978 -45.686  35.581  1.00  0.68
ATOM    639  CG  TRP A  82     -11.137 -46.847  35.082  1.00  0.68
ATOM    640  CD1 TRP A  82     -11.567 -47.994  34.473  1.00  0.68
ATOM    641  CD2 TRP A  82      -9.703 -46.959  35.189  1.00  0.68
ATOM    642  NE1 TRP A  82     -10.498 -48.815  34.190  1.00  0.68
ATOM    643  CE2 TRP A  82      -9.347 -48.198  34.616  1.00  0.68
ATOM    644  CE3 TRP A  82      -8.735 -46.106  35.721  1.00  0.68
ATOM    645  CZ2 TRP A  82      -8.022 -48.607  34.562  1.00  0.68
ATOM    646  CZ3 TRP A  82      -7.395 -46.526  35.675  1.00  0.68
ATOM    647  CH2 TRP A  82      -7.046 -47.760  35.105  1.00  0.68
ATOM    648  N   ASN A  83     -14.096 -44.679  38.097  1.00  0.71
ATOM    649  CA  ASN A  83     -15.075 -43.682  38.495  1.00  0.71
ATOM    650  C   ASN A  83     -14.631 -42.911  39.738  1.00  0.71
ATOM    651  O   ASN A  83     -13.750 -43.314  40.494  1.00  0.71
ATOM    652  CB  ASN A  83     -16.484 -44.305  38.748  1.00  0.71
ATOM    653  CG  ASN A  83     -17.282 -44.456  37.451  1.00  0.71
ATOM    654  OD1 ASN A  83     -17.170 -43.632  36.538  1.00  0.71
ATOM    655  ND2 ASN A  83     -18.177 -45.468  37.394  1.00  0.71
ATOM    656  N   ILE A  84     -15.244 -41.735  39.976  1.00  0.70
ATOM    657  CA  ILE A  84     -15.010 -40.918  41.155  1.00  0.70
ATOM    658  C   ILE A  84     -15.231 -41.660  42.480  1.00  0.70
ATOM    659  O   ILE A  84     -16.222 -42.358  42.680  1.00  0.70
ATOM    660  CB  ILE A  84     -15.890 -39.664  41.116  1.00  0.70
ATOM    661  CG1 ILE A  84     -17.403 -40.007  41.028  1.00  0.70
ATOM    662  CG2 ILE A  84     -15.444 -38.784  39.927  1.00  0.70
ATOM    663  CD1 ILE A  84     -18.327 -38.794  41.169  1.00  0.70
ATOM    664  N   ASN A  85     -14.292 -41.532  43.439  1.00  0.72
ATOM    665  CA  ASN A  85     -14.402 -42.195  44.734  1.00  0.72
ATOM    666  C   ASN A  85     -14.458 -41.197  45.889  1.00  0.72
ATOM    667  O   ASN A  85     -14.403 -41.564  47.060  1.00  0.72
ATOM    668  CB  ASN A  85     -13.279 -43.252  44.930  1.00  0.72
ATOM    669  CG  ASN A  85     -11.877 -42.653  44.932  1.00  0.72
ATOM    670  OD1 ASN A  85     -11.651 -41.527  44.490  1.00  0.72
ATOM    671  ND2 ASN A  85     -10.900 -43.435  45.446  1.00  0.72
ATOM    672  N   THR A  86     -14.606 -39.903  45.565  1.00  0.76
ATOM    673  CA  THR A  86     -14.860 -38.810  46.496  1.00  0.76
ATOM    674  C   THR A  86     -15.931 -37.957  45.845  1.00  0.76
ATOM    675  O   THR A  86     -16.249 -38.156  44.671  1.00  0.76
ATOM    676  CB  THR A  86     -13.663 -37.924  46.862  1.00  0.76
ATOM    677  OG1 THR A  86     -13.093 -37.263  45.741  1.00  0.76
ATOM    678  CG2 THR A  86     -12.545 -38.771  47.480  1.00  0.76
ATOM    679  N   GLU A  87     -16.562 -37.011  46.575  1.00  0.69
ATOM    680  CA  GLU A  87     -17.599 -36.163  45.999  1.00  0.69
ATOM    681  C   GLU A  87     -17.136 -35.281  44.827  1.00  0.69
ATOM    682  O   GLU A  87     -15.965 -34.883  44.780  1.00  0.69
ATOM    683  CB  GLU A  87     -18.320 -35.305  47.068  1.00  0.69
ATOM    684  CG  GLU A  87     -17.497 -34.106  47.593  1.00  0.69
ATOM    685  CD  GLU A  87     -18.314 -33.128  48.435  1.00  0.69
ATOM    686  OE1 GLU A  87     -19.376 -33.542  48.965  1.00  0.69
ATOM    687  OE2 GLU A  87     -17.875 -31.951  48.539  1.00  0.69
ATOM    688  N   PRO A  88     -17.968 -34.966  43.828  1.00  0.82
ATOM    689  CA  PRO A  88     -17.572 -34.035  42.784  1.00  0.82
ATOM    690  C   PRO A  88     -17.675 -32.584  43.239  1.00  0.82
ATOM    691  O   PRO A  88     -18.669 -32.191  43.841  1.00  0.82
ATOM    692  CB  PRO A  88     -18.586 -34.319  41.661  1.00  0.82
ATOM    693  CG  PRO A  88     -19.860 -34.757  42.393  1.00  0.82
ATOM    694  CD  PRO A  88     -19.317 -35.513  43.609  1.00  0.82
ATOM    695  N   SER A  89     -16.684 -31.739  42.908  1.00  0.84
ATOM    696  CA  SER A  89     -16.768 -30.311  43.193  1.00  0.84
ATOM    697  C   SER A  89     -15.929 -29.541  42.193  1.00  0.84
ATOM    698  O   SER A  89     -15.000 -30.077  41.594  1.00  0.84
ATOM    699  CB  SER A  89     -16.301 -29.949  44.630  1.00  0.84
ATOM    700  OG  SER A  89     -16.473 -28.556  44.922  1.00  0.84
ATOM    701  N   GLU A  90     -16.233 -28.246  41.951  1.00  0.72
ATOM    702  CA  GLU A  90     -15.338 -27.383  41.190  1.00  0.72
ATOM    703  C   GLU A  90     -14.187 -26.906  42.066  1.00  0.72
ATOM    704  O   GLU A  90     -13.115 -26.549  41.581  1.00  0.72
ATOM    705  CB  GLU A  90     -16.075 -26.160  40.592  1.00  0.72
ATOM    706  CG  GLU A  90     -17.098 -26.550  39.500  1.00  0.72
ATOM    707  CD  GLU A  90     -17.824 -25.349  38.901  1.00  0.72
ATOM    708  OE1 GLU A  90     -17.278 -24.662  38.000  1.00  0.72
ATOM    709  OE2 GLU A  90     -19.000 -25.119  39.284  1.00  0.72
ATOM    710  N   ASP A  91     -14.358 -26.980  43.400  1.00  0.80
ATOM    711  CA  ASP A  91     -13.292 -26.845  44.367  1.00  0.80
ATOM    712  C   ASP A  91     -12.573 -28.185  44.471  1.00  0.80
ATOM    713  O   ASP A  91     -12.937 -29.090  45.225  1.00  0.80
ATOM    714  CB  ASP A  91     -13.878 -26.373  45.717  1.00  0.80
ATOM    715  CG  ASP A  91     -12.816 -26.019  46.743  1.00  0.80
ATOM    716  OD1 ASP A  91     -11.605 -26.230  46.474  1.00  0.80
ATOM    717  OD2 ASP A  91     -13.209 -25.533  47.827  1.00  0.80
ATOM    718  N   CYS A  92     -11.537 -28.342  43.634  1.00  0.88
ATOM    719  CA  CYS A  92     -10.905 -29.624  43.439  1.00  0.88
ATOM    720  C   CYS A  92      -9.429 -29.490  43.127  1.00  0.88
ATOM    721  O   CYS A  92      -8.757 -30.476  42.854  1.00  0.88
ATOM    722  CB  CYS A  92     -11.591 -30.382  42.272  1.00  0.88
ATOM    723  SG  CYS A  92     -11.643 -29.473  40.689  1.00  0.88
ATOM    724  N   LEU A  93      -8.838 -28.283  43.209  1.00  0.81
ATOM    725  CA  LEU A  93      -7.431 -28.102  42.870  1.00  0.81
ATOM    726  C   LEU A  93      -6.501 -28.302  44.056  1.00  0.81
ATOM    727  O   LEU A  93      -5.974 -27.375  44.677  1.00  0.81
ATOM    728  CB  LEU A  93      -7.168 -26.764  42.150  1.00  0.81
ATOM    729  CG  LEU A  93      -7.895 -26.624  40.793  1.00  0.81
ATOM    730  CD1 LEU A  93      -7.444 -25.338  40.087  1.00  0.81
ATOM    731  CD2 LEU A  93      -7.668 -27.818  39.853  1.00  0.81
ATOM    732  N   TYR A  94      -6.252 -29.587  44.360  1.00  0.86
ATOM    733  CA  TYR A  94      -5.458 -30.011  45.485  1.00  0.86
ATOM    734  C   TYR A  94      -4.485 -31.090  45.022  1.00  0.86
ATOM    735  O   TYR A  94      -4.713 -31.783  44.025  1.00  0.86
ATOM    736  CB  TYR A  94      -6.332 -30.619  46.606  1.00  0.86
ATOM    737  CG  TYR A  94      -7.381 -29.689  47.165  1.00  0.86
ATOM    738  CD1 TYR A  94      -7.168 -28.999  48.368  1.00  0.86
ATOM    739  CD2 TYR A  94      -8.624 -29.545  46.527  1.00  0.86
ATOM    740  CE1 TYR A  94      -8.125 -28.104  48.864  1.00  0.86
ATOM    741  CE2 TYR A  94      -9.584 -28.648  47.015  1.00  0.86
ATOM    742  CZ  TYR A  94      -9.318 -27.903  48.167  1.00  0.86
ATOM    743  OH  TYR A  94     -10.237 -26.949  48.643  1.00  0.86
ATOM    744  N   LEU A  95      -3.358 -31.258  45.736  1.00  0.86
ATOM    745  CA  LEU A  95      -2.354 -32.251  45.398  1.00  0.86
ATOM    746  C   LEU A  95      -1.972 -33.103  46.598  1.00  0.86
ATOM    747  O   LEU A  95      -2.343 -32.830  47.744  1.00  0.86
ATOM    748  CB  LEU A  95      -1.137 -31.646  44.638  1.00  0.86
ATOM    749  CG  LEU A  95      -0.338 -30.502  45.297  1.00  0.86
ATOM    750  CD1 LEU A  95       0.561 -30.960  46.446  1.00  0.86
ATOM    751  CD2 LEU A  95       0.535 -29.808  44.239  1.00  0.86
ATOM    752  N   SER A  96      -1.281 -34.226  46.342  1.00  0.94
ATOM    753  CA  SER A  96      -0.879 -35.197  47.340  1.00  0.94
ATOM    754  C   SER A  96       0.616 -35.403  47.291  1.00  0.94
ATOM    755  O   SER A  96       1.215 -35.382  46.219  1.00  0.94
ATOM    756  CB  SER A  96      -1.571 -36.575  47.145  1.00  0.94
ATOM    757  OG  SER A  96      -1.430 -37.065  45.809  1.00  0.94
ATOM    758  N   VAL A  97       1.257 -35.580  48.463  1.00  0.91
ATOM    759  CA  VAL A  97       2.681 -35.873  48.572  1.00  0.91
ATOM    760  C   VAL A  97       2.875 -37.113  49.434  1.00  0.91
ATOM    761  O   VAL A  97       2.300 -37.221  50.518  1.00  0.91
ATOM    762  CB  VAL A  97       3.497 -34.726  49.179  1.00  0.91
ATOM    763  CG1 VAL A  97       5.002 -35.056  49.155  1.00  0.91
ATOM    764  CG2 VAL A  97       3.268 -33.423  48.392  1.00  0.91
ATOM    765  N   HIS A  98       3.704 -38.074  48.981  1.00  0.90
ATOM    766  CA  HIS A  98       4.050 -39.272  49.733  1.00  0.90
ATOM    767  C   HIS A  98       5.542 -39.405  49.868  1.00  0.90
ATOM    768  O   HIS A  98       6.279 -39.198  48.903  1.00  0.90
ATOM    769  CB  HIS A  98       3.667 -40.568  49.024  1.00  0.90
ATOM    770  CG  HIS A  98       2.235 -40.817  48.887  1.00  0.90
ATOM    771  ND1 HIS A  98       1.421 -39.992  48.137  1.00  0.90
ATOM    772  CD2 HIS A  98       1.571 -41.921  49.292  1.00  0.90
ATOM    773  CE1 HIS A  98       0.269 -40.615  48.109  1.00  0.90
ATOM    774  NE2 HIS A  98       0.321 -41.780  48.786  1.00  0.90
ATOM    775  N   VAL A  99       6.030 -39.770  51.066  1.00  0.86
ATOM    776  CA  VAL A  99       7.443 -39.709  51.395  1.00  0.86
ATOM    777  C   VAL A  99       7.790 -40.897  52.287  1.00  0.86
ATOM    778  O   VAL A  99       6.910 -41.376  53.006  1.00  0.86
ATOM    779  CB  VAL A  99       7.710 -38.395  52.117  1.00  0.86
ATOM    780  CG1 VAL A  99       9.122 -38.225  52.637  1.00  0.86
ATOM    781  CG2 VAL A  99       7.472 -37.230  51.158  1.00  0.86
ATOM    782  N   PRO A 100       9.001 -41.471  52.261  1.00  0.87
ATOM    783  CA  PRO A 100       9.452 -42.463  53.237  1.00  0.87
ATOM    784  C   PRO A 100       9.277 -42.030  54.679  1.00  0.87
ATOM    785  O   PRO A 100       9.255 -40.831  54.937  1.00  0.87
ATOM    786  CB  PRO A 100      10.938 -42.667  52.901  1.00  0.87
ATOM    787  CG  PRO A 100      11.039 -42.319  51.416  1.00  0.87
ATOM    788  CD  PRO A 100      10.031 -41.189  51.260  1.00  0.87
ATOM    789  N   LYS A 101       9.170 -42.977  55.626  1.00  0.75
ATOM    790  CA  LYS A 101       9.078 -42.642  57.031  1.00  0.75
ATOM    791  C   LYS A 101      10.294 -43.183  57.777  1.00  0.75
ATOM    792  O   LYS A 101      10.673 -44.338  57.556  1.00  0.75
ATOM    793  CB  LYS A 101       7.804 -43.216  57.674  1.00  0.75
ATOM    794  CG  LYS A 101       7.604 -42.797  59.140  1.00  0.75
ATOM    795  CD  LYS A 101       6.247 -43.251  59.672  1.00  0.75
ATOM    796  CE  LYS A 101       6.010 -42.931  61.141  1.00  0.75
ATOM    797  NZ  LYS A 101       6.933 -43.728  61.967  1.00  0.75
ATOM    798  N   PRO A 102      10.935 -42.424  58.671  1.00  0.80
ATOM    799  CA  PRO A 102      10.777 -40.978  58.845  1.00  0.80
ATOM    800  C   PRO A 102      11.193 -40.223  57.598  1.00  0.80
ATOM    801  O   PRO A 102      11.939 -40.763  56.782  1.00  0.80
ATOM    802  CB  PRO A 102      11.726 -40.664  60.005  1.00  0.80
ATOM    803  CG  PRO A 102      12.880 -41.642  59.787  1.00  0.80
ATOM    804  CD  PRO A 102      12.175 -42.904  59.282  1.00  0.80
ATOM    805  N   ARG A 103      10.701 -38.986  57.420  1.00  0.73
ATOM    806  CA  ARG A 103      11.060 -38.116  56.317  1.00  0.73
ATOM    807  C   ARG A 103      12.552 -38.100  55.917  1.00  0.73
ATOM    808  O   ARG A 103      13.395 -37.683  56.718  1.00  0.73
ATOM    809  CB  ARG A 103      10.598 -36.684  56.658  1.00  0.73
ATOM    810  CG  ARG A 103      10.758 -35.666  55.514  1.00  0.73
ATOM    811  CD  ARG A 103      10.422 -34.228  55.912  1.00  0.73
ATOM    812  NE  ARG A 103      11.397 -33.808  56.970  1.00  0.73
ATOM    813  CZ  ARG A 103      12.624 -33.336  56.715  1.00  0.73
ATOM    814  NH1 ARG A 103      13.402 -32.982  57.737  1.00  0.73
ATOM    815  NH2 ARG A 103      13.092 -33.210  55.479  1.00  0.73
ATOM    816  N   PRO A 104      12.942 -38.531  54.711  1.00  0.80
ATOM    817  CA  PRO A 104      14.321 -38.528  54.287  1.00  0.80
ATOM    818  C   PRO A 104      14.849 -37.127  54.055  1.00  0.80
ATOM    819  O   PRO A 104      14.102 -36.149  53.979  1.00  0.80
ATOM    820  CB  PRO A 104      14.271 -39.297  52.959  1.00  0.80
ATOM    821  CG  PRO A 104      12.945 -38.873  52.342  1.00  0.80
ATOM    822  CD  PRO A 104      12.056 -38.749  53.576  1.00  0.80
ATOM    823  N   THR A 105      16.173 -37.012  53.932  1.00  0.76
ATOM    824  CA  THR A 105      16.836 -35.752  53.648  1.00  0.76
ATOM    825  C   THR A 105      17.280 -35.651  52.199  1.00  0.76
ATOM    826  O   THR A 105      17.670 -34.582  51.737  1.00  0.76
ATOM    827  CB  THR A 105      18.070 -35.610  54.521  1.00  0.76
ATOM    828  OG1 THR A 105      18.902 -36.762  54.412  1.00  0.76
ATOM    829  CG2 THR A 105      17.629 -35.511  55.991  1.00  0.76
ATOM    830  N   GLY A 106      17.194 -36.770  51.453  1.00  0.77
ATOM    831  CA  GLY A 106      17.554 -36.880  50.046  1.00  0.77
ATOM    832  C   GLY A 106      16.590 -37.797  49.346  1.00  0.77
ATOM    833  O   GLY A 106      16.159 -38.792  49.923  1.00  0.77
ATOM    834  N   SER A 107      16.237 -37.505  48.076  1.00  0.79
ATOM    835  CA  SER A 107      15.087 -38.143  47.433  1.00  0.79
ATOM    836  C   SER A 107      14.857 -37.642  46.015  1.00  0.79
ATOM    837  O   SER A 107      14.785 -36.443  45.768  1.00  0.79
ATOM    838  CB  SER A 107      13.754 -37.868  48.190  1.00  0.79
ATOM    839  OG  SER A 107      12.665 -38.602  47.640  1.00  0.79
ATOM    840  N   ALA A 108      14.698 -38.551  45.034  1.00  0.83
ATOM    841  CA  ALA A 108      14.282 -38.190  43.685  1.00  0.83
ATOM    842  C   ALA A 108      12.754 -38.140  43.562  1.00  0.83
ATOM    843  O   ALA A 108      12.042 -38.921  44.195  1.00  0.83
ATOM    844  CB  ALA A 108      14.867 -39.172  42.651  1.00  0.83
ATOM    845  N   VAL A 109      12.199 -37.209  42.756  1.00  0.88
ATOM    846  CA  VAL A 109      10.764 -36.953  42.724  1.00  0.88
ATOM    847  C   VAL A 109      10.101 -37.619  41.536  1.00  0.88
ATOM    848  O   VAL A 109      10.508 -37.444  40.390  1.00  0.88
ATOM    849  CB  VAL A 109      10.417 -35.460  42.661  1.00  0.88
ATOM    850  CG1 VAL A 109       8.902 -35.227  42.861  1.00  0.88
ATOM    851  CG2 VAL A 109      11.204 -34.657  43.710  1.00  0.88
ATOM    852  N   LEU A 110       9.010 -38.366  41.776  1.00  0.91
ATOM    853  CA  LEU A 110       8.131 -38.831  40.721  1.00  0.91
ATOM    854  C   LEU A 110       6.827 -38.051  40.788  1.00  0.91
ATOM    855  O   LEU A 110       6.226 -37.910  41.850  1.00  0.91
ATOM    856  CB  LEU A 110       7.817 -40.340  40.873  1.00  0.91
ATOM    857  CG  LEU A 110       8.848 -41.286  40.229  1.00  0.91
ATOM    858  CD1 LEU A 110       8.740 -42.688  40.840  1.00  0.91
ATOM    859  CD2 LEU A 110       8.654 -41.386  38.709  1.00  0.91
ATOM    860  N   VAL A 111       6.347 -37.511  39.648  1.00  0.94
ATOM    861  CA  VAL A 111       5.088 -36.772  39.610  1.00  0.94
ATOM    862  C   VAL A 111       4.124 -37.445  38.659  1.00  0.94
ATOM    863  O   VAL A 111       4.387 -37.570  37.463  1.00  0.94
ATOM    864  CB  VAL A 111       5.215 -35.305  39.209  1.00  0.94
ATOM    865  CG1 VAL A 111       3.864 -34.578  39.389  1.00  0.94
ATOM    866  CG2 VAL A 111       6.294 -34.621  40.065  1.00  0.94
ATOM    867  N   TRP A 112       2.968 -37.897  39.179  1.00  0.92
ATOM    868  CA  TRP A 112       1.956 -38.579  38.399  1.00  0.92
ATOM    869  C   TRP A 112       0.886 -37.635  37.883  1.00  0.92
ATOM    870  O   TRP A 112       0.332 -36.809  38.610  1.00  0.92
ATOM    871  CB  TRP A 112       1.290 -39.713  39.210  1.00  0.92
ATOM    872  CG  TRP A 112       0.121 -40.462  38.579  1.00  0.92
ATOM    873  CD1 TRP A 112      -1.208 -40.409  38.905  1.00  0.92
ATOM    874  CD2 TRP A 112       0.235 -41.422  37.512  1.00  0.92
ATOM    875  NE1 TRP A 112      -1.932 -41.275  38.112  1.00  0.92
ATOM    876  CE2 TRP A 112      -1.062 -41.901  37.249  1.00  0.92
ATOM    877  CE3 TRP A 112       1.335 -41.899  36.806  1.00  0.92
ATOM    878  CZ2 TRP A 112      -1.283 -42.865  36.274  1.00  0.92
ATOM    879  CZ3 TRP A 112       1.117 -42.893  35.838  1.00  0.92
ATOM    880  CH2 TRP A 112      -0.174 -43.372  35.581  1.00  0.92
ATOM    881  N   ILE A 113       0.548 -37.794  36.594  1.00  0.85
ATOM    882  CA  ILE A 113      -0.575 -37.138  35.960  1.00  0.85
ATOM    883  C   ILE A 113      -1.491 -38.244  35.460  1.00  0.85
ATOM    884  O   ILE A 113      -1.114 -39.055  34.614  1.00  0.85
ATOM    885  CB  ILE A 113      -0.139 -36.240  34.801  1.00  0.85
ATOM    886  CG1 ILE A 113       0.925 -35.220  35.279  1.00  0.85
ATOM    887  CG2 ILE A 113      -1.372 -35.521  34.213  1.00  0.85
ATOM    888  CD1 ILE A 113       1.553 -34.384  34.158  1.00  0.85
ATOM    889  N   TYR A 114      -2.728 -38.340  35.989  1.00  0.83
ATOM    890  CA  TYR A 114      -3.669 -39.372  35.586  1.00  0.83
ATOM    891  C   TYR A 114      -4.224 -39.223  34.178  1.00  0.83
ATOM    892  O   TYR A 114      -4.237 -38.141  33.600  1.00  0.83
ATOM    893  CB  TYR A 114      -4.853 -39.531  36.577  1.00  0.83
ATOM    894  CG  TYR A 114      -5.605 -38.248  36.816  1.00  0.83
ATOM    895  CD1 TYR A 114      -6.485 -37.711  35.856  1.00  0.83
ATOM    896  CD2 TYR A 114      -5.442 -37.569  38.031  1.00  0.83
ATOM    897  CE1 TYR A 114      -7.171 -36.515  36.095  1.00  0.83
ATOM    898  CE2 TYR A 114      -6.134 -36.381  38.276  1.00  0.83
ATOM    899  CZ  TYR A 114      -6.983 -35.856  37.305  1.00  0.83
ATOM    900  OH  TYR A 114      -7.663 -34.673  37.580  1.00  0.83
ATOM    901  N   GLY A 115      -4.728 -40.330  33.596  1.00  0.88
ATOM    902  CA  GLY A 115      -5.498 -40.283  32.364  1.00  0.88
ATOM    903  C   GLY A 115      -6.986 -40.314  32.589  1.00  0.88
ATOM    904  O   GLY A 115      -7.480 -40.088  33.686  1.00  0.88
ATOM    905  N   GLY A 116      -7.755 -40.620  31.522  1.00  0.88
ATOM    906  CA  GLY A 116      -9.205 -40.392  31.503  1.00  0.88
ATOM    907  C   GLY A 116      -9.652 -39.456  30.408  1.00  0.88
ATOM    908  O   GLY A 116     -10.662 -38.771  30.499  1.00  0.88
ATOM    909  N   GLY A 117      -8.891 -39.364  29.298  1.00  0.85
ATOM    910  CA  GLY A 117      -9.374 -38.760  28.050  1.00  0.85
ATOM    911  C   GLY A 117      -9.460 -37.258  28.019  1.00  0.85
ATOM    912  O   GLY A 117      -9.878 -36.700  27.015  1.00  0.85
ATOM    913  N   PHE A 118      -9.083 -36.606  29.133  1.00  0.80
ATOM    914  CA  PHE A 118      -9.267 -35.195  29.448  1.00  0.80
ATOM    915  C   PHE A 118     -10.680 -34.880  29.925  1.00  0.80
ATOM    916  O   PHE A 118     -10.993 -33.723  30.188  1.00  0.80
ATOM    917  CB  PHE A 118      -8.859 -34.183  28.337  1.00  0.80
ATOM    918  CG  PHE A 118      -7.403 -34.294  27.991  1.00  0.80
ATOM    919  CD1 PHE A 118      -6.441 -33.759  28.860  1.00  0.80
ATOM    920  CD2 PHE A 118      -6.982 -34.885  26.787  1.00  0.80
ATOM    921  CE1 PHE A 118      -5.082 -33.807  28.531  1.00  0.80
ATOM    922  CE2 PHE A 118      -5.620 -34.935  26.456  1.00  0.80
ATOM    923  CZ  PHE A 118      -4.670 -34.394  27.330  1.00  0.80
ATOM    924  N   TYR A 119     -11.549 -35.895  30.129  1.00  0.74
ATOM    925  CA  TYR A 119     -12.909 -35.675  30.614  1.00  0.74
ATOM    926  C   TYR A 119     -13.146 -36.252  31.994  1.00  0.74
ATOM    927  O   TYR A 119     -14.177 -36.008  32.614  1.00  0.74
ATOM    928  CB  TYR A 119     -13.991 -36.212  29.635  1.00  0.74
ATOM    929  CG  TYR A 119     -14.099 -37.715  29.571  1.00  0.74
ATOM    930  CD1 TYR A 119     -15.024 -38.370  30.401  1.00  0.74
ATOM    931  CD2 TYR A 119     -13.282 -38.481  28.729  1.00  0.74
ATOM    932  CE1 TYR A 119     -15.098 -39.767  30.424  1.00  0.74
ATOM    933  CE2 TYR A 119     -13.367 -39.881  28.729  1.00  0.74
ATOM    934  CZ  TYR A 119     -14.270 -40.519  29.589  1.00  0.74
ATOM    935  OH  TYR A 119     -14.363 -41.921  29.628  1.00  0.74
ATOM    936  N   SER A 120     -12.191 -37.030  32.517  1.00  0.82
ATOM    937  CA  SER A 120     -12.396 -37.787  33.732  1.00  0.82
ATOM    938  C   SER A 120     -11.073 -38.063  34.398  1.00  0.82
ATOM    939  O   SER A 120     -10.009 -37.724  33.878  1.00  0.82
ATOM    940  CB  SER A 120     -13.151 -39.132  33.506  1.00  0.82
ATOM    941  OG  SER A 120     -12.404 -40.067  32.719  1.00  0.82
ATOM    942  N   GLY A 121     -11.126 -38.669  35.598  1.00  0.84
ATOM    943  CA  GLY A 121      -9.952 -39.053  36.359  1.00  0.84
ATOM    944  C   GLY A 121      -9.839 -38.285  37.642  1.00  0.84
ATOM    945  O   GLY A 121     -10.416 -37.212  37.833  1.00  0.84
ATOM    946  N   THR A 122      -9.066 -38.841  38.585  1.00  0.82
ATOM    947  CA  THR A 122      -8.787 -38.197  39.853  1.00  0.82
ATOM    948  C   THR A 122      -7.504 -38.748  40.403  1.00  0.82
ATOM    949  O   THR A 122      -7.083 -39.848  40.054  1.00  0.82
ATOM    950  CB  THR A 122      -9.909 -38.285  40.886  1.00  0.82
ATOM    951  OG1 THR A 122      -9.586 -37.615  42.096  1.00  0.82
ATOM    952  CG2 THR A 122     -10.279 -39.726  41.235  1.00  0.82
ATOM    953  N   SER A 123      -6.823 -38.003  41.291  1.00  0.86
ATOM    954  CA  SER A 123      -5.578 -38.437  41.907  1.00  0.86
ATOM    955  C   SER A 123      -5.824 -39.383  43.054  1.00  0.86
ATOM    956  O   SER A 123      -4.908 -40.004  43.586  1.00  0.86
ATOM    957  CB  SER A 123      -4.732 -37.249  42.430  1.00  0.86
ATOM    958  OG  SER A 123      -5.457 -36.423  43.345  1.00  0.86
ATOM    959  N   THR A 124      -7.098 -39.514  43.443  1.00  0.81
ATOM    960  CA  THR A 124      -7.533 -40.210  44.631  1.00  0.81
ATOM    961  C   THR A 124      -7.955 -41.640  44.363  1.00  0.81
ATOM    962  O   THR A 124      -8.304 -42.365  45.293  1.00  0.81
ATOM    963  CB  THR A 124      -8.708 -39.468  45.268  1.00  0.81
ATOM    964  OG1 THR A 124      -9.820 -39.387  44.386  1.00  0.81
ATOM    965  CG2 THR A 124      -8.302 -38.011  45.538  1.00  0.81
ATOM    966  N   LEU A 125      -7.912 -42.110  43.094  1.00  0.75
ATOM    967  CA  LEU A 125      -8.229 -43.485  42.744  1.00  0.75
ATOM    968  C   LEU A 125      -7.303 -44.485  43.409  1.00  0.75
ATOM    969  O   LEU A 125      -6.094 -44.282  43.482  1.00  0.75
ATOM    970  CB  LEU A 125      -8.215 -43.744  41.211  1.00  0.75
ATOM    971  CG  LEU A 125      -9.201 -42.886  40.401  1.00  0.75
ATOM    972  CD1 LEU A 125      -9.166 -43.256  38.915  1.00  0.75
ATOM    973  CD2 LEU A 125     -10.636 -43.054  40.913  1.00  0.75
ATOM    974  N   GLU A 126      -7.852 -45.626  43.877  1.00  0.73
ATOM    975  CA  GLU A 126      -7.112 -46.651  44.596  1.00  0.73
ATOM    976  C   GLU A 126      -5.948 -47.214  43.804  1.00  0.73
ATOM    977  O   GLU A 126      -4.899 -47.533  44.339  1.00  0.73
ATOM    978  CB  GLU A 126      -8.036 -47.829  44.959  1.00  0.73
ATOM    979  CG  GLU A 126      -9.109 -47.507  46.022  1.00  0.73
ATOM    980  CD  GLU A 126      -9.886 -48.763  46.414  1.00  0.73
ATOM    981  OE1 GLU A 126      -9.516 -49.873  45.942  1.00  0.73
ATOM    982  OE2 GLU A 126     -10.843 -48.607  47.211  1.00  0.73
ATOM    983  N   VAL A 127      -6.094 -47.304  42.471  1.00  0.79
ATOM    984  CA  VAL A 127      -5.056 -47.806  41.586  1.00  0.79
ATOM    985  C   VAL A 127      -3.870 -46.860  41.435  1.00  0.79
ATOM    986  O   VAL A 127      -2.819 -47.222  40.910  1.00  0.79
ATOM    987  CB  VAL A 127      -5.659 -48.165  40.231  1.00  0.79
ATOM    988  CG1 VAL A 127      -5.999 -46.916  39.399  1.00  0.79
ATOM    989  CG2 VAL A 127      -4.716 -49.108  39.466  1.00  0.79
ATOM    990  N   TYR A 128      -4.004 -45.607  41.902  1.00  0.81
ATOM    991  CA  TYR A 128      -2.916 -44.662  41.867  1.00  0.81
ATOM    992  C   TYR A 128      -2.246 -44.522  43.223  1.00  0.81
ATOM    993  O   TYR A 128      -1.436 -43.610  43.343  1.00  0.81
ATOM    994  CB  TYR A 128      -3.383 -43.249  41.387  1.00  0.81
ATOM    995  CG  TYR A 128      -4.034 -43.226  40.018  1.00  0.81
ATOM    996  CD1 TYR A 128      -3.671 -44.113  38.986  1.00  0.81
ATOM    997  CD2 TYR A 128      -5.015 -42.256  39.742  1.00  0.81
ATOM    998  CE1 TYR A 128      -4.330 -44.075  37.747  1.00  0.81
ATOM    999  CE2 TYR A 128      -5.669 -42.221  38.501  1.00  0.81
ATOM   1000  CZ  TYR A 128      -5.333 -43.137  37.507  1.00  0.81
ATOM   1001  OH  TYR A 128      -5.993 -43.107  36.264  1.00  0.81
ATOM   1002  N   ASP A 129      -2.539 -45.379  44.252  1.00  0.82
ATOM   1003  CA  ASP A 129      -1.990 -45.266  45.610  1.00  0.82
ATOM   1004  C   ASP A 129      -0.450 -45.314  45.651  1.00  0.82
ATOM   1005  O   ASP A 129       0.183 -46.344  45.412  1.00  0.82
ATOM   1006  CB  ASP A 129      -2.589 -46.240  46.674  1.00  0.82
ATOM   1007  CG  ASP A 129      -2.266 -45.863  48.130  1.00  0.82
ATOM   1008  OD1 ASP A 129      -1.406 -44.974  48.376  1.00  0.82
ATOM   1009  OD2 ASP A 129      -2.860 -46.451  49.078  1.00  0.82
ATOM   1010  N   PRO A 130       0.217 -44.221  45.964  1.00  0.88
ATOM   1011  CA  PRO A 130       1.666 -44.167  45.864  1.00  0.88
ATOM   1012  C   PRO A 130       2.412 -44.818  46.992  1.00  0.88
ATOM   1013  O   PRO A 130       3.645 -44.835  46.930  1.00  0.88
ATOM   1014  CB  PRO A 130       1.990 -42.680  45.862  1.00  0.88
ATOM   1015  CG  PRO A 130       0.698 -42.022  45.388  1.00  0.88
ATOM   1016  CD  PRO A 130      -0.385 -42.892  45.974  1.00  0.88
ATOM   1017  N   ARG A 131       1.731 -45.316  48.047  1.00  0.75
ATOM   1018  CA  ARG A 131       2.395 -45.772  49.260  1.00  0.75
ATOM   1019  C   ARG A 131       3.444 -46.840  48.997  1.00  0.75
ATOM   1020  O   ARG A 131       4.535 -46.813  49.560  1.00  0.75
ATOM   1021  CB  ARG A 131       1.393 -46.267  50.344  1.00  0.75
ATOM   1022  CG  ARG A 131       0.774 -47.665  50.107  1.00  0.75
ATOM   1023  CD  ARG A 131      -0.114 -48.164  51.240  1.00  0.75
ATOM   1024  NE  ARG A 131      -1.350 -47.352  51.150  1.00  0.75
ATOM   1025  CZ  ARG A 131      -2.232 -47.156  52.128  1.00  0.75
ATOM   1026  NH1 ARG A 131      -2.049 -47.607  53.365  1.00  0.75
ATOM   1027  NH2 ARG A 131      -3.324 -46.478  51.790  1.00  0.75
ATOM   1028  N   VAL A 132       3.137 -47.784  48.090  1.00  0.80
ATOM   1029  CA  VAL A 132       4.005 -48.895  47.771  1.00  0.80
ATOM   1030  C   VAL A 132       5.263 -48.491  47.012  1.00  0.80
ATOM   1031  O   VAL A 132       6.363 -48.942  47.325  1.00  0.80
ATOM   1032  CB  VAL A 132       3.244 -49.965  47.011  1.00  0.80
ATOM   1033  CG1 VAL A 132       4.193 -51.111  46.664  1.00  0.80
ATOM   1034  CG2 VAL A 132       2.070 -50.504  47.848  1.00  0.80
ATOM   1035  N   ILE A 133       5.157 -47.585  46.010  1.00  0.78
ATOM   1036  CA  ILE A 133       6.321 -47.075  45.283  1.00  0.78
ATOM   1037  C   ILE A 133       7.285 -46.374  46.226  1.00  0.78
ATOM   1038  O   ILE A 133       8.498 -46.577  46.205  1.00  0.78
ATOM   1039  CB  ILE A 133       5.919 -46.073  44.188  1.00  0.78
ATOM   1040  CG1 ILE A 133       5.096 -46.732  43.062  1.00  0.78
ATOM   1041  CG2 ILE A 133       7.166 -45.395  43.575  1.00  0.78
ATOM   1042  CD1 ILE A 133       4.509 -45.705  42.079  1.00  0.78
ATOM   1043  N   VAL A 134       6.746 -45.527  47.113  1.00  0.83
ATOM   1044  CA  VAL A 134       7.536 -44.787  48.069  1.00  0.83
ATOM   1045  C   VAL A 134       8.265 -45.677  49.067  1.00  0.83
ATOM   1046  O   VAL A 134       9.454 -45.485  49.315  1.00  0.83
ATOM   1047  CB  VAL A 134       6.634 -43.771  48.738  1.00  0.83
ATOM   1048  CG1 VAL A 134       7.327 -43.098  49.918  1.00  0.83
ATOM   1049  CG2 VAL A 134       6.289 -42.698  47.694  1.00  0.83
ATOM   1050  N   SER A 135       7.591 -46.699  49.634  1.00  0.78
ATOM   1051  CA  SER A 135       8.208 -47.611  50.591  1.00  0.78
ATOM   1052  C   SER A 135       9.289 -48.515  50.047  1.00  0.78
ATOM   1053  O   SER A 135      10.336 -48.671  50.672  1.00  0.78
ATOM   1054  CB  SER A 135       7.179 -48.521  51.324  1.00  0.78
ATOM   1055  OG  SER A 135       6.349 -49.311  50.467  1.00  0.78
ATOM   1056  N   GLU A 136       9.051 -49.148  48.888  1.00  0.73
ATOM   1057  CA  GLU A 136       9.994 -50.075  48.288  1.00  0.73
ATOM   1058  C   GLU A 136      11.209 -49.357  47.690  1.00  0.73
ATOM   1059  O   GLU A 136      12.355 -49.761  47.874  1.00  0.73
ATOM   1060  CB  GLU A 136       9.260 -50.974  47.251  1.00  0.73
ATOM   1061  CG  GLU A 136       8.206 -51.957  47.865  1.00  0.73
ATOM   1062  CD  GLU A 136       8.755 -53.232  48.526  1.00  0.73
ATOM   1063  OE1 GLU A 136       9.959 -53.286  48.872  1.00  0.73
ATOM   1064  OE2 GLU A 136       7.970 -54.213  48.674  1.00  0.73
ATOM   1065  N   GLU A 137      10.993 -48.227  46.978  1.00  0.74
ATOM   1066  CA  GLU A 137      12.024 -47.644  46.133  1.00  0.74
ATOM   1067  C   GLU A 137      12.635 -46.337  46.636  1.00  0.74
ATOM   1068  O   GLU A 137      13.621 -45.825  46.084  1.00  0.74
ATOM   1069  CB  GLU A 137      11.398 -47.439  44.740  1.00  0.74
ATOM   1070  CG  GLU A 137      11.290 -48.768  43.956  1.00  0.74
ATOM   1071  CD  GLU A 137      12.653 -49.352  43.582  1.00  0.74
ATOM   1072  OE1 GLU A 137      13.632 -48.567  43.450  1.00  0.74
ATOM   1073  OE2 GLU A 137      12.709 -50.591  43.393  1.00  0.74
ATOM   1074  N   ASN A 138      12.092 -45.784  47.741  1.00  0.77
ATOM   1075  CA  ASN A 138      12.573 -44.594  48.433  1.00  0.77
ATOM   1076  C   ASN A 138      12.657 -43.339  47.572  1.00  0.77
ATOM   1077  O   ASN A 138      13.650 -42.611  47.555  1.00  0.77
ATOM   1078  CB  ASN A 138      13.892 -44.834  49.210  1.00  0.77
ATOM   1079  CG  ASN A 138      13.672 -45.875  50.301  1.00  0.77
ATOM   1080  OD1 ASN A 138      12.695 -45.833  51.045  1.00  0.77
ATOM   1081  ND2 ASN A 138      14.632 -46.819  50.442  1.00  0.77
ATOM   1082  N   ILE A 139      11.569 -43.069  46.842  1.00  0.80
ATOM   1083  CA  ILE A 139      11.322 -41.837  46.119  1.00  0.80
ATOM   1084  C   ILE A 139      10.334 -40.982  46.886  1.00  0.80
ATOM   1085  O   ILE A 139       9.673 -41.432  47.820  1.00  0.80
ATOM   1086  CB  ILE A 139      10.759 -42.075  44.717  1.00  0.80
ATOM   1087  CG1 ILE A 139       9.472 -42.931  44.719  1.00  0.80
ATOM   1088  CG2 ILE A 139      11.841 -42.726  43.834  1.00  0.80
ATOM   1089  CD1 ILE A 139       8.179 -42.115  44.750  1.00  0.80
ATOM   1090  N   ILE A 140      10.169 -39.715  46.472  1.00  0.85
ATOM   1091  CA  ILE A 140       9.061 -38.882  46.895  1.00  0.85
ATOM   1092  C   ILE A 140       8.099 -38.845  45.736  1.00  0.85
ATOM   1093  O   ILE A 140       8.491 -38.737  44.573  1.00  0.85
ATOM   1094  CB  ILE A 140       9.479 -37.487  47.341  1.00  0.85
ATOM   1095  CG1 ILE A 140       8.298 -36.598  47.778  1.00  0.85
ATOM   1096  CG2 ILE A 140      10.303 -36.777  46.268  1.00  0.85
ATOM   1097  CD1 ILE A 140       8.764 -35.409  48.624  1.00  0.85
ATOM   1098  N   PHE A 141       6.801 -39.008  46.011  1.00  0.95
ATOM   1099  CA  PHE A 141       5.803 -39.048  44.973  1.00  0.95
ATOM   1100  C   PHE A 141       4.877 -37.871  45.155  1.00  0.95
ATOM   1101  O   PHE A 141       4.498 -37.532  46.276  1.00  0.95
ATOM   1102  CB  PHE A 141       5.029 -40.386  45.020  1.00  0.95
ATOM   1103  CG  PHE A 141       3.988 -40.501  43.950  1.00  0.95
ATOM   1104  CD1 PHE A 141       4.170 -41.298  42.807  1.00  0.95
ATOM   1105  CD2 PHE A 141       2.754 -39.865  44.155  1.00  0.95
ATOM   1106  CE1 PHE A 141       3.104 -41.479  41.918  1.00  0.95
ATOM   1107  CE2 PHE A 141       1.716 -40.013  43.242  1.00  0.95
ATOM   1108  CZ  PHE A 141       1.879 -40.854  42.148  1.00  0.95
ATOM   1109  N   VAL A 142       4.487 -37.243  44.033  1.00  0.94
ATOM   1110  CA  VAL A 142       3.478 -36.206  43.991  1.00  0.94
ATOM   1111  C   VAL A 142       2.415 -36.569  42.961  1.00  0.94
ATOM   1112  O   VAL A 142       2.722 -37.047  41.870  1.00  0.94
ATOM   1113  CB  VAL A 142       4.076 -34.844  43.652  1.00  0.94
ATOM   1114  CG1 VAL A 142       3.030 -33.727  43.831  1.00  0.94
ATOM   1115  CG2 VAL A 142       5.276 -34.574  44.576  1.00  0.94
ATOM   1116  N   ALA A 143       1.121 -36.344  43.247  1.00  0.96
ATOM   1117  CA  ALA A 143       0.102 -36.370  42.212  1.00  0.96
ATOM   1118  C   ALA A 143      -0.845 -35.217  42.433  1.00  0.96
ATOM   1119  O   ALA A 143      -1.032 -34.746  43.553  1.00  0.96
ATOM   1120  CB  ALA A 143      -0.708 -37.680  42.177  1.00  0.96
ATOM   1121  N   MET A 144      -1.471 -34.714  41.358  1.00  0.84
ATOM   1122  CA  MET A 144      -2.378 -33.593  41.456  1.00  0.84
ATOM   1123  C   MET A 144      -3.694 -33.915  40.803  1.00  0.84
ATOM   1124  O   MET A 144      -3.785 -34.721  39.880  1.00  0.84
ATOM   1125  CB  MET A 144      -1.786 -32.283  40.858  1.00  0.84
ATOM   1126  CG  MET A 144      -1.879 -32.085  39.322  1.00  0.84
ATOM   1127  SD  MET A 144      -1.084 -33.349  38.283  1.00  0.84
ATOM   1128  CE  MET A 144       0.632 -32.864  38.616  1.00  0.84
ATOM   1129  N   GLN A 145      -4.769 -33.270  41.281  1.00  0.78
ATOM   1130  CA  GLN A 145      -5.984 -33.138  40.512  1.00  0.78
ATOM   1131  C   GLN A 145      -5.842 -31.991  39.545  1.00  0.78
ATOM   1132  O   GLN A 145      -5.197 -31.007  39.876  1.00  0.78
ATOM   1133  CB  GLN A 145      -7.172 -32.856  41.455  1.00  0.78
ATOM   1134  CG  GLN A 145      -8.567 -32.792  40.789  1.00  0.78
ATOM   1135  CD  GLN A 145      -8.971 -34.132  40.208  1.00  0.78
ATOM   1136  OE1 GLN A 145      -8.357 -35.145  40.523  1.00  0.78
ATOM   1137  NE2 GLN A 145      -9.945 -34.168  39.268  1.00  0.78
ATOM   1138  N   TYR A 146      -6.435 -32.071  38.344  1.00  0.80
ATOM   1139  CA  TYR A 146      -6.519 -30.946  37.438  1.00  0.80
ATOM   1140  C   TYR A 146      -7.935 -30.873  36.900  1.00  0.80
ATOM   1141  O   TYR A 146      -8.694 -31.841  36.971  1.00  0.80
ATOM   1142  CB  TYR A 146      -5.456 -31.002  36.304  1.00  0.80
ATOM   1143  CG  TYR A 146      -5.512 -32.228  35.426  1.00  0.80
ATOM   1144  CD1 TYR A 146      -4.825 -33.407  35.764  1.00  0.80
ATOM   1145  CD2 TYR A 146      -6.201 -32.173  34.203  1.00  0.80
ATOM   1146  CE1 TYR A 146      -4.854 -34.516  34.904  1.00  0.80
ATOM   1147  CE2 TYR A 146      -6.248 -33.284  33.353  1.00  0.80
ATOM   1148  CZ  TYR A 146      -5.580 -34.457  33.709  1.00  0.80
ATOM   1149  OH  TYR A 146      -5.624 -35.564  32.844  1.00  0.80
ATOM   1150  N   ARG A 147      -8.376 -29.706  36.390  1.00  0.74
ATOM   1151  CA  ARG A 147      -9.679 -29.628  35.756  1.00  0.74
ATOM   1152  C   ARG A 147      -9.798 -30.402  34.450  1.00  0.74
ATOM   1153  O   ARG A 147      -8.925 -30.384  33.585  1.00  0.74
ATOM   1154  CB  ARG A 147     -10.130 -28.176  35.529  1.00  0.74
ATOM   1155  CG  ARG A 147     -10.530 -27.456  36.825  1.00  0.74
ATOM   1156  CD  ARG A 147     -10.750 -25.961  36.612  1.00  0.74
ATOM   1157  NE  ARG A 147      -9.402 -25.341  36.431  1.00  0.74
ATOM   1158  CZ  ARG A 147      -9.210 -24.056  36.125  1.00  0.74
ATOM   1159  NH1 ARG A 147     -10.223 -23.231  35.875  1.00  0.74
ATOM   1160  NH2 ARG A 147      -7.979 -23.575  36.063  1.00  0.74
ATOM   1161  N   VAL A 148     -10.943 -31.075  34.273  1.00  0.79
ATOM   1162  CA  VAL A 148     -11.231 -31.912  33.124  1.00  0.79
ATOM   1163  C   VAL A 148     -12.510 -31.422  32.474  1.00  0.79
ATOM   1164  O   VAL A 148     -13.134 -30.473  32.958  1.00  0.79
ATOM   1165  CB  VAL A 148     -11.327 -33.394  33.482  1.00  0.79
ATOM   1166  CG1 VAL A 148      -9.939 -33.909  33.909  1.00  0.79
ATOM   1167  CG2 VAL A 148     -12.374 -33.649  34.582  1.00  0.79
ATOM   1168  N   ALA A 149     -12.904 -32.020  31.329  1.00  0.77
ATOM   1169  CA  ALA A 149     -14.088 -31.662  30.569  1.00  0.77
ATOM   1170  C   ALA A 149     -14.157 -30.186  30.180  1.00  0.77
ATOM   1171  O   ALA A 149     -13.146 -29.531  29.918  1.00  0.77
ATOM   1172  CB  ALA A 149     -15.346 -32.111  31.335  1.00  0.77
ATOM   1173  N   SER A 150     -15.368 -29.598  30.127  1.00  0.76
ATOM   1174  CA  SER A 150     -15.552 -28.196  29.778  1.00  0.76
ATOM   1175  C   SER A 150     -14.848 -27.235  30.718  1.00  0.76
ATOM   1176  O   SER A 150     -14.283 -26.231  30.294  1.00  0.76
ATOM   1177  CB  SER A 150     -17.048 -27.801  29.673  1.00  0.76
ATOM   1178  OG  SER A 150     -17.744 -28.008  30.904  1.00  0.76
ATOM   1179  N   LEU A 151     -14.825 -27.559  32.022  1.00  0.74
ATOM   1180  CA  LEU A 151     -14.176 -26.791  33.066  1.00  0.74
ATOM   1181  C   LEU A 151     -12.681 -26.599  32.867  1.00  0.74
ATOM   1182  O   LEU A 151     -12.141 -25.535  33.173  1.00  0.74
ATOM   1183  CB  LEU A 151     -14.393 -27.480  34.435  1.00  0.74
ATOM   1184  CG  LEU A 151     -15.847 -27.465  34.936  1.00  0.74
ATOM   1185  CD1 LEU A 151     -15.956 -28.284  36.221  1.00  0.74
ATOM   1186  CD2 LEU A 151     -16.337 -26.045  35.214  1.00  0.74
ATOM   1187  N   GLY A 152     -11.976 -27.635  32.365  1.00  0.80
ATOM   1188  CA  GLY A 152     -10.551 -27.544  32.068  1.00  0.80
ATOM   1189  C   GLY A 152     -10.218 -27.116  30.665  1.00  0.80
ATOM   1190  O   GLY A 152      -9.151 -26.543  30.439  1.00  0.80
ATOM   1191  N   PHE A 153     -11.098 -27.403  29.681  1.00  0.74
ATOM   1192  CA  PHE A 153     -10.686 -27.393  28.279  1.00  0.74
ATOM   1193  C   PHE A 153     -11.704 -26.856  27.274  1.00  0.74
ATOM   1194  O   PHE A 153     -11.510 -26.991  26.069  1.00  0.74
ATOM   1195  CB  PHE A 153     -10.301 -28.831  27.815  1.00  0.74
ATOM   1196  CG  PHE A 153      -9.102 -29.340  28.557  1.00  0.74
ATOM   1197  CD1 PHE A 153      -9.243 -30.263  29.607  1.00  0.74
ATOM   1198  CD2 PHE A 153      -7.823 -28.870  28.227  1.00  0.74
ATOM   1199  CE1 PHE A 153      -8.124 -30.686  30.336  1.00  0.74
ATOM   1200  CE2 PHE A 153      -6.703 -29.292  28.951  1.00  0.74
ATOM   1201  CZ  PHE A 153      -6.852 -30.199  30.009  1.00  0.74
ATOM   1202  N   LEU A 154     -12.796 -26.183  27.685  1.00  0.77
ATOM   1203  CA  LEU A 154     -13.576 -25.362  26.754  1.00  0.77
ATOM   1204  C   LEU A 154     -12.774 -24.133  26.299  1.00  0.77
ATOM   1205  O   LEU A 154     -11.957 -23.618  27.059  1.00  0.77
ATOM   1206  CB  LEU A 154     -14.969 -25.054  27.371  1.00  0.77
ATOM   1207  CG  LEU A 154     -16.046 -24.422  26.460  1.00  0.77
ATOM   1208  CD1 LEU A 154     -17.447 -24.902  26.860  1.00  0.77
ATOM   1209  CD2 LEU A 154     -16.057 -22.894  26.536  1.00  0.77
ATOM   1210  N   PHE A 155     -12.928 -23.650  25.043  1.00  0.75
ATOM   1211  CA  PHE A 155     -12.067 -22.586  24.527  1.00  0.75
ATOM   1212  C   PHE A 155     -12.787 -21.663  23.548  1.00  0.75
ATOM   1213  O   PHE A 155     -13.655 -22.075  22.780  1.00  0.75
ATOM   1214  CB  PHE A 155     -10.780 -23.199  23.875  1.00  0.75
ATOM   1215  CG  PHE A 155      -9.872 -22.271  23.094  1.00  0.75
ATOM   1216  CD1 PHE A 155      -8.658 -21.847  23.629  1.00  0.75
ATOM   1217  CD2 PHE A 155     -10.221 -21.818  21.810  1.00  0.75
ATOM   1218  CE1 PHE A 155      -7.865 -20.892  22.987  1.00  0.75
ATOM   1219  CE2 PHE A 155      -9.435 -20.862  21.147  1.00  0.75
ATOM   1220  CZ  PHE A 155      -8.267 -20.379  21.753  1.00  0.75
ATOM   1221  N   PHE A 156     -12.360 -20.385  23.514  1.00  0.74
ATOM   1222  CA  PHE A 156     -12.585 -19.465  22.417  1.00  0.74
ATOM   1223  C   PHE A 156     -11.391 -18.509  22.480  1.00  0.74
ATOM   1224  O   PHE A 156     -10.591 -18.605  23.403  1.00  0.74
ATOM   1225  CB  PHE A 156     -13.970 -18.775  22.509  1.00  0.74
ATOM   1226  CG  PHE A 156     -14.248 -17.905  21.320  1.00  0.74
ATOM   1227  CD1 PHE A 156     -14.767 -18.467  20.156  1.00  0.74
ATOM   1228  CD2 PHE A 156     -13.979 -16.533  21.339  1.00  0.74
ATOM   1229  CE1 PHE A 156     -14.989 -17.692  19.011  1.00  0.74
ATOM   1230  CE2 PHE A 156     -14.143 -15.756  20.188  1.00  0.74
ATOM   1231  CZ  PHE A 156     -14.671 -16.332  19.028  1.00  0.74
ATOM   1232  N   ASP A 157     -11.178 -17.581  21.521  1.00  0.73
ATOM   1233  CA  ASP A 157      -9.962 -16.766  21.482  1.00  0.73
ATOM   1234  C   ASP A 157      -9.978 -15.529  22.378  1.00  0.73
ATOM   1235  O   ASP A 157      -9.297 -14.531  22.146  1.00  0.73
ATOM   1236  CB  ASP A 157      -9.623 -16.334  20.040  1.00  0.73
ATOM   1237  CG  ASP A 157     -10.805 -15.725  19.305  1.00  0.73
ATOM   1238  OD1 ASP A 157     -11.343 -14.692  19.739  1.00  0.73
ATOM   1239  OD2 ASP A 157     -11.198 -16.320  18.268  1.00  0.73
ATOM   1240  N   ASN A 158     -10.763 -15.627  23.446  1.00  0.71
ATOM   1241  CA  ASN A 158     -11.146 -14.603  24.371  1.00  0.71
ATOM   1242  C   ASN A 158     -10.229 -14.571  25.576  1.00  0.71
ATOM   1243  O   ASN A 158      -9.240 -15.298  25.672  1.00  0.71
ATOM   1244  CB  ASN A 158     -12.616 -14.877  24.778  1.00  0.71
ATOM   1245  CG  ASN A 158     -12.834 -16.241  25.408  1.00  0.71
ATOM   1246  OD1 ASN A 158     -11.922 -16.897  25.897  1.00  0.71
ATOM   1247  ND2 ASN A 158     -14.101 -16.693  25.424  1.00  0.71
ATOM   1248  N   GLU A 159     -10.569 -13.735  26.566  1.00  0.67
ATOM   1249  CA  GLU A 159      -9.834 -13.732  27.814  1.00  0.67
ATOM   1250  C   GLU A 159     -10.596 -14.492  28.880  1.00  0.67
ATOM   1251  O   GLU A 159     -10.042 -15.037  29.837  1.00  0.67
ATOM   1252  CB  GLU A 159      -9.625 -12.277  28.276  1.00  0.67
ATOM   1253  CG  GLU A 159      -8.647 -11.512  27.352  1.00  0.67
ATOM   1254  CD  GLU A 159      -8.321 -10.095  27.821  1.00  0.67
ATOM   1255  OE1 GLU A 159      -8.865  -9.649  28.862  1.00  0.67
ATOM   1256  OE2 GLU A 159      -7.488  -9.453  27.127  1.00  0.67
ATOM   1257  N   GLU A 160     -11.922 -14.584  28.716  1.00  0.69
ATOM   1258  CA  GLU A 160     -12.807 -15.184  29.668  1.00  0.69
ATOM   1259  C   GLU A 160     -12.787 -16.709  29.693  1.00  0.69
ATOM   1260  O   GLU A 160     -13.135 -17.273  30.737  1.00  0.69
ATOM   1261  CB  GLU A 160     -14.252 -14.697  29.410  1.00  0.69
ATOM   1262  CG  GLU A 160     -14.571 -13.193  29.533  1.00  0.69
ATOM   1263  CD  GLU A 160     -14.386 -12.433  28.238  1.00  0.69
ATOM   1264  OE1 GLU A 160     -13.448 -12.712  27.451  1.00  0.69
ATOM   1265  OE2 GLU A 160     -15.229 -11.532  28.031  1.00  0.69
ATOM   1266  N   VAL A 161     -12.382 -17.382  28.582  1.00  0.76
ATOM   1267  CA  VAL A 161     -12.282 -18.840  28.415  1.00  0.76
ATOM   1268  C   VAL A 161     -11.176 -19.230  27.428  1.00  0.76
ATOM   1269  O   VAL A 161     -11.445 -19.647  26.297  1.00  0.76
ATOM   1270  CB  VAL A 161     -13.579 -19.517  27.974  1.00  0.76
ATOM   1271  CG1 VAL A 161     -13.425 -21.046  27.948  1.00  0.76
ATOM   1272  CG2 VAL A 161     -14.662 -19.135  28.974  1.00  0.76
ATOM   1273  N   PRO A 162      -9.907 -19.145  27.807  1.00  0.77
ATOM   1274  CA  PRO A 162      -8.825 -19.208  26.830  1.00  0.77
ATOM   1275  C   PRO A 162      -8.356 -20.639  26.656  1.00  0.77
ATOM   1276  O   PRO A 162      -7.278 -20.844  26.087  1.00  0.77
ATOM   1277  CB  PRO A 162      -7.733 -18.366  27.507  1.00  0.77
ATOM   1278  CG  PRO A 162      -7.936 -18.594  29.005  1.00  0.77
ATOM   1279  CD  PRO A 162      -9.456 -18.578  29.089  1.00  0.77
ATOM   1280  N   GLY A 163      -9.110 -21.644  27.151  1.00  0.78
ATOM   1281  CA  GLY A 163      -8.809 -23.078  27.173  1.00  0.78
ATOM   1282  C   GLY A 163      -7.497 -23.451  27.805  1.00  0.78
ATOM   1283  O   GLY A 163      -6.820 -22.641  28.427  1.00  0.78
ATOM   1284  N   ASN A 164      -7.136 -24.752  27.720  1.00  0.78
ATOM   1285  CA  ASN A 164      -5.899 -25.326  28.243  1.00  0.78
ATOM   1286  C   ASN A 164      -5.658 -25.118  29.742  1.00  0.78
ATOM   1287  O   ASN A 164      -4.573 -25.362  30.262  1.00  0.78
ATOM   1288  CB  ASN A 164      -4.673 -24.863  27.408  1.00  0.78
ATOM   1289  CG  ASN A 164      -4.815 -25.327  25.961  1.00  0.78
ATOM   1290  OD1 ASN A 164      -5.530 -26.291  25.681  1.00  0.78
ATOM   1291  ND2 ASN A 164      -4.105 -24.664  25.022  1.00  0.78
ATOM   1292  N   ALA A 165      -6.692 -24.709  30.496  1.00  0.78
ATOM   1293  CA  ALA A 165      -6.608 -24.336  31.890  1.00  0.78
ATOM   1294  C   ALA A 165      -6.326 -25.521  32.780  1.00  0.78
ATOM   1295  O   ALA A 165      -5.552 -25.417  33.720  1.00  0.78
ATOM   1296  CB  ALA A 165      -7.836 -23.511  32.312  1.00  0.78
ATOM   1297  N   GLY A 166      -6.862 -26.707  32.430  1.00  0.84
ATOM   1298  CA  GLY A 166      -6.474 -27.967  33.062  1.00  0.84
ATOM   1299  C   GLY A 166      -5.023 -28.361  32.856  1.00  0.84
ATOM   1300  O   GLY A 166      -4.409 -28.988  33.713  1.00  0.84
ATOM   1301  N   LEU A 167      -4.396 -27.978  31.723  1.00  0.81
ATOM   1302  CA  LEU A 167      -2.951 -28.092  31.551  1.00  0.81
ATOM   1303  C   LEU A 167      -2.191 -27.094  32.419  1.00  0.81
ATOM   1304  O   LEU A 167      -1.183 -27.420  33.042  1.00  0.81
ATOM   1305  CB  LEU A 167      -2.512 -27.907  30.079  1.00  0.81
ATOM   1306  CG  LEU A 167      -2.784 -29.109  29.161  1.00  0.81
ATOM   1307  CD1 LEU A 167      -2.634 -28.686  27.696  1.00  0.81
ATOM   1308  CD2 LEU A 167      -1.840 -30.278  29.467  1.00  0.81
ATOM   1309  N   TYR A 168      -2.682 -25.844  32.512  1.00  0.77
ATOM   1310  CA  TYR A 168      -2.158 -24.836  33.420  1.00  0.77
ATOM   1311  C   TYR A 168      -2.276 -25.221  34.898  1.00  0.77
ATOM   1312  O   TYR A 168      -1.355 -24.958  35.670  1.00  0.77
ATOM   1313  CB  TYR A 168      -2.771 -23.436  33.149  1.00  0.77
ATOM   1314  CG  TYR A 168      -2.293 -22.859  31.835  1.00  0.77
ATOM   1315  CD1 TYR A 168      -3.198 -22.472  30.831  1.00  0.77
ATOM   1316  CD2 TYR A 168      -0.923 -22.629  31.621  1.00  0.77
ATOM   1317  CE1 TYR A 168      -2.746 -21.885  29.640  1.00  0.77
ATOM   1318  CE2 TYR A 168      -0.462 -22.059  30.424  1.00  0.77
ATOM   1319  CZ  TYR A 168      -1.377 -21.687  29.434  1.00  0.77
ATOM   1320  OH  TYR A 168      -0.933 -21.114  28.228  1.00  0.77
ATOM   1321  N   ASP A 169      -3.360 -25.910  35.322  1.00  0.81
ATOM   1322  CA  ASP A 169      -3.497 -26.503  36.650  1.00  0.81
ATOM   1323  C   ASP A 169      -2.347 -27.466  36.970  1.00  0.81
ATOM   1324  O   ASP A 169      -1.728 -27.416  38.033  1.00  0.81
ATOM   1325  CB  ASP A 169      -4.827 -27.300  36.772  1.00  0.81
ATOM   1326  CG  ASP A 169      -6.079 -26.445  36.673  1.00  0.81
ATOM   1327  OD1 ASP A 169      -6.006 -25.195  36.730  1.00  0.81
ATOM   1328  OD2 ASP A 169      -7.185 -27.039  36.538  1.00  0.81
ATOM   1329  N   GLN A 170      -1.980 -28.331  36.002  1.00  0.80
ATOM   1330  CA  GLN A 170      -0.810 -29.185  36.104  1.00  0.80
ATOM   1331  C   GLN A 170       0.512 -28.421  36.181  1.00  0.80
ATOM   1332  O   GLN A 170       1.363 -28.731  37.009  1.00  0.80
ATOM   1333  CB  GLN A 170      -0.729 -30.156  34.908  1.00  0.80
ATOM   1334  CG  GLN A 170      -1.952 -31.087  34.750  1.00  0.80
ATOM   1335  CD  GLN A 170      -1.874 -31.769  33.390  1.00  0.80
ATOM   1336  OE1 GLN A 170      -0.819 -31.770  32.760  1.00  0.80
ATOM   1337  NE2 GLN A 170      -2.992 -32.348  32.907  1.00  0.80
ATOM   1338  N   MET A 171       0.711 -27.370  35.351  1.00  0.83
ATOM   1339  CA  MET A 171       1.900 -26.523  35.398  1.00  0.83
ATOM   1340  C   MET A 171       2.080 -25.827  36.741  1.00  0.83
ATOM   1341  O   MET A 171       3.176 -25.803  37.296  1.00  0.83
ATOM   1342  CB  MET A 171       1.867 -25.418  34.312  1.00  0.83
ATOM   1343  CG  MET A 171       1.978 -25.935  32.869  1.00  0.83
ATOM   1344  SD  MET A 171       1.876 -24.636  31.598  1.00  0.83
ATOM   1345  CE  MET A 171       3.381 -23.706  32.011  1.00  0.83
ATOM   1346  N   MET A 172       0.989 -25.289  37.320  1.00  0.82
ATOM   1347  CA  MET A 172       0.977 -24.684  38.642  1.00  0.82
ATOM   1348  C   MET A 172       1.356 -25.673  39.737  1.00  0.82
ATOM   1349  O   MET A 172       2.125 -25.371  40.646  1.00  0.82
ATOM   1350  CB  MET A 172      -0.412 -24.059  38.918  1.00  0.82
ATOM   1351  CG  MET A 172      -0.506 -23.214  40.208  1.00  0.82
ATOM   1352  SD  MET A 172       0.583 -21.755  40.256  1.00  0.82
ATOM   1353  CE  MET A 172      -0.297 -20.734  39.036  1.00  0.82
ATOM   1354  N   ALA A 173       0.874 -26.927  39.647  1.00  0.90
ATOM   1355  CA  ALA A 173       1.323 -27.999  40.513  1.00  0.90
ATOM   1356  C   ALA A 173       2.814 -28.334  40.380  1.00  0.90
ATOM   1357  O   ALA A 173       3.508 -28.526  41.375  1.00  0.90
ATOM   1358  CB  ALA A 173       0.458 -29.243  40.268  1.00  0.90
ATOM   1359  N   LEU A 174       3.370 -28.367  39.153  1.00  0.87
ATOM   1360  CA  LEU A 174       4.805 -28.508  38.934  1.00  0.87
ATOM   1361  C   LEU A 174       5.633 -27.342  39.483  1.00  0.87
ATOM   1362  O   LEU A 174       6.693 -27.535  40.080  1.00  0.87
ATOM   1363  CB  LEU A 174       5.134 -28.723  37.435  1.00  0.87
ATOM   1364  CG  LEU A 174       4.509 -29.981  36.796  1.00  0.87
ATOM   1365  CD1 LEU A 174       4.872 -30.072  35.305  1.00  0.87
ATOM   1366  CD2 LEU A 174       4.916 -31.266  37.526  1.00  0.87
ATOM   1367  N   GLN A 175       5.147 -26.091  39.346  1.00  0.79
ATOM   1368  CA  GLN A 175       5.718 -24.925  40.007  1.00  0.79
ATOM   1369  C   GLN A 175       5.677 -25.034  41.531  1.00  0.79
ATOM   1370  O   GLN A 175       6.676 -24.795  42.206  1.00  0.79
ATOM   1371  CB  GLN A 175       5.006 -23.633  39.536  1.00  0.79
ATOM   1372  CG  GLN A 175       5.283 -23.312  38.047  1.00  0.79
ATOM   1373  CD  GLN A 175       4.365 -22.216  37.506  1.00  0.79
ATOM   1374  OE1 GLN A 175       3.288 -21.917  38.017  1.00  0.79
ATOM   1375  NE2 GLN A 175       4.795 -21.593  36.383  1.00  0.79
ATOM   1376  N   TRP A 176       4.549 -25.504  42.110  1.00  0.85
ATOM   1377  CA  TRP A 176       4.429 -25.803  43.532  1.00  0.85
ATOM   1378  C   TRP A 176       5.458 -26.827  44.003  1.00  0.85
ATOM   1379  O   TRP A 176       6.060 -26.674  45.065  1.00  0.85
ATOM   1380  CB  TRP A 176       2.995 -26.310  43.881  1.00  0.85
ATOM   1381  CG  TRP A 176       2.661 -26.437  45.366  1.00  0.85
ATOM   1382  CD1 TRP A 176       1.977 -25.553  46.156  1.00  0.85
ATOM   1383  CD2 TRP A 176       3.018 -27.545  46.224  1.00  0.85
ATOM   1384  NE1 TRP A 176       1.899 -26.023  47.453  1.00  0.85
ATOM   1385  CE2 TRP A 176       2.547 -27.236  47.511  1.00  0.85
ATOM   1386  CE3 TRP A 176       3.691 -28.745  45.974  1.00  0.85
ATOM   1387  CZ2 TRP A 176       2.756 -28.101  48.579  1.00  0.85
ATOM   1388  CZ3 TRP A 176       3.909 -29.616  47.053  1.00  0.85
ATOM   1389  CH2 TRP A 176       3.446 -29.299  48.337  1.00  0.85
ATOM   1390  N   VAL A 177       5.711 -27.891  43.211  1.00  0.90
ATOM   1391  CA  VAL A 177       6.744 -28.879  43.500  1.00  0.90
ATOM   1392  C   VAL A 177       8.136 -28.273  43.536  1.00  0.90
ATOM   1393  O   VAL A 177       8.865 -28.478  44.502  1.00  0.90
ATOM   1394  CB  VAL A 177       6.697 -30.042  42.511  1.00  0.90
ATOM   1395  CG1 VAL A 177       7.930 -30.962  42.614  1.00  0.90
ATOM   1396  CG2 VAL A 177       5.438 -30.880  42.790  1.00  0.90
ATOM   1397  N   LYS A 178       8.520 -27.431  42.555  1.00  0.80
ATOM   1398  CA  LYS A 178       9.820 -26.761  42.533  1.00  0.80
ATOM   1399  C   LYS A 178      10.079 -25.944  43.794  1.00  0.80
ATOM   1400  O   LYS A 178      11.171 -25.924  44.359  1.00  0.80
ATOM   1401  CB  LYS A 178       9.897 -25.810  41.305  1.00  0.80
ATOM   1402  CG  LYS A 178      11.205 -25.002  41.193  1.00  0.80
ATOM   1403  CD  LYS A 178      11.246 -24.088  39.957  1.00  0.80
ATOM   1404  CE  LYS A 178      12.530 -23.257  39.899  1.00  0.80
ATOM   1405  NZ  LYS A 178      12.530 -22.417  38.683  1.00  0.80
ATOM   1406  N   GLU A 179       9.032 -25.254  44.260  1.00  0.80
ATOM   1407  CA  GLU A 179       9.080 -24.381  45.399  1.00  0.80
ATOM   1408  C   GLU A 179       8.943 -25.028  46.764  1.00  0.80
ATOM   1409  O   GLU A 179       9.416 -24.463  47.748  1.00  0.80
ATOM   1410  CB  GLU A 179       7.935 -23.367  45.222  1.00  0.80
ATOM   1411  CG  GLU A 179       8.207 -22.408  44.039  1.00  0.80
ATOM   1412  CD  GLU A 179       7.336 -21.160  44.061  1.00  0.80
ATOM   1413  OE1 GLU A 179       7.139 -20.555  42.988  1.00  0.80
ATOM   1414  OE2 GLU A 179       6.981 -20.736  45.195  1.00  0.80
ATOM   1415  N   ASN A 180       8.286 -26.197  46.880  1.00  0.85
ATOM   1416  CA  ASN A 180       7.917 -26.719  48.191  1.00  0.85
ATOM   1417  C   ASN A 180       8.348 -28.154  48.435  1.00  0.85
ATOM   1418  O   ASN A 180       8.267 -28.629  49.563  1.00  0.85
ATOM   1419  CB  ASN A 180       6.377 -26.664  48.393  1.00  0.85
ATOM   1420  CG  ASN A 180       5.881 -25.222  48.362  1.00  0.85
ATOM   1421  OD1 ASN A 180       5.976 -24.472  49.336  1.00  0.85
ATOM   1422  ND2 ASN A 180       5.301 -24.816  47.212  1.00  0.85
ATOM   1423  N   ILE A 181       8.841 -28.901  47.422  1.00  0.83
ATOM   1424  CA  ILE A 181       9.109 -30.335  47.574  1.00  0.83
ATOM   1425  C   ILE A 181      10.272 -30.650  48.507  1.00  0.83
ATOM   1426  O   ILE A 181      10.304 -31.688  49.168  1.00  0.83
ATOM   1427  CB  ILE A 181       9.244 -31.050  46.226  1.00  0.83
ATOM   1428  CG1 ILE A 181       8.977 -32.570  46.279  1.00  0.83
ATOM   1429  CG2 ILE A 181      10.594 -30.738  45.541  1.00  0.83
ATOM   1430  CD1 ILE A 181       7.540 -32.941  46.664  1.00  0.83
ATOM   1431  N   LYS A 182      11.233 -29.714  48.644  1.00  0.79
ATOM   1432  CA  LYS A 182      12.374 -29.840  49.537  1.00  0.79
ATOM   1433  C   LYS A 182      12.015 -29.954  51.011  1.00  0.79
ATOM   1434  O   LYS A 182      12.655 -30.694  51.759  1.00  0.79
ATOM   1435  CB  LYS A 182      13.384 -28.694  49.305  1.00  0.79
ATOM   1436  CG  LYS A 182      14.684 -28.853  50.112  1.00  0.79
ATOM   1437  CD  LYS A 182      15.720 -27.764  49.805  1.00  0.79
ATOM   1438  CE  LYS A 182      16.964 -27.912  50.680  1.00  0.79
ATOM   1439  NZ  LYS A 182      17.929 -26.840  50.359  1.00  0.79
ATOM   1440  N   GLU A 183      10.930 -29.291  51.454  1.00  0.79
ATOM   1441  CA  GLU A 183      10.410 -29.372  52.814  1.00  0.79
ATOM   1442  C   GLU A 183      10.006 -30.789  53.209  1.00  0.79
ATOM   1443  O   GLU A 183      10.029 -31.210  54.363  1.00  0.79
ATOM   1444  CB  GLU A 183       9.193 -28.429  52.950  1.00  0.79
ATOM   1445  CG  GLU A 183       9.573 -26.933  52.829  1.00  0.79
ATOM   1446  CD  GLU A 183      10.592 -26.505  53.887  1.00  0.79
ATOM   1447  OE1 GLU A 183      10.460 -26.940  55.060  1.00  0.79
ATOM   1448  OE2 GLU A 183      11.536 -25.764  53.505  1.00  0.79
ATOM   1449  N   PHE A 184       9.685 -31.604  52.194  1.00  0.83
ATOM   1450  CA  PHE A 184       9.311 -32.990  52.333  1.00  0.83
ATOM   1451  C   PHE A 184      10.497 -33.928  52.107  1.00  0.83
ATOM   1452  O   PHE A 184      10.359 -35.146  52.164  1.00  0.83
ATOM   1453  CB  PHE A 184       8.235 -33.324  51.281  1.00  0.83
ATOM   1454  CG  PHE A 184       6.985 -32.522  51.479  1.00  0.83
ATOM   1455  CD1 PHE A 184       6.826 -31.310  50.799  1.00  0.83
ATOM   1456  CD2 PHE A 184       5.949 -32.975  52.307  1.00  0.83
ATOM   1457  CE1 PHE A 184       5.660 -30.554  50.941  1.00  0.83
ATOM   1458  CE2 PHE A 184       4.767 -32.234  52.442  1.00  0.83
ATOM   1459  CZ  PHE A 184       4.620 -31.022  51.754  1.00  0.83
ATOM   1460  N   GLY A 185      11.712 -33.389  51.875  1.00  0.85
ATOM   1461  CA  GLY A 185      12.919 -34.165  51.578  1.00  0.85
ATOM   1462  C   GLY A 185      13.157 -34.432  50.121  1.00  0.85
ATOM   1463  O   GLY A 185      14.138 -35.075  49.763  1.00  0.85
ATOM   1464  N   GLY A 186      12.271 -33.952  49.231  1.00  0.87
ATOM   1465  CA  GLY A 186      12.444 -34.081  47.788  1.00  0.87
ATOM   1466  C   GLY A 186      13.518 -33.230  47.170  1.00  0.87
ATOM   1467  O   GLY A 186      13.758 -32.101  47.585  1.00  0.87
ATOM   1468  N   ASP A 187      14.146 -33.732  46.097  1.00  0.79
ATOM   1469  CA  ASP A 187      15.069 -32.969  45.285  1.00  0.79
ATOM   1470  C   ASP A 187      14.336 -32.254  44.132  1.00  0.79
ATOM   1471  O   ASP A 187      13.865 -32.915  43.200  1.00  0.79
ATOM   1472  CB  ASP A 187      16.170 -33.920  44.747  1.00  0.79
ATOM   1473  CG  ASP A 187      17.243 -33.207  43.946  1.00  0.79
ATOM   1474  OD1 ASP A 187      17.164 -31.959  43.834  1.00  0.79
ATOM   1475  OD2 ASP A 187      18.125 -33.919  43.405  1.00  0.79
ATOM   1476  N   PRO A 188      14.226 -30.922  44.101  1.00  0.82
ATOM   1477  CA  PRO A 188      13.653 -30.206  42.967  1.00  0.82
ATOM   1478  C   PRO A 188      14.509 -30.235  41.712  1.00  0.82
ATOM   1479  O   PRO A 188      14.026 -29.782  40.674  1.00  0.82
ATOM   1480  CB  PRO A 188      13.473 -28.767  43.487  1.00  0.82
ATOM   1481  CG  PRO A 188      14.461 -28.631  44.650  1.00  0.82
ATOM   1482  CD  PRO A 188      14.487 -30.036  45.239  1.00  0.82
ATOM   1483  N   GLU A 189      15.749 -30.758  41.747  1.00  0.71
ATOM   1484  CA  GLU A 189      16.580 -30.880  40.563  1.00  0.71
ATOM   1485  C   GLU A 189      16.462 -32.259  39.924  1.00  0.71
ATOM   1486  O   GLU A 189      17.069 -32.556  38.888  1.00  0.71
ATOM   1487  CB  GLU A 189      18.067 -30.623  40.898  1.00  0.71
ATOM   1488  CG  GLU A 189      18.377 -29.172  41.335  1.00  0.71
ATOM   1489  CD  GLU A 189      19.878 -28.918  41.479  1.00  0.71
ATOM   1490  OE1 GLU A 189      20.689 -29.779  41.037  1.00  0.71
ATOM   1491  OE2 GLU A 189      20.218 -27.821  41.995  1.00  0.71
ATOM   1492  N   ARG A 190      15.637 -33.153  40.493  1.00  0.73
ATOM   1493  CA  ARG A 190      15.431 -34.489  39.972  1.00  0.73
ATOM   1494  C   ARG A 190      13.955 -34.823  40.007  1.00  0.73
ATOM   1495  O   ARG A 190      13.479 -35.571  40.857  1.00  0.73
ATOM   1496  CB  ARG A 190      16.251 -35.547  40.753  1.00  0.73
ATOM   1497  CG  ARG A 190      17.783 -35.405  40.602  1.00  0.73
ATOM   1498  CD  ARG A 190      18.322 -35.666  39.194  1.00  0.73
ATOM   1499  NE  ARG A 190      19.808 -35.477  39.238  1.00  0.73
ATOM   1500  CZ  ARG A 190      20.430 -34.295  39.105  1.00  0.73
ATOM   1501  NH1 ARG A 190      21.759 -34.257  39.213  1.00  0.73
ATOM   1502  NH2 ARG A 190      19.792 -33.163  38.831  1.00  0.73
ATOM   1503  N   ILE A 191      13.196 -34.268  39.039  1.00  0.81
ATOM   1504  CA  ILE A 191      11.758 -34.457  38.934  1.00  0.81
ATOM   1505  C   ILE A 191      11.425 -35.215  37.662  1.00  0.81
ATOM   1506  O   ILE A 191      11.629 -34.738  36.542  1.00  0.81
ATOM   1507  CB  ILE A 191      10.988 -33.132  38.949  1.00  0.81
ATOM   1508  CG1 ILE A 191      11.238 -32.351  40.262  1.00  0.81
ATOM   1509  CG2 ILE A 191       9.471 -33.362  38.733  1.00  0.81
ATOM   1510  CD1 ILE A 191      10.691 -30.918  40.234  1.00  0.81
ATOM   1511  N   THR A 192      10.861 -36.424  37.816  1.00  0.88
ATOM   1512  CA  THR A 192      10.480 -37.280  36.703  1.00  0.88
ATOM   1513  C   THR A 192       8.982 -37.287  36.582  1.00  0.88
ATOM   1514  O   THR A 192       8.249 -37.641  37.506  1.00  0.88
ATOM   1515  CB  THR A 192      10.975 -38.711  36.850  1.00  0.88
ATOM   1516  OG1 THR A 192      12.393 -38.691  36.818  1.00  0.88
ATOM   1517  CG2 THR A 192      10.511 -39.619  35.696  1.00  0.88
ATOM   1518  N   ILE A 193       8.470 -36.886  35.411  1.00  0.86
ATOM   1519  CA  ILE A 193       7.046 -36.860  35.144  1.00  0.86
ATOM   1520  C   ILE A 193       6.614 -38.208  34.614  1.00  0.86
ATOM   1521  O   ILE A 193       7.282 -38.797  33.765  1.00  0.86
ATOM   1522  CB  ILE A 193       6.692 -35.785  34.123  1.00  0.86
ATOM   1523  CG1 ILE A 193       7.158 -34.393  34.573  1.00  0.86
ATOM   1524  CG2 ILE A 193       5.189 -35.780  33.823  1.00  0.86
ATOM   1525  CD1 ILE A 193       6.488 -33.874  35.845  1.00  0.86
ATOM   1526  N   PHE A 194       5.459 -38.722  35.070  1.00  0.89
ATOM   1527  CA  PHE A 194       4.865 -39.889  34.461  1.00  0.89
ATOM   1528  C   PHE A 194       3.364 -39.798  34.396  1.00  0.89
ATOM   1529  O   PHE A 194       2.701 -39.176  35.220  1.00  0.89
ATOM   1530  CB  PHE A 194       5.366 -41.253  35.029  1.00  0.89
ATOM   1531  CG  PHE A 194       4.975 -41.726  36.396  1.00  0.89
ATOM   1532  CD1 PHE A 194       5.076 -40.910  37.532  1.00  0.89
ATOM   1533  CD2 PHE A 194       4.667 -43.090  36.567  1.00  0.89
ATOM   1534  CE1 PHE A 194       4.852 -41.440  38.809  1.00  0.89
ATOM   1535  CE2 PHE A 194       4.477 -43.629  37.840  1.00  0.89
ATOM   1536  CZ  PHE A 194       4.564 -42.804  38.957  1.00  0.89
ATOM   1537  N   GLY A 195       2.781 -40.398  33.349  1.00  0.90
ATOM   1538  CA  GLY A 195       1.343 -40.425  33.204  1.00  0.90
ATOM   1539  C   GLY A 195       0.937 -41.526  32.284  1.00  0.90
ATOM   1540  O   GLY A 195       1.762 -42.078  31.556  1.00  0.90
ATOM   1541  N   GLU A 196      -0.365 -41.849  32.279  1.00  0.81
ATOM   1542  CA  GLU A 196      -0.948 -42.837  31.392  1.00  0.81
ATOM   1543  C   GLU A 196      -2.082 -42.194  30.622  1.00  0.81
ATOM   1544  O   GLU A 196      -2.689 -41.236  31.099  1.00  0.81
ATOM   1545  CB  GLU A 196      -1.385 -44.099  32.171  1.00  0.81
ATOM   1546  CG  GLU A 196      -1.987 -45.241  31.311  1.00  0.81
ATOM   1547  CD  GLU A 196      -3.475 -45.056  31.019  1.00  0.81
ATOM   1548  OE1 GLU A 196      -4.128 -44.201  31.680  1.00  0.81
ATOM   1549  OE2 GLU A 196      -3.974 -45.710  30.072  1.00  0.81
ATOM   1550  N   SER A 197      -2.368 -42.648  29.375  1.00  0.83
ATOM   1551  CA  SER A 197      -3.458 -42.134  28.543  1.00  0.83
ATOM   1552  C   SER A 197      -3.398 -40.617  28.383  1.00  0.83
ATOM   1553  O   SER A 197      -2.364 -40.030  28.062  1.00  0.83
ATOM   1554  CB  SER A 197      -4.837 -42.650  29.048  1.00  0.83
ATOM   1555  OG  SER A 197      -5.969 -42.263  28.253  1.00  0.83
ATOM   1556  N   ALA A 198      -4.484 -39.885  28.633  1.00  0.86
ATOM   1557  CA  ALA A 198      -4.482 -38.430  28.652  1.00  0.86
ATOM   1558  C   ALA A 198      -3.436 -37.794  29.568  1.00  0.86
ATOM   1559  O   ALA A 198      -2.938 -36.706  29.297  1.00  0.86
ATOM   1560  CB  ALA A 198      -5.870 -37.903  29.012  1.00  0.86
ATOM   1561  N   GLY A 199      -3.010 -38.502  30.630  1.00  0.90
ATOM   1562  CA  GLY A 199      -1.883 -38.097  31.451  1.00  0.90
ATOM   1563  C   GLY A 199      -0.568 -38.133  30.714  1.00  0.90
ATOM   1564  O   GLY A 199       0.219 -37.202  30.782  1.00  0.90
ATOM   1565  N   ALA A 200      -0.301 -39.188  29.926  1.00  0.83
ATOM   1566  CA  ALA A 200       0.860 -39.273  29.041  1.00  0.83
ATOM   1567  C   ALA A 200       0.869 -38.249  27.918  1.00  0.83
ATOM   1568  O   ALA A 200       1.903 -37.681  27.569  1.00  0.83
ATOM   1569  CB  ALA A 200       1.036 -40.681  28.464  1.00  0.83
ATOM   1570  N   CYS A 201      -0.307 -37.944  27.349  1.00  0.84
ATOM   1571  CA  CYS A 201      -0.464 -36.838  26.425  1.00  0.84
ATOM   1572  C   CYS A 201      -0.127 -35.498  27.078  1.00  0.84
ATOM   1573  O   CYS A 201       0.644 -34.712  26.533  1.00  0.84
ATOM   1574  CB  CYS A 201      -1.894 -36.872  25.848  1.00  0.84
ATOM   1575  SG  CYS A 201      -2.257 -35.502  24.705  1.00  0.84
ATOM   1576  N   SER A 202      -0.606 -35.261  28.315  1.00  0.85
ATOM   1577  CA  SER A 202      -0.224 -34.120  29.141  1.00  0.85
ATOM   1578  C   SER A 202       1.282 -34.017  29.374  1.00  0.85
ATOM   1579  O   SER A 202       1.865 -32.946  29.210  1.00  0.85
ATOM   1580  CB  SER A 202      -0.917 -34.181  30.526  1.00  0.85
ATOM   1581  OG  SER A 202      -2.313 -33.900  30.431  1.00  0.85
ATOM   1582  N   VAL A 203       1.979 -35.140  29.686  1.00  0.86
ATOM   1583  CA  VAL A 203       3.435 -35.189  29.850  1.00  0.86
ATOM   1584  C   VAL A 203       4.171 -34.721  28.602  1.00  0.86
ATOM   1585  O   VAL A 203       5.071 -33.881  28.652  1.00  0.86
ATOM   1586  CB  VAL A 203       3.929 -36.613  30.164  1.00  0.86
ATOM   1587  CG1 VAL A 203       5.471 -36.691  30.235  1.00  0.86
ATOM   1588  CG2 VAL A 203       3.339 -37.126  31.483  1.00  0.86
ATOM   1589  N   ALA A 204       3.755 -35.216  27.423  1.00  0.83
ATOM   1590  CA  ALA A 204       4.279 -34.770  26.153  1.00  0.83
ATOM   1591  C   ALA A 204       4.000 -33.307  25.852  1.00  0.83
ATOM   1592  O   ALA A 204       4.870 -32.592  25.376  1.00  0.83
ATOM   1593  CB  ALA A 204       3.744 -35.660  25.028  1.00  0.83
ATOM   1594  N   LEU A 205       2.805 -32.785  26.159  1.00  0.80
ATOM   1595  CA  LEU A 205       2.527 -31.364  26.010  1.00  0.80
ATOM   1596  C   LEU A 205       3.421 -30.468  26.871  1.00  0.80
ATOM   1597  O   LEU A 205       3.921 -29.447  26.404  1.00  0.80
ATOM   1598  CB  LEU A 205       1.027 -31.072  26.245  1.00  0.80
ATOM   1599  CG  LEU A 205       0.097 -31.738  25.204  1.00  0.80
ATOM   1600  CD1 LEU A 205      -1.374 -31.545  25.584  1.00  0.80
ATOM   1601  CD2 LEU A 205       0.329 -31.232  23.779  1.00  0.80
ATOM   1602  N   HIS A 206       3.722 -30.868  28.123  1.00  0.79
ATOM   1603  CA  HIS A 206       4.752 -30.230  28.940  1.00  0.79
ATOM   1604  C   HIS A 206       6.170 -30.308  28.365  1.00  0.79
ATOM   1605  O   HIS A 206       6.958 -29.376  28.504  1.00  0.79
ATOM   1606  CB  HIS A 206       4.770 -30.775  30.386  1.00  0.79
ATOM   1607  CG  HIS A 206       3.499 -30.502  31.131  1.00  0.79
ATOM   1608  ND1 HIS A 206       3.095 -29.200  31.377  1.00  0.79
ATOM   1609  CD2 HIS A 206       2.581 -31.376  31.610  1.00  0.79
ATOM   1610  CE1 HIS A 206       1.934 -29.317  31.999  1.00  0.79
ATOM   1611  NE2 HIS A 206       1.581 -30.611  32.161  1.00  0.79
ATOM   1612  N   LEU A 207       6.553 -31.405  27.675  1.00  0.77
ATOM   1613  CA  LEU A 207       7.812 -31.480  26.933  1.00  0.77
ATOM   1614  C   LEU A 207       7.932 -30.436  25.823  1.00  0.77
ATOM   1615  O   LEU A 207       9.017 -29.923  25.539  1.00  0.77
ATOM   1616  CB  LEU A 207       8.029 -32.874  26.280  1.00  0.77
ATOM   1617  CG  LEU A 207       8.533 -33.992  27.211  1.00  0.77
ATOM   1618  CD1 LEU A 207       8.514 -35.332  26.462  1.00  0.77
ATOM   1619  CD2 LEU A 207       9.958 -33.713  27.709  1.00  0.77
ATOM   1620  N   LEU A 208       6.809 -30.117  25.156  1.00  0.76
ATOM   1621  CA  LEU A 208       6.789 -29.298  23.960  1.00  0.76
ATOM   1622  C   LEU A 208       6.460 -27.842  24.250  1.00  0.76
ATOM   1623  O   LEU A 208       6.489 -27.004  23.352  1.00  0.76
ATOM   1624  CB  LEU A 208       5.769 -29.887  22.949  1.00  0.76
ATOM   1625  CG  LEU A 208       6.032 -31.374  22.616  1.00  0.76
ATOM   1626  CD1 LEU A 208       4.913 -32.022  21.791  1.00  0.76
ATOM   1627  CD2 LEU A 208       7.384 -31.600  21.948  1.00  0.76
ATOM   1628  N   SER A 209       6.212 -27.498  25.527  1.00  0.77
ATOM   1629  CA  SER A 209       5.877 -26.150  25.968  1.00  0.77
ATOM   1630  C   SER A 209       7.023 -25.571  26.794  1.00  0.77
ATOM   1631  O   SER A 209       7.318 -26.094  27.873  1.00  0.77
ATOM   1632  CB  SER A 209       4.573 -26.145  26.808  1.00  0.77
ATOM   1633  OG  SER A 209       4.231 -24.840  27.284  1.00  0.77
ATOM   1634  N   PRO A 210       7.732 -24.516  26.362  1.00  0.73
ATOM   1635  CA  PRO A 210       8.945 -24.056  27.040  1.00  0.73
ATOM   1636  C   PRO A 210       8.799 -23.619  28.479  1.00  0.73
ATOM   1637  O   PRO A 210       9.723 -23.839  29.258  1.00  0.73
ATOM   1638  CB  PRO A 210       9.439 -22.906  26.157  1.00  0.73
ATOM   1639  CG  PRO A 210       9.034 -23.338  24.750  1.00  0.73
ATOM   1640  CD  PRO A 210       7.683 -24.019  24.977  1.00  0.73
ATOM   1641  N   LEU A 211       7.666 -23.013  28.870  1.00  0.67
ATOM   1642  CA  LEU A 211       7.417 -22.624  30.247  1.00  0.67
ATOM   1643  C   LEU A 211       7.362 -23.822  31.191  1.00  0.67
ATOM   1644  O   LEU A 211       7.819 -23.761  32.332  1.00  0.67
ATOM   1645  CB  LEU A 211       6.095 -21.822  30.343  1.00  0.67
ATOM   1646  CG  LEU A 211       6.110 -20.427  29.677  1.00  0.67
ATOM   1647  CD1 LEU A 211       4.697 -19.824  29.648  1.00  0.67
ATOM   1648  CD2 LEU A 211       7.058 -19.457  30.393  1.00  0.67
ATOM   1649  N   SER A 212       6.817 -24.959  30.719  1.00  0.77
ATOM   1650  CA  SER A 212       6.789 -26.199  31.478  1.00  0.77
ATOM   1651  C   SER A 212       8.115 -26.922  31.537  1.00  0.77
ATOM   1652  O   SER A 212       8.398 -27.658  32.479  1.00  0.77
ATOM   1653  CB  SER A 212       5.817 -27.235  30.878  1.00  0.77
ATOM   1654  OG  SER A 212       4.484 -26.746  30.882  1.00  0.77
ATOM   1655  N   ARG A 213       8.985 -26.745  30.524  1.00  0.67
ATOM   1656  CA  ARG A 213      10.146 -27.594  30.313  1.00  0.67
ATOM   1657  C   ARG A 213      11.221 -27.429  31.380  1.00  0.67
ATOM   1658  O   ARG A 213      11.997 -28.348  31.638  1.00  0.67
ATOM   1659  CB  ARG A 213      10.728 -27.365  28.891  1.00  0.67
ATOM   1660  CG  ARG A 213      11.838 -28.353  28.460  1.00  0.67
ATOM   1661  CD  ARG A 213      11.372 -29.807  28.290  1.00  0.67
ATOM   1662  NE  ARG A 213      12.597 -30.672  28.162  1.00  0.67
ATOM   1663  CZ  ARG A 213      13.220 -31.243  29.206  1.00  0.67
ATOM   1664  NH1 ARG A 213      12.890 -30.958  30.464  1.00  0.67
ATOM   1665  NH2 ARG A 213      14.192 -32.128  28.977  1.00  0.67
ATOM   1666  N   ASN A 214      11.216 -26.281  32.083  1.00  0.67
ATOM   1667  CA  ASN A 214      12.154 -25.975  33.148  1.00  0.67
ATOM   1668  C   ASN A 214      11.689 -26.501  34.503  1.00  0.67
ATOM   1669  O   ASN A 214      12.324 -26.258  35.530  1.00  0.67
ATOM   1670  CB  ASN A 214      12.243 -24.434  33.325  1.00  0.67
ATOM   1671  CG  ASN A 214      12.963 -23.769  32.159  1.00  0.67
ATOM   1672  OD1 ASN A 214      13.819 -24.347  31.495  1.00  0.67
ATOM   1673  ND2 ASN A 214      12.642 -22.473  31.932  1.00  0.67
ATOM   1674  N   LEU A 215      10.551 -27.214  34.550  1.00  0.74
ATOM   1675  CA  LEU A 215       9.963 -27.671  35.795  1.00  0.74
ATOM   1676  C   LEU A 215      10.156 -29.161  36.018  1.00  0.74
ATOM   1677  O   LEU A 215       9.680 -29.712  37.008  1.00  0.74
ATOM   1678  CB  LEU A 215       8.448 -27.356  35.806  1.00  0.74
ATOM   1679  CG  LEU A 215       8.089 -25.872  35.582  1.00  0.74
ATOM   1680  CD1 LEU A 215       6.572 -25.713  35.417  1.00  0.74
ATOM   1681  CD2 LEU A 215       8.596 -24.976  36.720  1.00  0.74
ATOM   1682  N   PHE A 216      10.875 -29.851  35.112  1.00  0.75
ATOM   1683  CA  PHE A 216      11.103 -31.274  35.235  1.00  0.75
ATOM   1684  C   PHE A 216      12.293 -31.729  34.407  1.00  0.75
ATOM   1685  O   PHE A 216      12.784 -31.021  33.527  1.00  0.75
ATOM   1686  CB  PHE A 216       9.844 -32.115  34.895  1.00  0.75
ATOM   1687  CG  PHE A 216       9.446 -32.060  33.442  1.00  0.75
ATOM   1688  CD1 PHE A 216       8.734 -30.968  32.923  1.00  0.75
ATOM   1689  CD2 PHE A 216       9.760 -33.135  32.594  1.00  0.75
ATOM   1690  CE1 PHE A 216       8.351 -30.944  31.577  1.00  0.75
ATOM   1691  CE2 PHE A 216       9.366 -33.124  31.253  1.00  0.75
ATOM   1692  CZ  PHE A 216       8.663 -32.025  30.746  1.00  0.75
ATOM   1693  N   SER A 217      12.805 -32.945  34.673  1.00  0.75
ATOM   1694  CA  SER A 217      14.051 -33.394  34.075  1.00  0.75
ATOM   1695  C   SER A 217      13.890 -34.611  33.192  1.00  0.75
ATOM   1696  O   SER A 217      14.561 -34.707  32.165  1.00  0.75
ATOM   1697  CB  SER A 217      15.134 -33.643  35.162  1.00  0.75
ATOM   1698  OG  SER A 217      14.740 -34.625  36.121  1.00  0.75
ATOM   1699  N   GLN A 218      12.968 -35.538  33.514  1.00  0.77
ATOM   1700  CA  GLN A 218      12.762 -36.738  32.716  1.00  0.77
ATOM   1701  C   GLN A 218      11.287 -37.056  32.557  1.00  0.77
ATOM   1702  O   GLN A 218      10.432 -36.519  33.263  1.00  0.77
ATOM   1703  CB  GLN A 218      13.453 -37.968  33.339  1.00  0.77
ATOM   1704  CG  GLN A 218      14.985 -37.828  33.485  1.00  0.77
ATOM   1705  CD  GLN A 218      15.553 -39.128  34.031  1.00  0.77
ATOM   1706  OE1 GLN A 218      15.077 -40.189  33.642  1.00  0.77
ATOM   1707  NE2 GLN A 218      16.586 -39.054  34.901  1.00  0.77
ATOM   1708  N   ALA A 219      10.943 -37.939  31.597  1.00  0.85
ATOM   1709  CA  ALA A 219       9.562 -38.154  31.226  1.00  0.85
ATOM   1710  C   ALA A 219       9.247 -39.608  30.929  1.00  0.85
ATOM   1711  O   ALA A 219       9.995 -40.323  30.267  1.00  0.85
ATOM   1712  CB  ALA A 219       9.222 -37.314  29.981  1.00  0.85
ATOM   1713  N   ILE A 220       8.092 -40.077  31.420  1.00  0.81
ATOM   1714  CA  ILE A 220       7.567 -41.395  31.133  1.00  0.81
ATOM   1715  C   ILE A 220       6.191 -41.226  30.520  1.00  0.81
ATOM   1716  O   ILE A 220       5.330 -40.529  31.061  1.00  0.81
ATOM   1717  CB  ILE A 220       7.439 -42.253  32.385  1.00  0.81
ATOM   1718  CG1 ILE A 220       8.787 -42.398  33.133  1.00  0.81
ATOM   1719  CG2 ILE A 220       6.758 -43.611  32.080  1.00  0.81
ATOM   1720  CD1 ILE A 220       8.692 -43.140  34.470  1.00  0.81
ATOM   1721  N   MET A 221       5.935 -41.865  29.366  1.00  0.81
ATOM   1722  CA  MET A 221       4.647 -41.798  28.711  1.00  0.81
ATOM   1723  C   MET A 221       4.067 -43.184  28.509  1.00  0.81
ATOM   1724  O   MET A 221       4.512 -43.966  27.671  1.00  0.81
ATOM   1725  CB  MET A 221       4.767 -41.121  27.331  1.00  0.81
ATOM   1726  CG  MET A 221       5.304 -39.678  27.383  1.00  0.81
ATOM   1727  SD  MET A 221       5.740 -39.006  25.756  1.00  0.81
ATOM   1728  CE  MET A 221       4.074 -39.142  25.091  1.00  0.81
ATOM   1729  N   GLN A 222       3.020 -43.527  29.272  1.00  0.77
ATOM   1730  CA  GLN A 222       2.376 -44.820  29.177  1.00  0.77
ATOM   1731  C   GLN A 222       1.136 -44.716  28.292  1.00  0.77
ATOM   1732  O   GLN A 222       0.256 -43.887  28.522  1.00  0.77
ATOM   1733  CB  GLN A 222       2.033 -45.344  30.600  1.00  0.77
ATOM   1734  CG  GLN A 222       3.250 -45.332  31.569  1.00  0.77
ATOM   1735  CD  GLN A 222       2.944 -45.619  33.044  1.00  0.77
ATOM   1736  OE1 GLN A 222       3.758 -45.254  33.901  1.00  0.77
ATOM   1737  NE2 GLN A 222       1.810 -46.265  33.369  1.00  0.77
ATOM   1738  N   SER A 223       1.069 -45.529  27.217  1.00  0.80
ATOM   1739  CA  SER A 223      -0.131 -45.769  26.416  1.00  0.80
ATOM   1740  C   SER A 223      -0.815 -44.548  25.850  1.00  0.80
ATOM   1741  O   SER A 223      -2.027 -44.420  25.993  1.00  0.80
ATOM   1742  CB  SER A 223      -1.185 -46.619  27.168  1.00  0.80
ATOM   1743  OG  SER A 223      -0.567 -47.807  27.656  1.00  0.80
ATOM   1744  N   SER A 224      -0.057 -43.619  25.205  1.00  0.79
ATOM   1745  CA  SER A 224      -0.543 -42.307  24.763  1.00  0.79
ATOM   1746  C   SER A 224       0.579 -41.328  24.516  1.00  0.79
ATOM   1747  O   SER A 224       1.727 -41.542  24.909  1.00  0.79
ATOM   1748  CB  SER A 224      -1.538 -41.658  25.745  1.00  0.79
ATOM   1749  OG  SER A 224      -1.883 -40.298  25.511  1.00  0.79
ATOM   1750  N   SER A 225       0.261 -40.237  23.790  1.00  0.81
ATOM   1751  CA  SER A 225       1.186 -39.250  23.320  1.00  0.81
ATOM   1752  C   SER A 225       0.452 -37.960  22.942  1.00  0.81
ATOM   1753  O   SER A 225      -0.770 -37.939  22.881  1.00  0.81
ATOM   1754  CB  SER A 225       2.031 -39.890  22.192  1.00  0.81
ATOM   1755  OG  SER A 225       1.307 -40.022  20.970  1.00  0.81
ATOM   1756  N   ALA A 226       1.126 -36.813  22.721  1.00  0.80
ATOM   1757  CA  ALA A 226       0.502 -35.525  22.414  1.00  0.80
ATOM   1758  C   ALA A 226      -0.023 -35.351  20.992  1.00  0.80
ATOM   1759  O   ALA A 226      -0.812 -34.463  20.695  1.00  0.80
ATOM   1760  CB  ALA A 226       1.540 -34.422  22.661  1.00  0.80
ATOM   1761  N   LEU A 227       0.422 -36.207  20.065  1.00  0.75
ATOM   1762  CA  LEU A 227       0.126 -36.111  18.649  1.00  0.75
ATOM   1763  C   LEU A 227      -0.867 -37.193  18.320  1.00  0.75
ATOM   1764  O   LEU A 227      -1.103 -37.541  17.161  1.00  0.75
ATOM   1765  CB  LEU A 227       1.307 -36.440  17.705  1.00  0.75
ATOM   1766  CG  LEU A 227       2.522 -35.515  17.616  1.00  0.75
ATOM   1767  CD1 LEU A 227       3.263 -35.033  18.867  1.00  0.75
ATOM   1768  CD2 LEU A 227       3.519 -36.215  16.694  1.00  0.75
ATOM   1769  N   VAL A 228      -1.446 -37.807  19.355  1.00  0.76
ATOM   1770  CA  VAL A 228      -2.573 -38.679  19.194  1.00  0.76
ATOM   1771  C   VAL A 228      -3.756 -37.919  18.594  1.00  0.76
ATOM   1772  O   VAL A 228      -3.958 -36.743  18.912  1.00  0.76
ATOM   1773  CB  VAL A 228      -3.012 -39.303  20.499  1.00  0.76
ATOM   1774  CG1 VAL A 228      -1.971 -40.265  21.085  1.00  0.76
ATOM   1775  CG2 VAL A 228      -3.395 -38.221  21.522  1.00  0.76
ATOM   1776  N   PRO A 229      -4.572 -38.507  17.735  1.00  0.74
ATOM   1777  CA  PRO A 229      -5.579 -37.762  16.979  1.00  0.74
ATOM   1778  C   PRO A 229      -6.738 -37.329  17.859  1.00  0.74
ATOM   1779  O   PRO A 229      -7.596 -36.577  17.413  1.00  0.74
ATOM   1780  CB  PRO A 229      -6.000 -38.774  15.904  1.00  0.74
ATOM   1781  CG  PRO A 229      -5.774 -40.130  16.565  1.00  0.74
ATOM   1782  CD  PRO A 229      -4.469 -39.902  17.300  1.00  0.74
ATOM   1783  N   TRP A 230      -6.777 -37.788  19.118  1.00  0.68
ATOM   1784  CA  TRP A 230      -7.784 -37.408  20.085  1.00  0.68
ATOM   1785  C   TRP A 230      -7.301 -36.374  21.087  1.00  0.68
ATOM   1786  O   TRP A 230      -8.071 -35.906  21.922  1.00  0.68
ATOM   1787  CB  TRP A 230      -8.193 -38.663  20.898  1.00  0.68
ATOM   1788  CG  TRP A 230      -7.056 -39.485  21.480  1.00  0.68
ATOM   1789  CD1 TRP A 230      -6.371 -40.519  20.902  1.00  0.68
ATOM   1790  CD2 TRP A 230      -6.466 -39.298  22.782  1.00  0.68
ATOM   1791  NE1 TRP A 230      -5.449 -41.039  21.771  1.00  0.68
ATOM   1792  CE2 TRP A 230      -5.461 -40.267  22.907  1.00  0.68
ATOM   1793  CE3 TRP A 230      -6.725 -38.382  23.812  1.00  0.68
ATOM   1794  CZ2 TRP A 230      -4.653 -40.311  24.025  1.00  0.68
ATOM   1795  CZ3 TRP A 230      -5.898 -38.428  24.948  1.00  0.68
ATOM   1796  CH2 TRP A 230      -4.871 -39.372  25.042  1.00  0.68
ATOM   1797  N   GLY A 231      -6.003 -36.013  21.060  1.00  0.78
ATOM   1798  CA  GLY A 231      -5.366 -35.351  22.197  1.00  0.78
ATOM   1799  C   GLY A 231      -5.318 -33.874  22.072  1.00  0.78
ATOM   1800  O   GLY A 231      -5.060 -33.175  23.047  1.00  0.78
ATOM   1801  N   VAL A 232      -5.573 -33.369  20.859  1.00  0.78
ATOM   1802  CA  VAL A 232      -5.641 -31.954  20.594  1.00  0.78
ATOM   1803  C   VAL A 232      -6.775 -31.685  19.642  1.00  0.78
ATOM   1804  O   VAL A 232      -7.296 -32.574  18.972  1.00  0.78
ATOM   1805  CB  VAL A 232      -4.377 -31.322  20.009  1.00  0.78
ATOM   1806  CG1 VAL A 232      -3.220 -31.451  21.012  1.00  0.78
ATOM   1807  CG2 VAL A 232      -4.012 -31.937  18.643  1.00  0.78
ATOM   1808  N   ILE A 233      -7.175 -30.414  19.549  1.00  0.75
ATOM   1809  CA  ILE A 233      -8.238 -29.977  18.680  1.00  0.75
ATOM   1810  C   ILE A 233      -7.825 -28.645  18.096  1.00  0.75
ATOM   1811  O   ILE A 233      -7.042 -27.884  18.671  1.00  0.75
ATOM   1812  CB  ILE A 233      -9.552 -29.932  19.450  1.00  0.75
ATOM   1813  CG1 ILE A 233     -10.802 -29.625  18.609  1.00  0.75
ATOM   1814  CG2 ILE A 233      -9.445 -28.982  20.649  1.00  0.75
ATOM   1815  CD1 ILE A 233     -12.058 -29.847  19.449  1.00  0.75
ATOM   1816  N   THR A 234      -8.287 -28.337  16.872  1.00  0.81
ATOM   1817  CA  THR A 234      -7.985 -27.069  16.231  1.00  0.81
ATOM   1818  C   THR A 234      -8.827 -25.954  16.805  1.00  0.81
ATOM   1819  O   THR A 234      -9.879 -26.178  17.401  1.00  0.81
ATOM   1820  CB  THR A 234      -8.173 -27.076  14.718  1.00  0.81
ATOM   1821  OG1 THR A 234      -9.505 -27.405  14.343  1.00  0.81
ATOM   1822  CG2 THR A 234      -7.245 -28.126  14.099  1.00  0.81
ATOM   1823  N   LYS A 235      -8.396 -24.688  16.615  1.00  0.74
ATOM   1824  CA  LYS A 235      -9.150 -23.539  17.085  1.00  0.74
ATOM   1825  C   LYS A 235     -10.590 -23.501  16.578  1.00  0.74
ATOM   1826  O   LYS A 235     -11.521 -23.328  17.354  1.00  0.74
ATOM   1827  CB  LYS A 235      -8.429 -22.235  16.654  1.00  0.74
ATOM   1828  CG  LYS A 235      -9.115 -20.932  17.095  1.00  0.74
ATOM   1829  CD  LYS A 235      -8.322 -19.696  16.639  1.00  0.74
ATOM   1830  CE  LYS A 235      -8.826 -18.400  17.253  1.00  0.74
ATOM   1831  NZ  LYS A 235     -10.141 -17.998  16.731  1.00  0.74
ATOM   1832  N   LYS A 236     -10.810 -23.724  15.266  1.00  0.75
ATOM   1833  CA  LYS A 236     -12.135 -23.702  14.666  1.00  0.75
ATOM   1834  C   LYS A 236     -13.119 -24.722  15.217  1.00  0.75
ATOM   1835  O   LYS A 236     -14.251 -24.378  15.541  1.00  0.75
ATOM   1836  CB  LYS A 236     -12.013 -23.937  13.139  1.00  0.75
ATOM   1837  CG  LYS A 236     -13.353 -23.952  12.377  1.00  0.75
ATOM   1838  CD  LYS A 236     -13.161 -24.200  10.873  1.00  0.75
ATOM   1839  CE  LYS A 236     -14.488 -24.282  10.115  1.00  0.75
ATOM   1840  NZ  LYS A 236     -14.235 -24.520   8.677  1.00  0.75
ATOM   1841  N   GLU A 237     -12.710 -25.996  15.356  1.00  0.74
ATOM   1842  CA  GLU A 237     -13.560 -27.036  15.914  1.00  0.74
ATOM   1843  C   GLU A 237     -13.825 -26.837  17.401  1.00  0.74
ATOM   1844  O   GLU A 237     -14.931 -27.045  17.898  1.00  0.74
ATOM   1845  CB  GLU A 237     -12.945 -28.422  15.626  1.00  0.74
ATOM   1846  CG  GLU A 237     -13.698 -29.640  16.216  1.00  0.74
ATOM   1847  CD  GLU A 237     -15.102 -29.926  15.701  1.00  0.74
ATOM   1848  OE1 GLU A 237     -15.567 -29.274  14.738  1.00  0.74
ATOM   1849  OE2 GLU A 237     -15.727 -30.823  16.338  1.00  0.74
ATOM   1850  N   SER A 238     -12.819 -26.361  18.167  1.00  0.80
ATOM   1851  CA  SER A 238     -13.005 -26.044  19.581  1.00  0.80
ATOM   1852  C   SER A 238     -14.066 -24.975  19.811  1.00  0.80
ATOM   1853  O   SER A 238     -14.946 -25.107  20.663  1.00  0.80
ATOM   1854  CB  SER A 238     -11.699 -25.559  20.241  1.00  0.80
ATOM   1855  OG  SER A 238     -11.858 -25.568  21.654  1.00  0.80
ATOM   1856  N   ILE A 239     -14.038 -23.917  18.969  1.00  0.75
ATOM   1857  CA  ILE A 239     -15.061 -22.880  18.931  1.00  0.75
ATOM   1858  C   ILE A 239     -16.439 -23.468  18.626  1.00  0.75
ATOM   1859  O   ILE A 239     -17.411 -23.239  19.339  1.00  0.75
ATOM   1860  CB  ILE A 239     -14.692 -21.819  17.878  1.00  0.75
ATOM   1861  CG1 ILE A 239     -13.443 -21.029  18.347  1.00  0.75
ATOM   1862  CG2 ILE A 239     -15.888 -20.891  17.539  1.00  0.75
ATOM   1863  CD1 ILE A 239     -12.883 -20.020  17.338  1.00  0.75
ATOM   1864  N   ILE A 240     -16.564 -24.334  17.604  1.00  0.76
ATOM   1865  CA  ILE A 240     -17.831 -24.986  17.274  1.00  0.76
ATOM   1866  C   ILE A 240     -18.410 -25.801  18.430  1.00  0.76
ATOM   1867  O   ILE A 240     -19.592 -25.693  18.757  1.00  0.76
ATOM   1868  CB  ILE A 240     -17.657 -25.902  16.057  1.00  0.76
ATOM   1869  CG1 ILE A 240     -17.387 -25.074  14.778  1.00  0.76
ATOM   1870  CG2 ILE A 240     -18.867 -26.844  15.847  1.00  0.76
ATOM   1871  CD1 ILE A 240     -16.912 -25.919  13.587  1.00  0.76
ATOM   1872  N   ARG A 241     -17.588 -26.619  19.111  1.00  0.70
ATOM   1873  CA  ARG A 241     -18.018 -27.408  20.251  1.00  0.70
ATOM   1874  C   ARG A 241     -18.461 -26.588  21.459  1.00  0.70
ATOM   1875  O   ARG A 241     -19.470 -26.900  22.095  1.00  0.70
ATOM   1876  CB  ARG A 241     -16.911 -28.398  20.667  1.00  0.70
ATOM   1877  CG  ARG A 241     -16.596 -29.447  19.581  1.00  0.70
ATOM   1878  CD  ARG A 241     -15.536 -30.442  20.053  1.00  0.70
ATOM   1879  NE  ARG A 241     -15.156 -31.321  18.907  1.00  0.70
ATOM   1880  CZ  ARG A 241     -14.380 -32.408  19.025  1.00  0.70
ATOM   1881  NH1 ARG A 241     -13.867 -32.760  20.200  1.00  0.70
ATOM   1882  NH2 ARG A 241     -14.132 -33.123  17.935  1.00  0.70
ATOM   1883  N   GLY A 242     -17.745 -25.491  21.796  1.00  0.83
ATOM   1884  CA  GLY A 242     -18.127 -24.626  22.913  1.00  0.83
ATOM   1885  C   GLY A 242     -19.397 -23.854  22.659  1.00  0.83
ATOM   1886  O   GLY A 242     -20.266 -23.753  23.525  1.00  0.83
ATOM   1887  N   HIS A 243     -19.569 -23.339  21.430  1.00  0.76
ATOM   1888  CA  HIS A 243     -20.789 -22.695  20.977  1.00  0.76
ATOM   1889  C   HIS A 243     -21.982 -23.646  20.915  1.00  0.76
ATOM   1890  O   HIS A 243     -23.096 -23.288  21.297  1.00  0.76
ATOM   1891  CB  HIS A 243     -20.570 -21.989  19.616  1.00  0.76
ATOM   1892  CG  HIS A 243     -19.748 -20.721  19.721  1.00  0.76
ATOM   1893  ND1 HIS A 243     -18.445 -20.754  20.171  1.00  0.76
ATOM   1894  CD2 HIS A 243     -20.094 -19.438  19.434  1.00  0.76
ATOM   1895  CE1 HIS A 243     -18.020 -19.515  20.143  1.00  0.76
ATOM   1896  NE2 HIS A 243     -18.978 -18.668  19.706  1.00  0.76
ATOM   1897  N   ARG A 244     -21.797 -24.908  20.466  1.00  0.70
ATOM   1898  CA  ARG A 244     -22.847 -25.915  20.560  1.00  0.70
ATOM   1899  C   ARG A 244     -23.253 -26.253  21.991  1.00  0.70
ATOM   1900  O   ARG A 244     -24.443 -26.370  22.275  1.00  0.70
ATOM   1901  CB  ARG A 244     -22.480 -27.231  19.827  1.00  0.70
ATOM   1902  CG  ARG A 244     -22.482 -27.112  18.289  1.00  0.70
ATOM   1903  CD  ARG A 244     -22.062 -28.410  17.590  1.00  0.70
ATOM   1904  NE  ARG A 244     -22.083 -28.134  16.118  1.00  0.70
ATOM   1905  CZ  ARG A 244     -21.634 -28.998  15.197  1.00  0.70
ATOM   1906  NH1 ARG A 244     -21.647 -28.642  13.914  1.00  0.70
ATOM   1907  NH2 ARG A 244     -21.174 -30.199  15.530  1.00  0.70
ATOM   1908  N   LEU A 245     -22.294 -26.379  22.938  1.00  0.77
ATOM   1909  CA  LEU A 245     -22.595 -26.623  24.345  1.00  0.77
ATOM   1910  C   LEU A 245     -23.458 -25.530  24.952  1.00  0.77
ATOM   1911  O   LEU A 245     -24.433 -25.802  25.656  1.00  0.77
ATOM   1912  CB  LEU A 245     -21.302 -26.763  25.192  1.00  0.77
ATOM   1913  CG  LEU A 245     -21.550 -27.091  26.686  1.00  0.77
ATOM   1914  CD1 LEU A 245     -22.196 -28.469  26.884  1.00  0.77
ATOM   1915  CD2 LEU A 245     -20.262 -26.994  27.511  1.00  0.77
ATOM   1916  N   ALA A 246     -23.151 -24.257  24.636  1.00  0.83
ATOM   1917  CA  ALA A 246     -23.951 -23.131  25.056  1.00  0.83
ATOM   1918  C   ALA A 246     -25.386 -23.205  24.562  1.00  0.83
ATOM   1919  O   ALA A 246     -26.320 -23.102  25.353  1.00  0.83
ATOM   1920  CB  ALA A 246     -23.281 -21.847  24.548  1.00  0.83
ATOM   1921  N   LYS A 247     -25.584 -23.499  23.262  1.00  0.77
ATOM   1922  CA  LYS A 247     -26.905 -23.652  22.679  1.00  0.77
ATOM   1923  C   LYS A 247     -27.733 -24.768  23.310  1.00  0.77
ATOM   1924  O   LYS A 247     -28.918 -24.603  23.596  1.00  0.77
ATOM   1925  CB  LYS A 247     -26.784 -23.895  21.154  1.00  0.77
ATOM   1926  CG  LYS A 247     -28.139 -24.024  20.441  1.00  0.77
ATOM   1927  CD  LYS A 247     -28.003 -24.189  18.922  1.00  0.77
ATOM   1928  CE  LYS A 247     -29.366 -24.356  18.254  1.00  0.77
ATOM   1929  NZ  LYS A 247     -29.191 -24.497  16.794  1.00  0.77
ATOM   1930  N   MET A 248     -27.114 -25.932  23.578  1.00  0.75
ATOM   1931  CA  MET A 248     -27.753 -27.046  24.255  1.00  0.75
ATOM   1932  C   MET A 248     -28.178 -26.756  25.690  1.00  0.75
ATOM   1933  O   MET A 248     -29.200 -27.259  26.146  1.00  0.75
ATOM   1934  CB  MET A 248     -26.841 -28.293  24.241  1.00  0.75
ATOM   1935  CG  MET A 248     -26.595 -28.909  22.847  1.00  0.75
ATOM   1936  SD  MET A 248     -28.092 -29.341  21.901  1.00  0.75
ATOM   1937  CE  MET A 248     -28.690 -30.667  22.987  1.00  0.75
ATOM   1938  N   MET A 249     -27.420 -25.931  26.440  1.00  0.81
ATOM   1939  CA  MET A 249     -27.819 -25.507  27.776  1.00  0.81
ATOM   1940  C   MET A 249     -28.558 -24.174  27.825  1.00  0.81
ATOM   1941  O   MET A 249     -28.707 -23.565  28.881  1.00  0.81
ATOM   1942  CB  MET A 249     -26.616 -25.504  28.741  1.00  0.81
ATOM   1943  CG  MET A 249     -26.199 -26.923  29.189  1.00  0.81
ATOM   1944  SD  MET A 249     -27.426 -27.832  30.201  1.00  0.81
ATOM   1945  CE  MET A 249     -28.448 -28.650  28.951  1.00  0.81
ATOM   1946  N   GLY A 250     -29.096 -23.686  26.688  1.00  0.90
ATOM   1947  CA  GLY A 250     -30.019 -22.550  26.707  1.00  0.90
ATOM   1948  C   GLY A 250     -29.352 -21.207  26.774  1.00  0.90
ATOM   1949  O   GLY A 250     -29.977 -20.197  27.088  1.00  0.90
ATOM   1950  N   CYS A 251     -28.049 -21.160  26.470  1.00  0.91
ATOM   1951  CA  CYS A 251     -27.303 -19.928  26.363  1.00  0.91
ATOM   1952  C   CYS A 251     -27.179 -19.509  24.900  1.00  0.91
ATOM   1953  O   CYS A 251     -27.143 -20.369  24.019  1.00  0.91
ATOM   1954  CB  CYS A 251     -25.896 -20.053  26.995  1.00  0.91
ATOM   1955  SG  CYS A 251     -25.968 -20.327  28.791  1.00  0.91
ATOM   1956  N   PRO A 252     -27.128 -18.216  24.562  1.00  0.79
ATOM   1957  CA  PRO A 252     -26.903 -17.757  23.200  1.00  0.79
ATOM   1958  C   PRO A 252     -25.515 -18.089  22.690  1.00  0.79
ATOM   1959  O   PRO A 252     -24.680 -18.665  23.392  1.00  0.79
ATOM   1960  CB  PRO A 252     -27.130 -16.233  23.236  1.00  0.79
ATOM   1961  CG  PRO A 252     -27.805 -15.995  24.583  1.00  0.79
ATOM   1962  CD  PRO A 252     -27.231 -17.091  25.471  1.00  0.79
ATOM   1963  N   HIS A 253     -25.250 -17.689  21.450  1.00  0.70
ATOM   1964  CA  HIS A 253     -24.063 -18.061  20.733  1.00  0.70
ATOM   1965  C   HIS A 253     -23.744 -16.980  19.711  1.00  0.70
ATOM   1966  O   HIS A 253     -24.628 -16.231  19.304  1.00  0.70
ATOM   1967  CB  HIS A 253     -24.296 -19.433  20.048  1.00  0.70
ATOM   1968  CG  HIS A 253     -25.411 -19.454  19.032  1.00  0.70
ATOM   1969  ND1 HIS A 253     -26.743 -19.333  19.397  1.00  0.70
ATOM   1970  CD2 HIS A 253     -25.303 -19.469  17.684  1.00  0.70
ATOM   1971  CE1 HIS A 253     -27.405 -19.261  18.258  1.00  0.70
ATOM   1972  NE2 HIS A 253     -26.579 -19.339  17.189  1.00  0.70
ATOM   1973  N   GLU A 254     -22.457 -16.840  19.316  1.00  0.66
ATOM   1974  CA  GLU A 254     -22.017 -16.081  18.142  1.00  0.66
ATOM   1975  C   GLU A 254     -21.961 -14.570  18.262  1.00  0.66
ATOM   1976  O   GLU A 254     -20.973 -13.972  17.845  1.00  0.66
ATOM   1977  CB  GLU A 254     -22.750 -16.471  16.832  1.00  0.66
ATOM   1978  CG  GLU A 254     -22.390 -17.887  16.324  1.00  0.66
ATOM   1979  CD  GLU A 254     -23.280 -18.392  15.185  1.00  0.66
ATOM   1980  OE1 GLU A 254     -24.199 -17.664  14.739  1.00  0.66
ATOM   1981  OE2 GLU A 254     -23.072 -19.578  14.814  1.00  0.66
ATOM   1982  N   GLU A 255     -22.985 -13.914  18.846  1.00  0.62
ATOM   1983  CA  GLU A 255     -23.095 -12.459  18.931  1.00  0.62
ATOM   1984  C   GLU A 255     -21.893 -11.809  19.586  1.00  0.62
ATOM   1985  O   GLU A 255     -21.335 -10.813  19.123  1.00  0.62
ATOM   1986  CB  GLU A 255     -24.345 -12.114  19.774  1.00  0.62
ATOM   1987  CG  GLU A 255     -24.601 -10.597  19.971  1.00  0.62
ATOM   1988  CD  GLU A 255     -25.811 -10.291  20.856  1.00  0.62
ATOM   1989  OE1 GLU A 255     -26.494 -11.244  21.311  1.00  0.62
ATOM   1990  OE2 GLU A 255     -26.034  -9.077  21.103  1.00  0.62
ATOM   1991  N   LYS A 256     -21.438 -12.430  20.675  1.00  0.63
ATOM   1992  CA  LYS A 256     -20.201 -12.111  21.300  1.00  0.63
ATOM   1993  C   LYS A 256     -19.861 -13.333  22.105  1.00  0.63
ATOM   1994  O   LYS A 256     -20.729 -14.156  22.414  1.00  0.63
ATOM   1995  CB  LYS A 256     -20.391 -10.874  22.201  1.00  0.63
ATOM   1996  CG  LYS A 256     -19.101 -10.298  22.782  1.00  0.63
ATOM   1997  CD  LYS A 256     -19.326  -8.924  23.420  1.00  0.63
ATOM   1998  CE  LYS A 256     -18.006  -8.329  23.901  1.00  0.63
ATOM   1999  NZ  LYS A 256     -18.261  -7.105  24.682  1.00  0.63
ATOM   2000  N   ASP A 257     -18.585 -13.510  22.450  1.00  0.69
ATOM   2001  CA  ASP A 257     -18.151 -14.491  23.402  1.00  0.69
ATOM   2002  C   ASP A 257     -18.472 -14.097  24.850  1.00  0.69
ATOM   2003  O   ASP A 257     -19.249 -14.804  25.500  1.00  0.69
ATOM   2004  CB  ASP A 257     -16.641 -14.741  23.188  1.00  0.69
ATOM   2005  CG  ASP A 257     -15.874 -13.434  23.277  1.00  0.69
ATOM   2006  OD1 ASP A 257     -16.068 -12.547  22.410  1.00  0.69
ATOM   2007  OD2 ASP A 257     -15.211 -13.282  24.324  1.00  0.69
ATOM   2008  N   THR A 258     -17.987 -12.933  25.357  1.00  0.70
ATOM   2009  CA  THR A 258     -18.208 -12.396  26.724  1.00  0.70
ATOM   2010  C   THR A 258     -19.591 -12.652  27.266  1.00  0.70
ATOM   2011  O   THR A 258     -19.773 -13.200  28.345  1.00  0.70
ATOM   2012  CB  THR A 258     -18.076 -10.876  26.882  1.00  0.70
ATOM   2013  OG1 THR A 258     -16.800 -10.429  26.452  1.00  0.70
ATOM   2014  CG2 THR A 258     -18.347 -10.353  28.321  1.00  0.70
ATOM   2015  N   LYS A 259     -20.637 -12.276  26.506  1.00  0.67
ATOM   2016  CA  LYS A 259     -21.983 -12.428  26.985  1.00  0.67
ATOM   2017  C   LYS A 259     -22.951 -12.628  25.814  1.00  0.67
ATOM   2018  O   LYS A 259     -22.705 -12.088  24.743  1.00  0.67
ATOM   2019  CB  LYS A 259     -22.433 -11.201  27.827  1.00  0.67
ATOM   2020  CG  LYS A 259     -22.515  -9.884  27.041  1.00  0.67
ATOM   2021  CD  LYS A 259     -22.941  -8.694  27.911  1.00  0.67
ATOM   2022  CE  LYS A 259     -23.073  -7.422  27.073  1.00  0.67
ATOM   2023  NZ  LYS A 259     -23.487  -6.286  27.922  1.00  0.67
ATOM   2024  N   PRO A 260     -24.060 -13.357  25.986  1.00  0.78
ATOM   2025  CA  PRO A 260     -24.353 -14.060  27.208  1.00  0.78
ATOM   2026  C   PRO A 260     -23.567 -15.339  27.288  1.00  0.78
ATOM   2027  O   PRO A 260     -23.263 -15.675  28.375  1.00  0.78
ATOM   2028  CB  PRO A 260     -25.864 -14.229  27.265  1.00  0.78
ATOM   2029  CG  PRO A 260     -26.344 -13.080  26.377  1.00  0.78
ATOM   2030  CD  PRO A 260     -25.294 -13.048  25.260  1.00  0.78
ATOM   2031  N   MET A 261     -23.199 -16.004  26.147  1.00  0.70
ATOM   2032  CA  MET A 261     -22.509 -17.310  26.131  1.00  0.70
ATOM   2033  C   MET A 261     -21.618 -17.633  27.325  1.00  0.70
ATOM   2034  O   MET A 261     -21.985 -18.450  28.166  1.00  0.70
ATOM   2035  CB  MET A 261     -21.697 -17.524  24.821  1.00  0.70
ATOM   2036  CG  MET A 261     -20.988 -18.901  24.728  1.00  0.70
ATOM   2037  SD  MET A 261     -20.131 -19.215  23.158  1.00  0.70
ATOM   2038  CE  MET A 261     -18.670 -18.226  23.576  1.00  0.70
ATOM   2039  N   ILE A 262     -20.460 -16.974  27.476  1.00  0.72
ATOM   2040  CA  ILE A 262     -19.522 -17.221  28.564  1.00  0.72
ATOM   2041  C   ILE A 262     -20.060 -16.950  29.969  1.00  0.72
ATOM   2042  O   ILE A 262     -20.016 -17.818  30.836  1.00  0.72
ATOM   2043  CB  ILE A 262     -18.287 -16.376  28.325  1.00  0.72
ATOM   2044  CG1 ILE A 262     -17.559 -16.753  27.010  1.00  0.72
ATOM   2045  CG2 ILE A 262     -17.314 -16.440  29.510  1.00  0.72
ATOM   2046  CD1 ILE A 262     -17.161 -18.208  26.852  1.00  0.72
ATOM   2047  N   GLU A 263     -20.628 -15.755  30.220  1.00  0.72
ATOM   2048  CA  GLU A 263     -21.230 -15.414  31.508  1.00  0.72
ATOM   2049  C   GLU A 263     -22.461 -16.252  31.832  1.00  0.72
ATOM   2050  O   GLU A 263     -22.693 -16.683  32.984  1.00  0.72
ATOM   2051  CB  GLU A 263     -21.529 -13.897  31.550  1.00  0.72
ATOM   2052  CG  GLU A 263     -20.246 -13.021  31.553  1.00  0.72
ATOM   2053  CD  GLU A 263     -19.354 -13.258  32.766  1.00  0.72
ATOM   2054  OE1 GLU A 263     -19.761 -12.912  33.896  1.00  0.72
ATOM   2055  OE2 GLU A 263     -18.231 -13.803  32.583  1.00  0.72
ATOM   2056  N   CYS A 264     -23.293 -16.585  30.857  1.00  0.82
ATOM   2057  CA  CYS A 264     -24.393 -17.520  30.922  1.00  0.82
ATOM   2058  C   CYS A 264     -23.962 -18.940  31.256  1.00  0.82
ATOM   2059  O   CYS A 264     -24.547 -19.568  32.121  1.00  0.82
ATOM   2060  CB  CYS A 264     -25.194 -17.501  29.595  1.00  0.82
ATOM   2061  SG  CYS A 264     -26.676 -18.557  29.501  1.00  0.82
ATOM   2062  N   LEU A 265     -22.880 -19.455  30.620  1.00  0.78
ATOM   2063  CA  LEU A 265     -22.275 -20.733  30.970  1.00  0.78
ATOM   2064  C   LEU A 265     -21.769 -20.749  32.411  1.00  0.78
ATOM   2065  O   LEU A 265     -21.826 -21.771  33.091  1.00  0.78
ATOM   2066  CB  LEU A 265     -21.076 -21.088  30.048  1.00  0.78
ATOM   2067  CG  LEU A 265     -21.389 -21.498  28.592  1.00  0.78
ATOM   2068  CD1 LEU A 265     -20.069 -21.663  27.824  1.00  0.78
ATOM   2069  CD2 LEU A 265     -22.209 -22.785  28.494  1.00  0.78
ATOM   2070  N   ARG A 266     -21.275 -19.609  32.933  1.00  0.70
ATOM   2071  CA  ARG A 266     -20.930 -19.445  34.337  1.00  0.70
ATOM   2072  C   ARG A 266     -22.130 -19.460  35.293  1.00  0.70
ATOM   2073  O   ARG A 266     -21.993 -19.867  36.441  1.00  0.70
ATOM   2074  CB  ARG A 266     -20.042 -18.194  34.573  1.00  0.70
ATOM   2075  CG  ARG A 266     -18.608 -18.337  34.010  1.00  0.70
ATOM   2076  CD  ARG A 266     -17.567 -17.450  34.718  1.00  0.70
ATOM   2077  NE  ARG A 266     -17.237 -16.244  33.887  1.00  0.70
ATOM   2078  CZ  ARG A 266     -16.110 -16.074  33.181  1.00  0.70
ATOM   2079  NH1 ARG A 266     -15.175 -17.010  33.038  1.00  0.70
ATOM   2080  NH2 ARG A 266     -15.924 -14.893  32.595  1.00  0.70
ATOM   2081  N   ASN A 267     -23.347 -19.089  34.837  1.00  0.77
ATOM   2082  CA  ASN A 267     -24.556 -19.176  35.654  1.00  0.77
ATOM   2083  C   ASN A 267     -25.118 -20.590  35.757  1.00  0.77
ATOM   2084  O   ASN A 267     -25.948 -20.881  36.614  1.00  0.77
ATOM   2085  CB  ASN A 267     -25.707 -18.298  35.091  1.00  0.77
ATOM   2086  CG  ASN A 267     -25.364 -16.821  35.216  1.00  0.77
ATOM   2087  OD1 ASN A 267     -24.675 -16.383  36.132  1.00  0.77
ATOM   2088  ND2 ASN A 267     -25.909 -15.999  34.288  1.00  0.77
ATOM   2089  N   GLN A 268     -24.703 -21.510  34.869  1.00  0.74
ATOM   2090  CA  GLN A 268     -25.217 -22.866  34.867  1.00  0.74
ATOM   2091  C   GLN A 268     -24.600 -23.738  35.948  1.00  0.74
ATOM   2092  O   GLN A 268     -23.427 -23.606  36.307  1.00  0.74
ATOM   2093  CB  GLN A 268     -25.013 -23.545  33.490  1.00  0.74
ATOM   2094  CG  GLN A 268     -25.728 -22.820  32.324  1.00  0.74
ATOM   2095  CD  GLN A 268     -27.247 -22.821  32.507  1.00  0.74
ATOM   2096  OE1 GLN A 268     -27.863 -23.852  32.757  1.00  0.74
ATOM   2097  NE2 GLN A 268     -27.877 -21.629  32.399  1.00  0.74
ATOM   2098  N   SER A 269     -25.373 -24.699  36.489  1.00  0.78
ATOM   2099  CA  SER A 269     -24.838 -25.717  37.379  1.00  0.78
ATOM   2100  C   SER A 269     -23.791 -26.583  36.690  1.00  0.78
ATOM   2101  O   SER A 269     -23.831 -26.833  35.486  1.00  0.78
ATOM   2102  CB  SER A 269     -25.953 -26.611  37.965  1.00  0.78
ATOM   2103  OG  SER A 269     -25.470 -27.567  38.910  1.00  0.78
ATOM   2104  N   ALA A 270     -22.777 -27.047  37.443  1.00  0.77
ATOM   2105  CA  ALA A 270     -21.679 -27.815  36.890  1.00  0.77
ATOM   2106  C   ALA A 270     -22.127 -29.130  36.267  1.00  0.77
ATOM   2107  O   ALA A 270     -21.667 -29.534  35.199  1.00  0.77
ATOM   2108  CB  ALA A 270     -20.604 -28.027  37.966  1.00  0.77
ATOM   2109  N   THR A 271     -23.103 -29.792  36.908  1.00  0.71
ATOM   2110  CA  THR A 271     -23.738 -31.012  36.436  1.00  0.71
ATOM   2111  C   THR A 271     -24.459 -30.853  35.108  1.00  0.71
ATOM   2112  O   THR A 271     -24.396 -31.729  34.251  1.00  0.71
ATOM   2113  CB  THR A 271     -24.691 -31.594  37.471  1.00  0.71
ATOM   2114  OG1 THR A 271     -25.574 -30.599  37.981  1.00  0.71
ATOM   2115  CG2 THR A 271     -23.869 -32.111  38.662  1.00  0.71
ATOM   2116  N   ASP A 272     -25.121 -29.711  34.874  1.00  0.75
ATOM   2117  CA  ASP A 272     -25.802 -29.399  33.631  1.00  0.75
ATOM   2118  C   ASP A 272     -24.874 -29.346  32.412  1.00  0.75
ATOM   2119  O   ASP A 272     -25.170 -29.908  31.357  1.00  0.75
ATOM   2120  CB  ASP A 272     -26.567 -28.071  33.809  1.00  0.75
ATOM   2121  CG  ASP A 272     -27.666 -28.233  34.842  1.00  0.75
ATOM   2122  OD1 ASP A 272     -28.248 -29.345  34.928  1.00  0.75
ATOM   2123  OD2 ASP A 272     -27.924 -27.243  35.568  1.00  0.75
ATOM   2124  N   MET A 273     -23.672 -28.739  32.542  1.00  0.72
ATOM   2125  CA  MET A 273     -22.645 -28.792  31.506  1.00  0.72
ATOM   2126  C   MET A 273     -22.174 -30.209  31.197  1.00  0.72
ATOM   2127  O   MET A 273     -22.031 -30.592  30.037  1.00  0.72
ATOM   2128  CB  MET A 273     -21.399 -27.966  31.905  1.00  0.72
ATOM   2129  CG  MET A 273     -21.636 -26.446  31.932  1.00  0.72
ATOM   2130  SD  MET A 273     -20.106 -25.492  32.151  1.00  0.72
ATOM   2131  CE  MET A 273     -19.794 -26.039  33.850  1.00  0.72
ATOM   2132  N   VAL A 274     -21.970 -31.033  32.243  1.00  0.73
ATOM   2133  CA  VAL A 274     -21.609 -32.442  32.125  1.00  0.73
ATOM   2134  C   VAL A 274     -22.662 -33.250  31.370  1.00  0.73
ATOM   2135  O   VAL A 274     -22.350 -34.062  30.500  1.00  0.73
ATOM   2136  CB  VAL A 274     -21.385 -33.030  33.517  1.00  0.73
ATOM   2137  CG1 VAL A 274     -21.200 -34.554  33.503  1.00  0.73
ATOM   2138  CG2 VAL A 274     -20.134 -32.388  34.133  1.00  0.73
ATOM   2139  N   ASN A 275     -23.960 -32.998  31.638  1.00  0.71
ATOM   2140  CA  ASN A 275     -25.075 -33.729  31.052  1.00  0.71
ATOM   2141  C   ASN A 275     -25.177 -33.658  29.527  1.00  0.71
ATOM   2142  O   ASN A 275     -25.779 -34.532  28.908  1.00  0.71
ATOM   2143  CB  ASN A 275     -26.428 -33.251  31.651  1.00  0.71
ATOM   2144  CG  ASN A 275     -26.591 -33.745  33.085  1.00  0.71
ATOM   2145  OD1 ASN A 275     -25.968 -34.712  33.522  1.00  0.71
ATOM   2146  ND2 ASN A 275     -27.513 -33.101  33.839  1.00  0.71
ATOM   2147  N   GLN A 276     -24.605 -32.625  28.875  1.00  0.69
ATOM   2148  CA  GLN A 276     -24.614 -32.524  27.422  1.00  0.69
ATOM   2149  C   GLN A 276     -23.235 -32.612  26.795  1.00  0.69
ATOM   2150  O   GLN A 276     -23.104 -32.417  25.587  1.00  0.69
ATOM   2151  CB  GLN A 276     -25.202 -31.179  26.950  1.00  0.69
ATOM   2152  CG  GLN A 276     -26.641 -30.868  27.389  1.00  0.69
ATOM   2153  CD  GLN A 276     -27.708 -31.828  26.874  1.00  0.69
ATOM   2154  OE1 GLN A 276     -27.943 -31.920  25.674  1.00  0.69
ATOM   2155  NE2 GLN A 276     -28.411 -32.532  27.789  1.00  0.69
ATOM   2156  N   GLU A 277     -22.170 -32.935  27.565  1.00  0.69
ATOM   2157  CA  GLU A 277     -20.788 -32.898  27.094  1.00  0.69
ATOM   2158  C   GLU A 277     -20.559 -33.708  25.821  1.00  0.69
ATOM   2159  O   GLU A 277     -20.047 -33.210  24.819  1.00  0.69
ATOM   2160  CB  GLU A 277     -19.840 -33.392  28.223  1.00  0.69
ATOM   2161  CG  GLU A 277     -18.378 -33.628  27.769  1.00  0.69
ATOM   2162  CD  GLU A 277     -17.390 -33.881  28.900  1.00  0.69
ATOM   2163  OE1 GLU A 277     -17.793 -33.852  30.089  1.00  0.69
ATOM   2164  OE2 GLU A 277     -16.193 -34.070  28.559  1.00  0.69
ATOM   2165  N   TRP A 278     -21.057 -34.955  25.799  1.00  0.60
ATOM   2166  CA  TRP A 278     -20.915 -35.888  24.696  1.00  0.60
ATOM   2167  C   TRP A 278     -21.712 -35.551  23.442  1.00  0.60
ATOM   2168  O   TRP A 278     -21.507 -36.157  22.395  1.00  0.60
ATOM   2169  CB  TRP A 278     -21.309 -37.313  25.151  1.00  0.60
ATOM   2170  CG  TRP A 278     -20.455 -37.840  26.279  1.00  0.60
ATOM   2171  CD1 TRP A 278     -20.725 -37.888  27.618  1.00  0.60
ATOM   2172  CD2 TRP A 278     -19.140 -38.410  26.114  1.00  0.60
ATOM   2173  NE1 TRP A 278     -19.671 -38.458  28.297  1.00  0.60
ATOM   2174  CE2 TRP A 278     -18.696 -38.792  27.384  1.00  0.60
ATOM   2175  CE3 TRP A 278     -18.353 -38.613  24.979  1.00  0.60
ATOM   2176  CZ2 TRP A 278     -17.458 -39.397  27.566  1.00  0.60
ATOM   2177  CZ3 TRP A 278     -17.095 -39.214  25.159  1.00  0.60
ATOM   2178  CH2 TRP A 278     -16.654 -39.602  26.432  1.00  0.60
ATOM   2179  N   LEU A 279     -22.639 -34.580  23.470  1.00  0.66
ATOM   2180  CA  LEU A 279     -23.472 -34.299  22.309  1.00  0.66
ATOM   2181  C   LEU A 279     -22.887 -33.193  21.447  1.00  0.66
ATOM   2182  O   LEU A 279     -23.425 -32.835  20.403  1.00  0.66
ATOM   2183  CB  LEU A 279     -24.894 -33.895  22.755  1.00  0.66
ATOM   2184  CG  LEU A 279     -25.696 -35.029  23.425  1.00  0.66
ATOM   2185  CD1 LEU A 279     -26.997 -34.458  23.993  1.00  0.66
ATOM   2186  CD2 LEU A 279     -26.006 -36.189  22.470  1.00  0.66
ATOM   2187  N   GLY A 280     -21.726 -32.634  21.846  1.00  0.76
ATOM   2188  CA  GLY A 280     -21.008 -31.668  21.023  1.00  0.76
ATOM   2189  C   GLY A 280     -20.113 -32.260  19.969  1.00  0.76
ATOM   2190  O   GLY A 280     -19.585 -31.525  19.137  1.00  0.76
ATOM   2191  N   ILE A 281     -19.923 -33.590  19.979  1.00  0.65
ATOM   2192  CA  ILE A 281     -19.017 -34.293  19.084  1.00  0.65
ATOM   2193  C   ILE A 281     -19.780 -35.038  18.011  1.00  0.65
ATOM   2194  O   ILE A 281     -20.997 -34.924  17.870  1.00  0.65
ATOM   2195  CB  ILE A 281     -18.086 -35.258  19.822  1.00  0.65
ATOM   2196  CG1 ILE A 281     -18.834 -36.318  20.666  1.00  0.65
ATOM   2197  CG2 ILE A 281     -17.109 -34.410  20.647  1.00  0.65
ATOM   2198  CD1 ILE A 281     -17.915 -37.414  21.218  1.00  0.65
ATOM   2199  N   ILE A 282     -19.062 -35.822  17.194  1.00  0.58
ATOM   2200  CA  ILE A 282     -19.661 -36.756  16.270  1.00  0.58
ATOM   2201  C   ILE A 282     -19.675 -38.143  16.890  1.00  0.58
ATOM   2202  O   ILE A 282     -19.032 -38.417  17.901  1.00  0.58
ATOM   2203  CB  ILE A 282     -18.939 -36.780  14.933  1.00  0.58
ATOM   2204  CG1 ILE A 282     -17.458 -37.185  15.093  1.00  0.58
ATOM   2205  CG2 ILE A 282     -19.093 -35.392  14.272  1.00  0.58
ATOM   2206  CD1 ILE A 282     -16.718 -37.288  13.760  1.00  0.58
ATOM   2207  N   SER A 283     -20.445 -39.087  16.326  1.00  0.62
ATOM   2208  CA  SER A 283     -20.424 -40.461  16.787  1.00  0.62
ATOM   2209  C   SER A 283     -19.076 -41.143  16.581  1.00  0.62
ATOM   2210  O   SER A 283     -18.517 -41.131  15.482  1.00  0.62
ATOM   2211  CB  SER A 283     -21.511 -41.288  16.079  1.00  0.62
ATOM   2212  OG  SER A 283     -22.747 -40.572  16.030  1.00  0.62
ATOM   2213  N   GLY A 284     -18.519 -41.763  17.636  1.00  0.67
ATOM   2214  CA  GLY A 284     -17.198 -42.366  17.565  1.00  0.67
ATOM   2215  C   GLY A 284     -16.836 -43.028  18.858  1.00  0.67
ATOM   2216  O   GLY A 284     -17.541 -42.902  19.857  1.00  0.67
ATOM   2217  N   ILE A 285     -15.699 -43.743  18.889  1.00  0.65
ATOM   2218  CA  ILE A 285     -15.062 -44.119  20.150  1.00  0.65
ATOM   2219  C   ILE A 285     -13.685 -43.502  20.196  1.00  0.65
ATOM   2220  O   ILE A 285     -13.117 -43.136  19.170  1.00  0.65
ATOM   2221  CB  ILE A 285     -14.916 -45.607  20.454  1.00  0.65
ATOM   2222  CG1 ILE A 285     -14.051 -46.324  19.418  1.00  0.65
ATOM   2223  CG2 ILE A 285     -16.296 -46.255  20.609  1.00  0.65
ATOM   2224  CD1 ILE A 285     -13.828 -47.792  19.779  1.00  0.65
ATOM   2225  N   ALA A 286     -13.120 -43.348  21.417  1.00  0.72
ATOM   2226  CA  ALA A 286     -11.796 -42.786  21.633  1.00  0.72
ATOM   2227  C   ALA A 286     -11.691 -41.329  21.187  1.00  0.72
ATOM   2228  O   ALA A 286     -10.624 -40.831  20.843  1.00  0.72
ATOM   2229  CB  ALA A 286     -10.706 -43.680  21.006  1.00  0.72
ATOM   2230  N   GLU A 287     -12.824 -40.610  21.251  1.00  0.67
ATOM   2231  CA  GLU A 287     -12.925 -39.198  20.958  1.00  0.67
ATOM   2232  C   GLU A 287     -13.606 -38.535  22.133  1.00  0.67
ATOM   2233  O   GLU A 287     -14.533 -39.085  22.727  1.00  0.67
ATOM   2234  CB  GLU A 287     -13.702 -38.879  19.654  1.00  0.67
ATOM   2235  CG  GLU A 287     -13.680 -37.359  19.330  1.00  0.67
ATOM   2236  CD  GLU A 287     -14.428 -36.900  18.086  1.00  0.67
ATOM   2237  OE1 GLU A 287     -15.147 -37.690  17.443  1.00  0.67
ATOM   2238  OE2 GLU A 287     -14.298 -35.675  17.818  1.00  0.67
ATOM   2239  N   VAL A 288     -13.113 -37.353  22.542  1.00  0.76
ATOM   2240  CA  VAL A 288     -13.580 -36.666  23.732  1.00  0.76
ATOM   2241  C   VAL A 288     -13.903 -35.222  23.364  1.00  0.76
ATOM   2242  O   VAL A 288     -13.200 -34.660  22.518  1.00  0.76
ATOM   2243  CB  VAL A 288     -12.555 -36.754  24.860  1.00  0.76
ATOM   2244  CG1 VAL A 288     -13.013 -36.000  26.119  1.00  0.76
ATOM   2245  CG2 VAL A 288     -12.322 -38.239  25.209  1.00  0.76
ATOM   2246  N   PRO A 289     -14.946 -34.566  23.897  1.00  0.75
ATOM   2247  CA  PRO A 289     -15.335 -33.242  23.417  1.00  0.75
ATOM   2248  C   PRO A 289     -14.366 -32.119  23.689  1.00  0.75
ATOM   2249  O   PRO A 289     -14.100 -31.346  22.766  1.00  0.75
ATOM   2250  CB  PRO A 289     -16.682 -32.977  24.098  1.00  0.75
ATOM   2251  CG  PRO A 289     -17.262 -34.375  24.275  1.00  0.75
ATOM   2252  CD  PRO A 289     -16.046 -35.204  24.641  1.00  0.75
ATOM   2253  N   PHE A 290     -13.855 -32.005  24.925  1.00  0.74
ATOM   2254  CA  PHE A 290     -13.049 -30.883  25.360  1.00  0.74
ATOM   2255  C   PHE A 290     -11.664 -31.387  25.723  1.00  0.74
ATOM   2256  O   PHE A 290     -11.461 -32.098  26.705  1.00  0.74
ATOM   2257  CB  PHE A 290     -13.709 -30.165  26.567  1.00  0.74
ATOM   2258  CG  PHE A 290     -15.070 -29.642  26.191  1.00  0.74
ATOM   2259  CD1 PHE A 290     -15.193 -28.573  25.288  1.00  0.74
ATOM   2260  CD2 PHE A 290     -16.235 -30.233  26.710  1.00  0.74
ATOM   2261  CE1 PHE A 290     -16.457 -28.125  24.881  1.00  0.74
ATOM   2262  CE2 PHE A 290     -17.501 -29.790  26.305  1.00  0.74
ATOM   2263  CZ  PHE A 290     -17.610 -28.740  25.384  1.00  0.74
ATOM   2264  N   VAL A 291     -10.673 -31.030  24.891  1.00  0.79
ATOM   2265  CA  VAL A 291      -9.311 -31.539  24.940  1.00  0.79
ATOM   2266  C   VAL A 291      -8.401 -30.348  24.670  1.00  0.79
ATOM   2267  O   VAL A 291      -8.926 -29.321  24.237  1.00  0.79
ATOM   2268  CB  VAL A 291      -9.048 -32.656  23.918  1.00  0.79
ATOM   2269  CG1 VAL A 291      -9.962 -33.863  24.200  1.00  0.79
ATOM   2270  CG2 VAL A 291      -9.257 -32.148  22.481  1.00  0.79
ATOM   2271  N   PRO A 292      -7.091 -30.369  24.921  1.00  0.81
ATOM   2272  CA  PRO A 292      -6.166 -29.289  24.576  1.00  0.81
ATOM   2273  C   PRO A 292      -6.279 -28.643  23.205  1.00  0.81
ATOM   2274  O   PRO A 292      -6.448 -29.325  22.201  1.00  0.81
ATOM   2275  CB  PRO A 292      -4.788 -29.914  24.783  1.00  0.81
ATOM   2276  CG  PRO A 292      -5.011 -30.891  25.936  1.00  0.81
ATOM   2277  CD  PRO A 292      -6.414 -31.431  25.669  1.00  0.81
ATOM   2278  N   ILE A 293      -6.149 -27.314  23.127  1.00  0.75
ATOM   2279  CA  ILE A 293      -6.361 -26.573  21.899  1.00  0.75
ATOM   2280  C   ILE A 293      -5.032 -26.074  21.383  1.00  0.75
ATOM   2281  O   ILE A 293      -4.183 -25.595  22.133  1.00  0.75
ATOM   2282  CB  ILE A 293      -7.350 -25.418  22.071  1.00  0.75
ATOM   2283  CG1 ILE A 293      -8.742 -25.937  22.481  1.00  0.75
ATOM   2284  CG2 ILE A 293      -7.511 -24.623  20.750  1.00  0.75
ATOM   2285  CD1 ILE A 293      -8.998 -26.138  23.974  1.00  0.75
ATOM   2286  N   VAL A 294      -4.814 -26.199  20.057  1.00  0.77
ATOM   2287  CA  VAL A 294      -3.670 -25.601  19.394  1.00  0.77
ATOM   2288  C   VAL A 294      -4.036 -24.199  18.933  1.00  0.77
ATOM   2289  O   VAL A 294      -4.829 -24.025  18.002  1.00  0.77
ATOM   2290  CB  VAL A 294      -3.210 -26.385  18.170  1.00  0.77
ATOM   2291  CG1 VAL A 294      -1.857 -25.825  17.695  1.00  0.77
ATOM   2292  CG2 VAL A 294      -3.082 -27.884  18.500  1.00  0.77
ATOM   2293  N   ASP A 295      -3.475 -23.164  19.584  1.00  0.71
ATOM   2294  CA  ASP A 295      -3.855 -21.789  19.338  1.00  0.71
ATOM   2295  C   ASP A 295      -2.684 -20.814  19.259  1.00  0.71
ATOM   2296  O   ASP A 295      -2.884 -19.629  18.995  1.00  0.71
ATOM   2297  CB  ASP A 295      -4.815 -21.336  20.479  1.00  0.71
ATOM   2298  CG  ASP A 295      -4.127 -21.238  21.845  1.00  0.71
ATOM   2299  OD1 ASP A 295      -3.172 -22.017  22.114  1.00  0.71
ATOM   2300  OD2 ASP A 295      -4.493 -20.333  22.629  1.00  0.71
ATOM   2301  N   GLY A 296      -1.436 -21.284  19.454  1.00  0.71
ATOM   2302  CA  GLY A 296      -0.279 -20.400  19.507  1.00  0.71
ATOM   2303  C   GLY A 296       0.144 -19.930  20.875  1.00  0.71
ATOM   2304  O   GLY A 296       0.999 -19.052  20.960  1.00  0.71
ATOM   2305  N   SER A 297      -0.435 -20.449  21.981  1.00  0.69
ATOM   2306  CA  SER A 297      -0.055 -20.017  23.329  1.00  0.69
ATOM   2307  C   SER A 297       0.670 -21.094  24.135  1.00  0.69
ATOM   2308  O   SER A 297       1.872 -21.023  24.361  1.00  0.69
ATOM   2309  CB  SER A 297      -1.246 -19.402  24.126  1.00  0.69
ATOM   2310  OG  SER A 297      -2.261 -20.353  24.499  1.00  0.69
ATOM   2311  N   LEU A 298      -0.032 -22.125  24.648  1.00  0.72
ATOM   2312  CA  LEU A 298       0.593 -23.291  25.267  1.00  0.72
ATOM   2313  C   LEU A 298       1.324 -24.153  24.253  1.00  0.72
ATOM   2314  O   LEU A 298       2.401 -24.692  24.510  1.00  0.72
ATOM   2315  CB  LEU A 298      -0.460 -24.118  26.052  1.00  0.72
ATOM   2316  CG  LEU A 298       0.084 -25.263  26.942  1.00  0.72
ATOM   2317  CD1 LEU A 298      -0.865 -25.518  28.114  1.00  0.72
ATOM   2318  CD2 LEU A 298       0.268 -26.594  26.201  1.00  0.72
ATOM   2319  N   LEU A 299       0.718 -24.302  23.065  1.00  0.72
ATOM   2320  CA  LEU A 299       1.308 -25.003  21.954  1.00  0.72
ATOM   2321  C   LEU A 299       1.370 -24.039  20.794  1.00  0.72
ATOM   2322  O   LEU A 299       0.350 -23.698  20.192  1.00  0.72
ATOM   2323  CB  LEU A 299       0.455 -26.224  21.531  1.00  0.72
ATOM   2324  CG  LEU A 299       0.204 -27.237  22.658  1.00  0.72
ATOM   2325  CD1 LEU A 299      -0.929 -28.190  22.254  1.00  0.72
ATOM   2326  CD2 LEU A 299       1.489 -27.988  23.043  1.00  0.72
ATOM   2327  N   ASP A 300       2.589 -23.590  20.450  1.00  0.70
ATOM   2328  CA  ASP A 300       2.855 -22.666  19.365  1.00  0.70
ATOM   2329  C   ASP A 300       2.436 -23.230  18.007  1.00  0.70
ATOM   2330  O   ASP A 300       1.950 -22.526  17.122  1.00  0.70
ATOM   2331  CB  ASP A 300       4.341 -22.220  19.354  1.00  0.70
ATOM   2332  CG  ASP A 300       4.732 -21.436  20.604  1.00  0.70
ATOM   2333  OD1 ASP A 300       4.037 -21.559  21.640  1.00  0.70
ATOM   2334  OD2 ASP A 300       5.780 -20.747  20.535  1.00  0.70
ATOM   2335  N   GLU A 301       2.584 -24.556  17.842  1.00  0.69
ATOM   2336  CA  GLU A 301       2.213 -25.280  16.650  1.00  0.69
ATOM   2337  C   GLU A 301       1.475 -26.538  17.053  1.00  0.69
ATOM   2338  O   GLU A 301       1.279 -26.828  18.232  1.00  0.69
ATOM   2339  CB  GLU A 301       3.444 -25.657  15.796  1.00  0.69
ATOM   2340  CG  GLU A 301       4.152 -24.414  15.201  1.00  0.69
ATOM   2341  CD  GLU A 301       5.207 -24.755  14.156  1.00  0.69
ATOM   2342  OE1 GLU A 301       5.530 -25.958  14.005  1.00  0.69
ATOM   2343  OE2 GLU A 301       5.651 -23.816  13.450  1.00  0.69
ATOM   2344  N   SER A 302       1.007 -27.353  16.079  1.00  0.77
ATOM   2345  CA  SER A 302       0.510 -28.688  16.395  1.00  0.77
ATOM   2346  C   SER A 302       1.593 -29.546  17.026  1.00  0.77
ATOM   2347  O   SER A 302       2.765 -29.345  16.695  1.00  0.77
ATOM   2348  CB  SER A 302      -0.077 -29.483  15.191  1.00  0.77
ATOM   2349  OG  SER A 302       0.893 -29.752  14.172  1.00  0.77
ATOM   2350  N   PRO A 303       1.312 -30.516  17.897  1.00  0.80
ATOM   2351  CA  PRO A 303       2.371 -31.334  18.475  1.00  0.80
ATOM   2352  C   PRO A 303       3.186 -32.054  17.417  1.00  0.80
ATOM   2353  O   PRO A 303       4.377 -32.266  17.603  1.00  0.80
ATOM   2354  CB  PRO A 303       1.626 -32.253  19.447  1.00  0.80
ATOM   2355  CG  PRO A 303       0.424 -31.424  19.884  1.00  0.80
ATOM   2356  CD  PRO A 303       0.035 -30.689  18.605  1.00  0.80
ATOM   2357  N   GLY A 304       2.546 -32.425  16.286  1.00  0.77
ATOM   2358  CA  GLY A 304       3.172 -33.075  15.136  1.00  0.77
ATOM   2359  C   GLY A 304       4.359 -32.355  14.586  1.00  0.77
ATOM   2360  O   GLY A 304       5.417 -32.932  14.350  1.00  0.77
ATOM   2361  N   LYS A 305       4.179 -31.049  14.372  1.00  0.69
ATOM   2362  CA  LYS A 305       5.206 -30.149  13.911  1.00  0.69
ATOM   2363  C   LYS A 305       6.267 -29.841  14.950  1.00  0.69
ATOM   2364  O   LYS A 305       7.456 -29.830  14.652  1.00  0.69
ATOM   2365  CB  LYS A 305       4.543 -28.839  13.478  1.00  0.69
ATOM   2366  CG  LYS A 305       3.630 -28.977  12.258  1.00  0.69
ATOM   2367  CD  LYS A 305       2.949 -27.638  11.966  1.00  0.69
ATOM   2368  CE  LYS A 305       2.075 -27.675  10.723  1.00  0.69
ATOM   2369  NZ  LYS A 305       1.532 -26.323  10.499  1.00  0.69
ATOM   2370  N   SER A 306       5.868 -29.606  16.218  1.00  0.74
ATOM   2371  CA  SER A 306       6.820 -29.347  17.296  1.00  0.74
ATOM   2372  C   SER A 306       7.711 -30.528  17.593  1.00  0.74
ATOM   2373  O   SER A 306       8.891 -30.365  17.871  1.00  0.74
ATOM   2374  CB  SER A 306       6.200 -28.825  18.618  1.00  0.74
ATOM   2375  OG  SER A 306       5.345 -29.770  19.256  1.00  0.74
ATOM   2376  N   LEU A 307       7.172 -31.758  17.514  1.00  0.73
ATOM   2377  CA  LEU A 307       7.964 -32.971  17.572  1.00  0.73
ATOM   2378  C   LEU A 307       8.963 -33.094  16.427  1.00  0.73
ATOM   2379  O   LEU A 307      10.147 -33.343  16.647  1.00  0.73
ATOM   2380  CB  LEU A 307       7.035 -34.219  17.594  1.00  0.73
ATOM   2381  CG  LEU A 307       7.748 -35.587  17.583  1.00  0.73
ATOM   2382  CD1 LEU A 307       8.724 -35.723  18.737  1.00  0.73
ATOM   2383  CD2 LEU A 307       6.769 -36.761  17.598  1.00  0.73
ATOM   2384  N   SER A 308       8.538 -32.873  15.165  1.00  0.73
ATOM   2385  CA  SER A 308       9.418 -33.026  14.011  1.00  0.73
ATOM   2386  C   SER A 308      10.541 -32.006  13.921  1.00  0.73
ATOM   2387  O   SER A 308      11.595 -32.282  13.351  1.00  0.73
ATOM   2388  CB  SER A 308       8.630 -33.067  12.671  1.00  0.73
ATOM   2389  OG  SER A 308       7.979 -31.833  12.366  1.00  0.73
ATOM   2390  N   SER A 309      10.346 -30.803  14.489  1.00  0.69
ATOM   2391  CA  SER A 309      11.265 -29.682  14.342  1.00  0.69
ATOM   2392  C   SER A 309      12.203 -29.434  15.516  1.00  0.69
ATOM   2393  O   SER A 309      13.025 -28.516  15.487  1.00  0.69
ATOM   2394  CB  SER A 309      10.461 -28.379  14.069  1.00  0.69
ATOM   2395  OG  SER A 309       9.668 -27.963  15.188  1.00  0.69
ATOM   2396  N   LYS A 310      12.135 -30.243  16.585  1.00  0.67
ATOM   2397  CA  LYS A 310      12.773 -29.911  17.847  1.00  0.67
ATOM   2398  C   LYS A 310      14.050 -30.699  18.140  1.00  0.67
ATOM   2399  O   LYS A 310      14.263 -31.831  17.714  1.00  0.67
ATOM   2400  CB  LYS A 310      11.724 -30.090  18.966  1.00  0.67
ATOM   2401  CG  LYS A 310      12.143 -29.880  20.433  1.00  0.67
ATOM   2402  CD  LYS A 310      12.328 -28.437  20.896  1.00  0.67
ATOM   2403  CE  LYS A 310      12.668 -28.391  22.392  1.00  0.67
ATOM   2404  NZ  LYS A 310      12.695 -27.001  22.899  1.00  0.67
ATOM   2405  N   ASN A 311      14.961 -30.072  18.915  1.00  0.68
ATOM   2406  CA  ASN A 311      16.176 -30.675  19.426  1.00  0.68
ATOM   2407  C   ASN A 311      15.894 -31.296  20.790  1.00  0.68
ATOM   2408  O   ASN A 311      15.403 -30.614  21.695  1.00  0.68
ATOM   2409  CB  ASN A 311      17.254 -29.560  19.556  1.00  0.68
ATOM   2410  CG  ASN A 311      18.664 -30.078  19.839  1.00  0.68
ATOM   2411  OD1 ASN A 311      18.899 -31.074  20.522  1.00  0.68
ATOM   2412  ND2 ASN A 311      19.672 -29.343  19.311  1.00  0.68
ATOM   2413  N   TYR A 312      16.195 -32.597  20.968  1.00  0.64
ATOM   2414  CA  TYR A 312      15.944 -33.285  22.224  1.00  0.64
ATOM   2415  C   TYR A 312      17.187 -33.895  22.814  1.00  0.64
ATOM   2416  O   TYR A 312      17.101 -34.773  23.676  1.00  0.64
ATOM   2417  CB  TYR A 312      14.891 -34.407  22.100  1.00  0.64
ATOM   2418  CG  TYR A 312      13.556 -33.823  21.759  1.00  0.64
ATOM   2419  CD1 TYR A 312      13.077 -33.983  20.461  1.00  0.64
ATOM   2420  CD2 TYR A 312      12.779 -33.107  22.687  1.00  0.64
ATOM   2421  CE1 TYR A 312      11.840 -33.474  20.069  1.00  0.64
ATOM   2422  CE2 TYR A 312      11.539 -32.572  22.303  1.00  0.64
ATOM   2423  CZ  TYR A 312      11.077 -32.775  20.996  1.00  0.64
ATOM   2424  OH  TYR A 312       9.851 -32.252  20.571  1.00  0.64
ATOM   2425  N   LYS A 313      18.384 -33.428  22.421  1.00  0.65
ATOM   2426  CA  LYS A 313      19.597 -33.775  23.140  1.00  0.65
ATOM   2427  C   LYS A 313      19.528 -33.374  24.610  1.00  0.65
ATOM   2428  O   LYS A 313      19.197 -32.228  24.907  1.00  0.65
ATOM   2429  CB  LYS A 313      20.833 -33.127  22.465  1.00  0.65
ATOM   2430  CG  LYS A 313      22.188 -33.569  23.047  1.00  0.65
ATOM   2431  CD  LYS A 313      23.384 -32.882  22.364  1.00  0.65
ATOM   2432  CE  LYS A 313      24.731 -33.301  22.964  1.00  0.65
ATOM   2433  NZ  LYS A 313      25.843 -32.649  22.236  1.00  0.65
ATOM   2434  N   LYS A 314      19.827 -34.343  25.521  1.00  0.63
ATOM   2435  CA  LYS A 314      19.895 -34.238  26.986  1.00  0.63
ATOM   2436  C   LYS A 314      18.618 -34.689  27.683  1.00  0.63
ATOM   2437  O   LYS A 314      18.535 -34.719  28.912  1.00  0.63
ATOM   2438  CB  LYS A 314      20.226 -32.825  27.531  1.00  0.63
ATOM   2439  CG  LYS A 314      21.527 -32.193  27.017  1.00  0.63
ATOM   2440  CD  LYS A 314      21.562 -30.703  27.376  1.00  0.63
ATOM   2441  CE  LYS A 314      22.828 -30.021  26.874  1.00  0.63
ATOM   2442  NZ  LYS A 314      22.821 -28.601  27.278  1.00  0.63
ATOM   2443  N   THR A 315      17.588 -35.078  26.924  1.00  0.72
ATOM   2444  CA  THR A 315      16.369 -35.665  27.454  1.00  0.72
ATOM   2445  C   THR A 315      16.570 -37.148  27.534  1.00  0.72
ATOM   2446  O   THR A 315      17.300 -37.701  26.697  1.00  0.72
ATOM   2447  CB  THR A 315      15.162 -35.353  26.559  1.00  0.72
ATOM   2448  OG1 THR A 315      14.902 -33.948  26.494  1.00  0.72
ATOM   2449  CG2 THR A 315      13.856 -35.998  27.043  1.00  0.72
ATOM   2450  N   ASN A 316      15.967 -37.828  28.526  1.00  0.79
ATOM   2451  CA  ASN A 316      15.790 -39.265  28.534  1.00  0.79
ATOM   2452  C   ASN A 316      14.299 -39.521  28.662  1.00  0.79
ATOM   2453  O   ASN A 316      13.584 -38.776  29.353  1.00  0.79
ATOM   2454  CB  ASN A 316      16.556 -39.994  29.669  1.00  0.79
ATOM   2455  CG  ASN A 316      18.072 -39.923  29.487  1.00  0.79
ATOM   2456  OD1 ASN A 316      18.649 -39.963  28.397  1.00  0.79
ATOM   2457  ND2 ASN A 316      18.797 -39.870  30.624  1.00  0.79
ATOM   2458  N   ILE A 317      13.773 -40.555  27.985  1.00  0.80
ATOM   2459  CA  ILE A 317      12.345 -40.841  27.980  1.00  0.80
ATOM   2460  C   ILE A 317      12.064 -42.332  28.054  1.00  0.80
ATOM   2461  O   ILE A 317      12.806 -43.166  27.530  1.00  0.80
ATOM   2462  CB  ILE A 317      11.632 -40.229  26.775  1.00  0.80
ATOM   2463  CG1 ILE A 317      10.093 -40.215  26.896  1.00  0.80
ATOM   2464  CG2 ILE A 317      12.097 -40.927  25.487  1.00  0.80
ATOM   2465  CD1 ILE A 317       9.419 -39.442  25.766  1.00  0.80
ATOM   2466  N   LEU A 318      10.961 -42.709  28.721  1.00  0.84
ATOM   2467  CA  LEU A 318      10.469 -44.072  28.777  1.00  0.84
ATOM   2468  C   LEU A 318       9.055 -44.095  28.218  1.00  0.84
ATOM   2469  O   LEU A 318       8.171 -43.387  28.690  1.00  0.84
ATOM   2470  CB  LEU A 318      10.482 -44.556  30.247  1.00  0.84
ATOM   2471  CG  LEU A 318       9.944 -45.968  30.558  1.00  0.84
ATOM   2472  CD1 LEU A 318      10.802 -47.067  29.931  1.00  0.84
ATOM   2473  CD2 LEU A 318       9.875 -46.180  32.079  1.00  0.84
ATOM   2474  N   ILE A 319       8.784 -44.884  27.166  1.00  0.83
ATOM   2475  CA  ILE A 319       7.464 -44.926  26.539  1.00  0.83
ATOM   2476  C   ILE A 319       7.006 -46.375  26.490  1.00  0.83
ATOM   2477  O   ILE A 319       7.809 -47.303  26.479  1.00  0.83
ATOM   2478  CB  ILE A 319       7.451 -44.301  25.128  1.00  0.83
ATOM   2479  CG1 ILE A 319       7.873 -42.811  25.145  1.00  0.83
ATOM   2480  CG2 ILE A 319       6.069 -44.459  24.444  1.00  0.83
ATOM   2481  CD1 ILE A 319       7.978 -42.137  23.766  1.00  0.83
ATOM   2482  N   GLY A 320       5.691 -46.649  26.459  1.00  0.89
ATOM   2483  CA  GLY A 320       5.256 -47.970  26.036  1.00  0.89
ATOM   2484  C   GLY A 320       3.788 -48.070  25.842  1.00  0.89
ATOM   2485  O   GLY A 320       3.074 -47.068  25.846  1.00  0.89
ATOM   2486  N   ALA A 321       3.325 -49.309  25.650  1.00  0.83
ATOM   2487  CA  ALA A 321       1.944 -49.614  25.385  1.00  0.83
ATOM   2488  C   ALA A 321       1.590 -50.941  26.033  1.00  0.83
ATOM   2489  O   ALA A 321       2.460 -51.754  26.360  1.00  0.83
ATOM   2490  CB  ALA A 321       1.718 -49.691  23.858  1.00  0.83
ATOM   2491  N   ASN A 322       0.292 -51.203  26.219  1.00  0.77
ATOM   2492  CA  ASN A 322      -0.222 -52.500  26.595  1.00  0.77
ATOM   2493  C   ASN A 322      -0.399 -53.350  25.345  1.00  0.77
ATOM   2494  O   ASN A 322      -0.335 -52.884  24.209  1.00  0.77
ATOM   2495  CB  ASN A 322      -1.554 -52.380  27.388  1.00  0.77
ATOM   2496  CG  ASN A 322      -1.252 -51.778  28.758  1.00  0.77
ATOM   2497  OD1 ASN A 322      -0.150 -51.953  29.270  1.00  0.77
ATOM   2498  ND2 ASN A 322      -2.227 -51.100  29.394  1.00  0.77
ATOM   2499  N   LYS A 323      -0.584 -54.670  25.514  1.00  0.72
ATOM   2500  CA  LYS A 323      -0.720 -55.585  24.398  1.00  0.72
ATOM   2501  C   LYS A 323      -1.915 -55.295  23.504  1.00  0.72
ATOM   2502  O   LYS A 323      -1.786 -55.318  22.279  1.00  0.72
ATOM   2503  CB  LYS A 323      -0.772 -57.029  24.941  1.00  0.72
ATOM   2504  CG  LYS A 323      -0.562 -58.114  23.881  1.00  0.72
ATOM   2505  CD  LYS A 323      -0.473 -59.508  24.516  1.00  0.72
ATOM   2506  CE  LYS A 323      -0.165 -60.604  23.498  1.00  0.72
ATOM   2507  NZ  LYS A 323      -1.316 -60.788  22.579  1.00  0.72
ATOM   2508  N   GLU A 324      -3.078 -54.975  24.111  1.00  0.71
ATOM   2509  CA  GLU A 324      -4.319 -54.793  23.392  1.00  0.71
ATOM   2510  C   GLU A 324      -4.978 -53.458  23.722  1.00  0.71
ATOM   2511  O   GLU A 324      -5.979 -53.343  24.431  1.00  0.71
ATOM   2512  CB  GLU A 324      -5.274 -55.971  23.656  1.00  0.71
ATOM   2513  CG  GLU A 324      -4.758 -57.391  23.249  1.00  0.71
ATOM   2514  CD  GLU A 324      -4.066 -57.626  21.884  1.00  0.71
ATOM   2515  OE1 GLU A 324      -4.169 -56.804  20.937  1.00  0.71
ATOM   2516  OE2 GLU A 324      -3.325 -58.664  21.819  1.00  0.71
ATOM   2517  N   GLU A 325      -4.397 -52.384  23.158  1.00  0.68
ATOM   2518  CA  GLU A 325      -4.797 -51.000  23.339  1.00  0.68
ATOM   2519  C   GLU A 325      -6.238 -50.676  22.928  1.00  0.68
ATOM   2520  O   GLU A 325      -6.945 -49.900  23.567  1.00  0.68
ATOM   2521  CB  GLU A 325      -3.813 -50.104  22.537  1.00  0.68
ATOM   2522  CG  GLU A 325      -2.371 -50.062  23.108  1.00  0.68
ATOM   2523  CD  GLU A 325      -2.295 -49.346  24.451  1.00  0.68
ATOM   2524  OE1 GLU A 325      -3.333 -48.837  24.912  1.00  0.68
ATOM   2525  OE2 GLU A 325      -1.189 -49.309  25.040  1.00  0.68
ATOM   2526  N   GLY A 326      -6.739 -51.272  21.825  1.00  0.74
ATOM   2527  CA  GLY A 326      -8.041 -50.895  21.273  1.00  0.74
ATOM   2528  C   GLY A 326      -9.263 -51.483  21.937  1.00  0.74
ATOM   2529  O   GLY A 326     -10.312 -50.843  21.995  1.00  0.74
ATOM   2530  N   ASN A 327      -9.152 -52.714  22.468  1.00  0.71
ATOM   2531  CA  ASN A 327     -10.238 -53.601  22.879  1.00  0.71
ATOM   2532  C   ASN A 327     -11.223 -53.008  23.889  1.00  0.71
ATOM   2533  O   ASN A 327     -12.426 -53.248  23.818  1.00  0.71
ATOM   2534  CB  ASN A 327      -9.650 -54.900  23.484  1.00  0.71
ATOM   2535  CG  ASN A 327      -8.864 -55.695  22.455  1.00  0.71
ATOM   2536  OD1 ASN A 327      -7.932 -55.137  21.870  1.00  0.71
ATOM   2537  ND2 ASN A 327      -9.230 -56.974  22.241  1.00  0.71
ATOM   2538  N   TYR A 328     -10.746 -52.198  24.860  1.00  0.66
ATOM   2539  CA  TYR A 328     -11.571 -51.575  25.895  1.00  0.66
ATOM   2540  C   TYR A 328     -12.617 -50.649  25.306  1.00  0.66
ATOM   2541  O   TYR A 328     -13.782 -50.623  25.699  1.00  0.66
ATOM   2542  CB  TYR A 328     -10.641 -50.760  26.857  1.00  0.66
ATOM   2543  CG  TYR A 328     -11.350 -49.895  27.884  1.00  0.66
ATOM   2544  CD1 TYR A 328     -11.701 -50.403  29.146  1.00  0.66
ATOM   2545  CD2 TYR A 328     -11.649 -48.549  27.592  1.00  0.66
ATOM   2546  CE1 TYR A 328     -12.349 -49.586  30.085  1.00  0.66
ATOM   2547  CE2 TYR A 328     -12.323 -47.741  28.521  1.00  0.66
ATOM   2548  CZ  TYR A 328     -12.679 -48.266  29.767  1.00  0.66
ATOM   2549  OH  TYR A 328     -13.389 -47.491  30.706  1.00  0.66
ATOM   2550  N   PHE A 329     -12.190 -49.854  24.320  1.00  0.62
ATOM   2551  CA  PHE A 329     -12.969 -48.774  23.776  1.00  0.62
ATOM   2552  C   PHE A 329     -14.119 -49.271  22.935  1.00  0.62
ATOM   2553  O   PHE A 329     -15.154 -48.619  22.832  1.00  0.62
ATOM   2554  CB  PHE A 329     -12.062 -47.876  22.905  1.00  0.62
ATOM   2555  CG  PHE A 329     -11.060 -47.189  23.775  1.00  0.62
ATOM   2556  CD1 PHE A 329      -9.796 -47.750  24.017  1.00  0.62
ATOM   2557  CD2 PHE A 329     -11.409 -45.983  24.401  1.00  0.62
ATOM   2558  CE1 PHE A 329      -8.908 -47.130  24.901  1.00  0.62
ATOM   2559  CE2 PHE A 329     -10.510 -45.345  25.263  1.00  0.62
ATOM   2560  CZ  PHE A 329      -9.260 -45.922  25.516  1.00  0.62
ATOM   2561  N   LEU A 330     -13.963 -50.463  22.328  1.00  0.65
ATOM   2562  CA  LEU A 330     -14.856 -51.040  21.340  1.00  0.65
ATOM   2563  C   LEU A 330     -16.297 -51.174  21.814  1.00  0.65
ATOM   2564  O   LEU A 330     -17.248 -51.054  21.053  1.00  0.65
ATOM   2565  CB  LEU A 330     -14.358 -52.440  20.912  1.00  0.65
ATOM   2566  CG  LEU A 330     -12.959 -52.566  20.288  1.00  0.65
ATOM   2567  CD1 LEU A 330     -12.845 -53.972  19.743  1.00  0.65
ATOM   2568  CD2 LEU A 330     -12.575 -51.598  19.173  1.00  0.65
ATOM   2569  N   LEU A 331     -16.494 -51.375  23.123  1.00  0.60
ATOM   2570  CA  LEU A 331     -17.785 -51.651  23.727  1.00  0.60
ATOM   2571  C   LEU A 331     -18.584 -50.381  23.983  1.00  0.60
ATOM   2572  O   LEU A 331     -19.740 -50.429  24.392  1.00  0.60
ATOM   2573  CB  LEU A 331     -17.548 -52.354  25.088  1.00  0.60
ATOM   2574  CG  LEU A 331     -17.434 -53.880  25.039  1.00  0.60
ATOM   2575  CD1 LEU A 331     -16.395 -54.392  24.048  1.00  0.60
ATOM   2576  CD2 LEU A 331     -17.126 -54.379  26.449  1.00  0.60
ATOM   2577  N   TYR A 332     -17.996 -49.200  23.723  1.00  0.53
ATOM   2578  CA  TYR A 332     -18.605 -47.922  24.039  1.00  0.53
ATOM   2579  C   TYR A 332     -19.370 -47.318  22.878  1.00  0.53
ATOM   2580  O   TYR A 332     -19.801 -46.173  22.978  1.00  0.53
ATOM   2581  CB  TYR A 332     -17.514 -46.939  24.540  1.00  0.53
ATOM   2582  CG  TYR A 332     -17.241 -47.243  25.989  1.00  0.53
ATOM   2583  CD1 TYR A 332     -18.058 -46.661  26.972  1.00  0.53
ATOM   2584  CD2 TYR A 332     -16.249 -48.159  26.386  1.00  0.53
ATOM   2585  CE1 TYR A 332     -17.903 -47.004  28.323  1.00  0.53
ATOM   2586  CE2 TYR A 332     -16.086 -48.491  27.740  1.00  0.53
ATOM   2587  CZ  TYR A 332     -16.917 -47.920  28.707  1.00  0.53
ATOM   2588  OH  TYR A 332     -16.768 -48.307  30.055  1.00  0.53
ATOM   2589  N   TYR A 333     -19.629 -48.104  21.808  1.00  0.51
ATOM   2590  CA  TYR A 333     -20.330 -47.643  20.608  1.00  0.51
ATOM   2591  C   TYR A 333     -20.262 -48.641  19.464  1.00  0.51
ATOM   2592  O   TYR A 333     -21.235 -48.728  18.713  1.00  0.51
ATOM   2593  CB  TYR A 333     -19.698 -46.326  20.039  1.00  0.51
ATOM   2594  CG  TYR A 333     -20.250 -45.731  18.771  1.00  0.51
ATOM   2595  CD1 TYR A 333     -21.625 -45.663  18.510  1.00  0.51
ATOM   2596  CD2 TYR A 333     -19.352 -45.216  17.824  1.00  0.51
ATOM   2597  CE1 TYR A 333     -22.093 -45.123  17.302  1.00  0.51
ATOM   2598  CE2 TYR A 333     -19.819 -44.677  16.620  1.00  0.51
ATOM   2599  CZ  TYR A 333     -21.187 -44.670  16.341  1.00  0.51
ATOM   2600  OH  TYR A 333     -21.639 -44.198  15.090  1.00  0.51
ATOM   2601  N   LEU A 334     -19.169 -49.413  19.261  1.00  0.62
ATOM   2602  CA  LEU A 334     -19.092 -50.279  18.086  1.00  0.62
ATOM   2603  C   LEU A 334     -20.187 -51.325  17.997  1.00  0.62
ATOM   2604  O   LEU A 334     -20.468 -52.074  18.937  1.00  0.62
ATOM   2605  CB  LEU A 334     -17.751 -51.059  17.896  1.00  0.62
ATOM   2606  CG  LEU A 334     -16.462 -50.253  17.733  1.00  0.62
ATOM   2607  CD1 LEU A 334     -15.288 -51.216  17.524  1.00  0.62
ATOM   2608  CD2 LEU A 334     -16.591 -49.311  16.549  1.00  0.62
ATOM   2609  N   THR A 335     -20.814 -51.408  16.811  1.00  0.63
ATOM   2610  CA  THR A 335     -21.837 -52.381  16.494  1.00  0.63
ATOM   2611  C   THR A 335     -21.314 -53.802  16.652  1.00  0.63
ATOM   2612  O   THR A 335     -20.271 -54.143  16.095  1.00  0.63
ATOM   2613  CB  THR A 335     -22.382 -52.207  15.079  1.00  0.63
ATOM   2614  OG1 THR A 335     -22.922 -50.904  14.825  1.00  0.63
ATOM   2615  CG2 THR A 335     -23.552 -53.167  14.883  1.00  0.63
ATOM   2616  N   ASP A 336     -22.058 -54.598  17.468  1.00  0.61
ATOM   2617  CA  ASP A 336     -21.912 -56.014  17.783  1.00  0.61
ATOM   2618  C   ASP A 336     -21.182 -56.227  19.128  1.00  0.61
ATOM   2619  O   ASP A 336     -21.317 -57.230  19.825  1.00  0.61
ATOM   2620  CB  ASP A 336     -21.323 -56.782  16.571  1.00  0.61
ATOM   2621  CG  ASP A 336     -21.679 -58.253  16.519  1.00  0.61
ATOM   2622  OD1 ASP A 336     -21.909 -58.875  17.582  1.00  0.61
ATOM   2623  OD2 ASP A 336     -21.770 -58.741  15.365  1.00  0.61
ATOM   2624  N   LEU A 337     -20.411 -55.237  19.614  1.00  0.60
ATOM   2625  CA  LEU A 337     -19.452 -55.504  20.679  1.00  0.60
ATOM   2626  C   LEU A 337     -20.001 -55.471  22.112  1.00  0.60
ATOM   2627  O   LEU A 337     -20.764 -54.587  22.500  1.00  0.60
ATOM   2628  CB  LEU A 337     -18.274 -54.501  20.598  1.00  0.60
ATOM   2629  CG  LEU A 337     -17.219 -54.763  19.502  1.00  0.60
ATOM   2630  CD1 LEU A 337     -16.480 -56.069  19.760  1.00  0.60
ATOM   2631  CD2 LEU A 337     -17.758 -54.769  18.076  1.00  0.60
ATOM   2632  N   PHE A 338     -19.578 -56.429  22.980  1.00  0.58
ATOM   2633  CA  PHE A 338     -20.064 -56.485  24.354  1.00  0.58
ATOM   2634  C   PHE A 338     -19.106 -57.219  25.297  1.00  0.58
ATOM   2635  O   PHE A 338     -18.312 -58.072  24.906  1.00  0.58
ATOM   2636  CB  PHE A 338     -21.487 -57.116  24.393  1.00  0.58
ATOM   2637  CG  PHE A 338     -22.279 -56.790  25.632  1.00  0.58
ATOM   2638  CD1 PHE A 338     -22.384 -55.466  26.081  1.00  0.58
ATOM   2639  CD2 PHE A 338     -22.983 -57.795  26.320  1.00  0.58
ATOM   2640  CE1 PHE A 338     -23.136 -55.157  27.214  1.00  0.58
ATOM   2641  CE2 PHE A 338     -23.750 -57.485  27.454  1.00  0.58
ATOM   2642  CZ  PHE A 338     -23.821 -56.162  27.906  1.00  0.58
ATOM   2643  N   LYS A 339     -19.123 -56.912  26.616  1.00  0.67
ATOM   2644  CA  LYS A 339     -18.188 -57.553  27.537  1.00  0.67
ATOM   2645  C   LYS A 339     -18.685 -58.911  27.984  1.00  0.67
ATOM   2646  O   LYS A 339     -17.932 -59.724  28.503  1.00  0.67
ATOM   2647  CB  LYS A 339     -17.871 -56.709  28.808  1.00  0.67
ATOM   2648  CG  LYS A 339     -18.911 -56.800  29.927  1.00  0.67
ATOM   2649  CD  LYS A 339     -18.519 -56.041  31.195  1.00  0.67
ATOM   2650  CE  LYS A 339     -19.429 -56.389  32.374  1.00  0.67
ATOM   2651  NZ  LYS A 339     -19.222 -57.796  32.786  1.00  0.67
ATOM   2652  N   ASN A 340     -19.993 -59.172  27.807  1.00  0.68
ATOM   2653  CA  ASN A 340     -20.600 -60.390  28.334  1.00  0.68
ATOM   2654  C   ASN A 340     -20.962 -61.339  27.223  1.00  0.68
ATOM   2655  O   ASN A 340     -21.727 -62.283  27.406  1.00  0.68
ATOM   2656  CB  ASN A 340     -21.904 -60.151  29.120  1.00  0.68
ATOM   2657  CG  ASN A 340     -21.679 -59.248  30.318  1.00  0.68
ATOM   2658  OD1 ASN A 340     -20.693 -59.306  31.057  1.00  0.68
ATOM   2659  ND2 ASN A 340     -22.656 -58.341  30.550  1.00  0.68
ATOM   2660  N   THR A 341     -20.412 -61.111  26.034  1.00  0.65
ATOM   2661  CA  THR A 341     -20.441 -62.117  25.003  1.00  0.65
ATOM   2662  C   THR A 341     -19.111 -62.089  24.354  1.00  0.65
ATOM   2663  O   THR A 341     -18.239 -61.252  24.598  1.00  0.65
ATOM   2664  CB  THR A 341     -21.583 -62.072  23.975  1.00  0.65
ATOM   2665  OG1 THR A 341     -21.687 -63.295  23.252  1.00  0.65
ATOM   2666  CG2 THR A 341     -21.469 -60.942  22.939  1.00  0.65
ATOM   2667  N   GLU A 342     -18.920 -63.101  23.539  1.00  0.60
ATOM   2668  CA  GLU A 342     -17.775 -63.321  22.754  1.00  0.60
ATOM   2669  C   GLU A 342     -17.664 -62.299  21.622  1.00  0.60
ATOM   2670  O   GLU A 342     -18.215 -62.443  20.537  1.00  0.60
ATOM   2671  CB  GLU A 342     -17.871 -64.796  22.329  1.00  0.60
ATOM   2672  CG  GLU A 342     -16.577 -65.167  21.622  1.00  0.60
ATOM   2673  CD  GLU A 342     -16.454 -66.523  20.933  1.00  0.60
ATOM   2674  OE1 GLU A 342     -17.469 -67.087  20.467  1.00  0.60
ATOM   2675  OE2 GLU A 342     -15.269 -66.931  20.796  1.00  0.60
ATOM   2676  N   SER A 343     -16.883 -61.216  21.845  1.00  0.64
ATOM   2677  CA  SER A 343     -16.851 -60.027  20.980  1.00  0.64
ATOM   2678  C   SER A 343     -16.218 -60.272  19.646  1.00  0.64
ATOM   2679  O   SER A 343     -16.013 -59.365  18.843  1.00  0.64
ATOM   2680  CB  SER A 343     -16.057 -58.882  21.632  1.00  0.64
ATOM   2681  OG  SER A 343     -16.945 -58.132  22.459  1.00  0.64
ATOM   2682  N   VAL A 344     -15.814 -61.527  19.395  1.00  0.63
ATOM   2683  CA  VAL A 344     -15.086 -61.944  18.236  1.00  0.63
ATOM   2684  C   VAL A 344     -16.000 -62.130  17.105  1.00  0.63
ATOM   2685  O   VAL A 344     -15.737 -61.985  15.941  1.00  0.63
ATOM   2686  CB  VAL A 344     -14.315 -63.156  18.599  1.00  0.63
ATOM   2687  CG1 VAL A 344     -15.027 -64.489  18.450  1.00  0.63
ATOM   2688  CG2 VAL A 344     -13.097 -63.239  17.748  1.00  0.63
ATOM   2689  N   TYR A 345     -17.208 -62.388  17.547  1.00  0.52
ATOM   2690  CA  TYR A 345     -18.307 -62.707  16.752  1.00  0.52
ATOM   2691  C   TYR A 345     -18.950 -61.455  16.181  1.00  0.52
ATOM   2692  O   TYR A 345     -20.127 -61.218  16.371  1.00  0.52
ATOM   2693  CB  TYR A 345     -19.137 -63.554  17.724  1.00  0.52
ATOM   2694  CG  TYR A 345     -20.087 -64.357  16.937  1.00  0.52
ATOM   2695  CD1 TYR A 345     -19.631 -65.427  16.153  1.00  0.52
ATOM   2696  CD2 TYR A 345     -21.409 -63.928  16.847  1.00  0.52
ATOM   2697  CE1 TYR A 345     -20.497 -66.025  15.229  1.00  0.52
ATOM   2698  CE2 TYR A 345     -22.270 -64.514  15.918  1.00  0.52
ATOM   2699  CZ  TYR A 345     -21.812 -65.555  15.103  1.00  0.52
ATOM   2700  OH  TYR A 345     -22.672 -66.088  14.127  1.00  0.52
ATOM   2701  N   VAL A 346     -18.142 -60.659  15.438  1.00  0.66
ATOM   2702  CA  VAL A 346     -18.598 -59.573  14.598  1.00  0.66
ATOM   2703  C   VAL A 346     -18.653 -60.059  13.166  1.00  0.66
ATOM   2704  O   VAL A 346     -17.731 -60.715  12.665  1.00  0.66
ATOM   2705  CB  VAL A 346     -17.758 -58.280  14.618  1.00  0.66
ATOM   2706  CG1 VAL A 346     -17.654 -57.734  16.048  1.00  0.66
ATOM   2707  CG2 VAL A 346     -16.346 -58.432  14.016  1.00  0.66
ATOM   2708  N   ASP A 347     -19.717 -59.717  12.430  1.00  0.71
ATOM   2709  CA  ASP A 347     -19.764 -59.961  11.009  1.00  0.71
ATOM   2710  C   ASP A 347     -18.912 -58.948  10.235  1.00  0.71
ATOM   2711  O   ASP A 347     -18.427 -57.933  10.742  1.00  0.71
ATOM   2712  CB  ASP A 347     -21.236 -59.936  10.527  1.00  0.71
ATOM   2713  CG  ASP A 347     -21.963 -61.230  10.875  1.00  0.71
ATOM   2714  OD1 ASP A 347     -21.283 -62.231  11.211  1.00  0.71
ATOM   2715  OD2 ASP A 347     -23.207 -61.250  10.694  1.00  0.71
ATOM   2716  N   ARG A 348     -18.690 -59.201   8.927  1.00  0.69
ATOM   2717  CA  ARG A 348     -17.986 -58.279   8.043  1.00  0.69
ATOM   2718  C   ARG A 348     -18.685 -56.932   7.926  1.00  0.69
ATOM   2719  O   ARG A 348     -18.054 -55.878   7.932  1.00  0.69
ATOM   2720  CB  ARG A 348     -17.856 -58.869   6.620  1.00  0.69
ATOM   2721  CG  ARG A 348     -17.113 -57.969   5.598  1.00  0.69
ATOM   2722  CD  ARG A 348     -15.682 -58.432   5.321  1.00  0.69
ATOM   2723  NE  ARG A 348     -14.975 -57.384   4.501  1.00  0.69
ATOM   2724  CZ  ARG A 348     -13.702 -57.023   4.709  1.00  0.69
ATOM   2725  NH1 ARG A 348     -12.950 -57.580   5.649  1.00  0.69
ATOM   2726  NH2 ARG A 348     -13.126 -56.109   3.932  1.00  0.69
ATOM   2727  N   ALA A 349     -20.027 -56.930   7.839  1.00  0.80
ATOM   2728  CA  ALA A 349     -20.813 -55.716   7.793  1.00  0.80
ATOM   2729  C   ALA A 349     -20.649 -54.842   9.031  1.00  0.80
ATOM   2730  O   ALA A 349     -20.533 -53.622   8.935  1.00  0.80
ATOM   2731  CB  ALA A 349     -22.289 -56.070   7.536  1.00  0.80
ATOM   2732  N   ASP A 350     -20.584 -55.455  10.219  1.00  0.73
ATOM   2733  CA  ASP A 350     -20.270 -54.796  11.464  1.00  0.73
ATOM   2734  C   ASP A 350     -18.851 -54.291  11.534  1.00  0.73
ATOM   2735  O   ASP A 350     -18.623 -53.152  11.913  1.00  0.73
ATOM   2736  CB  ASP A 350     -20.596 -55.772  12.601  1.00  0.73
ATOM   2737  CG  ASP A 350     -22.080 -55.928  12.446  1.00  0.73
ATOM   2738  OD1 ASP A 350     -22.757 -54.907  12.733  1.00  0.73
ATOM   2739  OD2 ASP A 350     -22.546 -56.907  11.820  1.00  0.73
ATOM   2740  N   PHE A 351     -17.853 -55.064  11.075  1.00  0.73
ATOM   2741  CA  PHE A 351     -16.491 -54.580  10.912  1.00  0.73
ATOM   2742  C   PHE A 351     -16.392 -53.341  10.000  1.00  0.73
ATOM   2743  O   PHE A 351     -15.747 -52.354  10.342  1.00  0.73
ATOM   2744  CB  PHE A 351     -15.648 -55.777  10.398  1.00  0.73
ATOM   2745  CG  PHE A 351     -14.255 -55.421   9.977  1.00  0.73
ATOM   2746  CD1 PHE A 351     -13.209 -55.388  10.909  1.00  0.73
ATOM   2747  CD2 PHE A 351     -13.988 -55.133   8.627  1.00  0.73
ATOM   2748  CE1 PHE A 351     -11.911 -55.069  10.499  1.00  0.73
ATOM   2749  CE2 PHE A 351     -12.694 -54.813   8.213  1.00  0.73
ATOM   2750  CZ  PHE A 351     -11.657 -54.792   9.148  1.00  0.73
ATOM   2751  N   ILE A 352     -17.077 -53.336   8.841  1.00  0.77
ATOM   2752  CA  ILE A 352     -17.117 -52.194   7.930  1.00  0.77
ATOM   2753  C   ILE A 352     -17.765 -50.958   8.537  1.00  0.77
ATOM   2754  O   ILE A 352     -17.247 -49.847   8.413  1.00  0.77
ATOM   2755  CB  ILE A 352     -17.824 -52.568   6.625  1.00  0.77
ATOM   2756  CG1 ILE A 352     -16.966 -53.585   5.836  1.00  0.77
ATOM   2757  CG2 ILE A 352     -18.132 -51.326   5.754  1.00  0.77
ATOM   2758  CD1 ILE A 352     -17.715 -54.248   4.675  1.00  0.77
ATOM   2759  N   ARG A 353     -18.905 -51.110   9.244  1.00  0.69
ATOM   2760  CA  ARG A 353     -19.497 -50.005   9.980  1.00  0.69
ATOM   2761  C   ARG A 353     -18.599 -49.522  11.095  1.00  0.69
ATOM   2762  O   ARG A 353     -18.335 -48.326  11.205  1.00  0.69
ATOM   2763  CB  ARG A 353     -20.877 -50.382  10.556  1.00  0.69
ATOM   2764  CG  ARG A 353     -21.955 -50.515   9.464  1.00  0.69
ATOM   2765  CD  ARG A 353     -23.373 -50.655  10.023  1.00  0.69
ATOM   2766  NE  ARG A 353     -23.486 -51.995  10.686  1.00  0.69
ATOM   2767  CZ  ARG A 353     -23.998 -53.082  10.095  1.00  0.69
ATOM   2768  NH1 ARG A 353     -24.234 -54.166  10.817  1.00  0.69
ATOM   2769  NH2 ARG A 353     -24.263 -53.112   8.796  1.00  0.69
ATOM   2770  N   SER A 354     -18.011 -50.465  11.854  1.00  0.77
ATOM   2771  CA  SER A 354     -17.065 -50.195  12.916  1.00  0.77
ATOM   2772  C   SER A 354     -15.897 -49.342  12.460  1.00  0.77
ATOM   2773  O   SER A 354     -15.527 -48.385  13.125  1.00  0.77
ATOM   2774  CB  SER A 354     -16.501 -51.503  13.528  1.00  0.77
ATOM   2775  OG  SER A 354     -17.458 -52.130  14.379  1.00  0.77
ATOM   2776  N   VAL A 355     -15.316 -49.569  11.266  1.00  0.80
ATOM   2777  CA  VAL A 355     -14.232 -48.734  10.738  1.00  0.80
ATOM   2778  C   VAL A 355     -14.533 -47.232  10.716  1.00  0.80
ATOM   2779  O   VAL A 355     -13.685 -46.401  11.043  1.00  0.80
ATOM   2780  CB  VAL A 355     -13.856 -49.171   9.321  1.00  0.80
ATOM   2781  CG1 VAL A 355     -12.953 -48.144   8.600  1.00  0.80
ATOM   2782  CG2 VAL A 355     -13.113 -50.507   9.395  1.00  0.80
ATOM   2783  N   ALA A 356     -15.763 -46.835  10.353  1.00  0.78
ATOM   2784  CA  ALA A 356     -16.197 -45.454  10.347  1.00  0.78
ATOM   2785  C   ALA A 356     -16.327 -44.818  11.729  1.00  0.78
ATOM   2786  O   ALA A 356     -16.111 -43.619  11.901  1.00  0.78
ATOM   2787  CB  ALA A 356     -17.542 -45.388   9.608  1.00  0.78
ATOM   2788  N   GLU A 357     -16.707 -45.635  12.725  1.00  0.68
ATOM   2789  CA  GLU A 357     -16.805 -45.332  14.140  1.00  0.68
ATOM   2790  C   GLU A 357     -15.436 -45.119  14.782  1.00  0.68
ATOM   2791  O   GLU A 357     -15.231 -44.253  15.631  1.00  0.68
ATOM   2792  CB  GLU A 357     -17.620 -46.478  14.815  1.00  0.68
ATOM   2793  CG  GLU A 357     -19.004 -46.678  14.121  1.00  0.68
ATOM   2794  CD  GLU A 357     -19.956 -47.752  14.671  1.00  0.68
ATOM   2795  OE1 GLU A 357     -19.565 -48.937  14.815  1.00  0.68
ATOM   2796  OE2 GLU A 357     -21.145 -47.391  14.851  1.00  0.68
ATOM   2797  N   LEU A 358     -14.447 -45.920  14.362  1.00  0.72
ATOM   2798  CA  LEU A 358     -13.102 -45.929  14.900  1.00  0.72
ATOM   2799  C   LEU A 358     -12.172 -44.965  14.228  1.00  0.72
ATOM   2800  O   LEU A 358     -11.239 -44.443  14.833  1.00  0.72
ATOM   2801  CB  LEU A 358     -12.525 -47.319  14.639  1.00  0.72
ATOM   2802  CG  LEU A 358     -13.335 -48.382  15.336  1.00  0.72
ATOM   2803  CD1 LEU A 358     -12.795 -49.748  15.007  1.00  0.72
ATOM   2804  CD2 LEU A 358     -13.455 -48.096  16.805  1.00  0.72
ATOM   2805  N   ASN A 359     -12.415 -44.693  12.940  1.00  0.75
ATOM   2806  CA  ASN A 359     -11.765 -43.621  12.240  1.00  0.75
ATOM   2807  C   ASN A 359     -12.870 -42.709  11.760  1.00  0.75
ATOM   2808  O   ASN A 359     -13.329 -42.705  10.609  1.00  0.75
ATOM   2809  CB  ASN A 359     -10.800 -44.122  11.144  1.00  0.75
ATOM   2810  CG  ASN A 359      -9.914 -42.974  10.690  1.00  0.75
ATOM   2811  OD1 ASN A 359      -9.902 -41.887  11.291  1.00  0.75
ATOM   2812  ND2 ASN A 359      -9.153 -43.154   9.602  1.00  0.75
ATOM   2813  N   HIS A 360     -13.337 -41.920  12.734  1.00  0.65
ATOM   2814  CA  HIS A 360     -14.262 -40.839  12.580  1.00  0.65
ATOM   2815  C   HIS A 360     -13.685 -39.756  11.676  1.00  0.65
ATOM   2816  O   HIS A 360     -12.472 -39.609  11.553  1.00  0.65
ATOM   2817  CB  HIS A 360     -14.654 -40.318  13.984  1.00  0.65
ATOM   2818  CG  HIS A 360     -13.564 -39.597  14.729  1.00  0.65
ATOM   2819  ND1 HIS A 360     -13.236 -38.314  14.341  1.00  0.65
ATOM   2820  CD2 HIS A 360     -12.813 -39.969  15.799  1.00  0.65
ATOM   2821  CE1 HIS A 360     -12.305 -37.923  15.183  1.00  0.65
ATOM   2822  NE2 HIS A 360     -12.005 -38.888  16.084  1.00  0.65
ATOM   2823  N   TYR A 361     -14.552 -39.019  10.954  1.00  0.56
ATOM   2824  CA  TYR A 361     -14.176 -37.779  10.283  1.00  0.56
ATOM   2825  C   TYR A 361     -13.210 -37.892   9.081  1.00  0.56
ATOM   2826  O   TYR A 361     -12.783 -36.898   8.500  1.00  0.56
ATOM   2827  CB  TYR A 361     -13.734 -36.747  11.372  1.00  0.56
ATOM   2828  CG  TYR A 361     -13.423 -35.380  10.845  1.00  0.56
ATOM   2829  CD1 TYR A 361     -14.441 -34.525  10.401  1.00  0.56
ATOM   2830  CD2 TYR A 361     -12.083 -34.981  10.720  1.00  0.56
ATOM   2831  CE1 TYR A 361     -14.119 -33.297   9.805  1.00  0.56
ATOM   2832  CE2 TYR A 361     -11.758 -33.760  10.119  1.00  0.56
ATOM   2833  CZ  TYR A 361     -12.778 -32.923   9.652  1.00  0.56
ATOM   2834  OH  TYR A 361     -12.444 -31.709   9.022  1.00  0.56
ATOM   2835  N   VAL A 362     -12.890 -39.101   8.587  1.00  0.68
ATOM   2836  CA  VAL A 362     -12.052 -39.227   7.398  1.00  0.68
ATOM   2837  C   VAL A 362     -12.879 -39.522   6.163  1.00  0.68
ATOM   2838  O   VAL A 362     -14.000 -40.028   6.231  1.00  0.68
ATOM   2839  CB  VAL A 362     -10.929 -40.249   7.526  1.00  0.68
ATOM   2840  CG1 VAL A 362     -10.092 -39.892   8.764  1.00  0.68
ATOM   2841  CG2 VAL A 362     -11.473 -41.685   7.591  1.00  0.68
ATOM   2842  N   ASN A 363     -12.330 -39.217   4.965  1.00  0.73
ATOM   2843  CA  ASN A 363     -12.938 -39.541   3.686  1.00  0.73
ATOM   2844  C   ASN A 363     -13.207 -41.040   3.496  1.00  0.73
ATOM   2845  O   ASN A 363     -12.550 -41.896   4.087  1.00  0.73
ATOM   2846  CB  ASN A 363     -12.052 -38.985   2.533  1.00  0.73
ATOM   2847  CG  ASN A 363     -12.798 -38.902   1.201  1.00  0.73
ATOM   2848  OD1 ASN A 363     -12.889 -39.880   0.457  1.00  0.73
ATOM   2849  ND2 ASN A 363     -13.406 -37.731   0.918  1.00  0.73
ATOM   2850  N   LYS A 364     -14.161 -41.393   2.608  1.00  0.69
ATOM   2851  CA  LYS A 364     -14.426 -42.762   2.200  1.00  0.69
ATOM   2852  C   LYS A 364     -13.179 -43.454   1.657  1.00  0.69
ATOM   2853  O   LYS A 364     -12.884 -44.579   2.034  1.00  0.69
ATOM   2854  CB  LYS A 364     -15.542 -42.806   1.121  1.00  0.69
ATOM   2855  CG  LYS A 364     -16.935 -42.393   1.635  1.00  0.69
ATOM   2856  CD  LYS A 364     -18.006 -42.450   0.527  1.00  0.69
ATOM   2857  CE  LYS A 364     -19.415 -42.084   1.012  1.00  0.69
ATOM   2858  NZ  LYS A 364     -20.376 -42.139  -0.115  1.00  0.69
ATOM   2859  N   VAL A 365     -12.355 -42.749   0.853  1.00  0.73
ATOM   2860  CA  VAL A 365     -11.067 -43.234   0.363  1.00  0.73
ATOM   2861  C   VAL A 365     -10.104 -43.605   1.497  1.00  0.73
ATOM   2862  O   VAL A 365      -9.421 -44.629   1.462  1.00  0.73
ATOM   2863  CB  VAL A 365     -10.424 -42.176  -0.536  1.00  0.73
ATOM   2864  CG1 VAL A 365      -9.030 -42.606  -1.027  1.00  0.73
ATOM   2865  CG2 VAL A 365     -11.322 -41.915  -1.760  1.00  0.73
ATOM   2866  N   GLY A 366     -10.051 -42.795   2.579  1.00  0.82
ATOM   2867  CA  GLY A 366      -9.217 -43.099   3.741  1.00  0.82
ATOM   2868  C   GLY A 366      -9.711 -44.269   4.554  1.00  0.82
ATOM   2869  O   GLY A 366      -8.921 -45.035   5.097  1.00  0.82
ATOM   2870  N   ARG A 367     -11.041 -44.459   4.637  1.00  0.71
ATOM   2871  CA  ARG A 367     -11.643 -45.656   5.205  1.00  0.71
ATOM   2872  C   ARG A 367     -11.363 -46.919   4.399  1.00  0.71
ATOM   2873  O   ARG A 367     -11.019 -47.954   4.965  1.00  0.71
ATOM   2874  CB  ARG A 367     -13.172 -45.489   5.377  1.00  0.71
ATOM   2875  CG  ARG A 367     -13.551 -44.429   6.427  1.00  0.71
ATOM   2876  CD  ARG A 367     -15.057 -44.215   6.570  1.00  0.71
ATOM   2877  NE  ARG A 367     -15.253 -43.197   7.651  1.00  0.71
ATOM   2878  CZ  ARG A 367     -16.424 -42.609   7.920  1.00  0.71
ATOM   2879  NH1 ARG A 367     -16.504 -41.762   8.941  1.00  0.71
ATOM   2880  NH2 ARG A 367     -17.522 -42.895   7.224  1.00  0.71
ATOM   2881  N   GLU A 368     -11.447 -46.855   3.055  1.00  0.76
ATOM   2882  CA  GLU A 368     -11.123 -47.968   2.172  1.00  0.76
ATOM   2883  C   GLU A 368      -9.685 -48.443   2.319  1.00  0.76
ATOM   2884  O   GLU A 368      -9.391 -49.636   2.371  1.00  0.76
ATOM   2885  CB  GLU A 368     -11.353 -47.593   0.689  1.00  0.76
ATOM   2886  CG  GLU A 368     -12.842 -47.423   0.300  1.00  0.76
ATOM   2887  CD  GLU A 368     -13.694 -48.676   0.504  1.00  0.76
ATOM   2888  OE1 GLU A 368     -13.132 -49.801   0.531  1.00  0.76
ATOM   2889  OE2 GLU A 368     -14.933 -48.498   0.638  1.00  0.76
ATOM   2890  N   ALA A 369      -8.731 -47.503   2.460  1.00  0.85
ATOM   2891  CA  ALA A 369      -7.345 -47.826   2.729  1.00  0.85
ATOM   2892  C   ALA A 369      -7.133 -48.599   4.040  1.00  0.85
ATOM   2893  O   ALA A 369      -6.386 -49.571   4.097  1.00  0.85
ATOM   2894  CB  ALA A 369      -6.523 -46.527   2.681  1.00  0.85
ATOM   2895  N   ILE A 370      -7.859 -48.234   5.117  1.00  0.81
ATOM   2896  CA  ILE A 370      -7.897 -48.993   6.366  1.00  0.81
ATOM   2897  C   ILE A 370      -8.461 -50.400   6.178  1.00  0.81
ATOM   2898  O   ILE A 370      -7.906 -51.390   6.661  1.00  0.81
ATOM   2899  CB  ILE A 370      -8.732 -48.243   7.409  1.00  0.81
ATOM   2900  CG1 ILE A 370      -8.033 -46.939   7.815  1.00  0.81
ATOM   2901  CG2 ILE A 370      -9.054 -49.123   8.637  1.00  0.81
ATOM   2902  CD1 ILE A 370      -8.886 -46.035   8.688  1.00  0.81
ATOM   2903  N   ILE A 371      -9.572 -50.544   5.432  1.00  0.80
ATOM   2904  CA  ILE A 371     -10.172 -51.830   5.113  1.00  0.80
ATOM   2905  C   ILE A 371      -9.217 -52.712   4.333  1.00  0.80
ATOM   2906  O   ILE A 371      -9.119 -53.904   4.593  1.00  0.80
ATOM   2907  CB  ILE A 371     -11.479 -51.655   4.350  1.00  0.80
ATOM   2908  CG1 ILE A 371     -12.566 -51.068   5.283  1.00  0.80
ATOM   2909  CG2 ILE A 371     -11.950 -52.984   3.715  1.00  0.80
ATOM   2910  CD1 ILE A 371     -13.827 -50.631   4.529  1.00  0.80
ATOM   2911  N   PHE A 372      -8.445 -52.160   3.389  1.00  0.79
ATOM   2912  CA  PHE A 372      -7.390 -52.870   2.688  1.00  0.79
ATOM   2913  C   PHE A 372      -6.295 -53.407   3.605  1.00  0.79
ATOM   2914  O   PHE A 372      -6.040 -54.610   3.618  1.00  0.79
ATOM   2915  CB  PHE A 372      -6.784 -51.931   1.608  1.00  0.79
ATOM   2916  CG  PHE A 372      -5.704 -52.616   0.821  1.00  0.79
ATOM   2917  CD1 PHE A 372      -6.029 -53.602  -0.122  1.00  0.79
ATOM   2918  CD2 PHE A 372      -4.354 -52.346   1.098  1.00  0.79
ATOM   2919  CE1 PHE A 372      -5.017 -54.318  -0.775  1.00  0.79
ATOM   2920  CE2 PHE A 372      -3.341 -53.061   0.453  1.00  0.79
ATOM   2921  CZ  PHE A 372      -3.672 -54.049  -0.484  1.00  0.79
ATOM   2922  N   GLU A 373      -5.685 -52.541   4.438  1.00  0.77
ATOM   2923  CA  GLU A 373      -4.576 -52.905   5.302  1.00  0.77
ATOM   2924  C   GLU A 373      -4.929 -53.980   6.320  1.00  0.77
ATOM   2925  O   GLU A 373      -4.142 -54.863   6.664  1.00  0.77
ATOM   2926  CB  GLU A 373      -4.096 -51.657   6.081  1.00  0.77
ATOM   2927  CG  GLU A 373      -3.367 -50.613   5.205  1.00  0.77
ATOM   2928  CD  GLU A 373      -2.051 -51.146   4.655  1.00  0.77
ATOM   2929  OE1 GLU A 373      -1.336 -51.831   5.435  1.00  0.77
ATOM   2930  OE2 GLU A 373      -1.758 -50.864   3.467  1.00  0.77
ATOM   2931  N   TYR A 374      -6.137 -53.897   6.900  1.00  0.79
ATOM   2932  CA  TYR A 374      -6.534 -54.706   8.041  1.00  0.79
ATOM   2933  C   TYR A 374      -7.450 -55.874   7.695  1.00  0.79
ATOM   2934  O   TYR A 374      -7.854 -56.627   8.576  1.00  0.79
ATOM   2935  CB  TYR A 374      -7.230 -53.813   9.088  1.00  0.79
ATOM   2936  CG  TYR A 374      -6.269 -52.921   9.829  1.00  0.79
ATOM   2937  CD1 TYR A 374      -5.768 -53.322  11.079  1.00  0.79
ATOM   2938  CD2 TYR A 374      -5.889 -51.666   9.321  1.00  0.79
ATOM   2939  CE1 TYR A 374      -4.871 -52.502  11.775  1.00  0.79
ATOM   2940  CE2 TYR A 374      -4.985 -50.848  10.012  1.00  0.79
ATOM   2941  CZ  TYR A 374      -4.470 -51.281  11.234  1.00  0.79
ATOM   2942  OH  TYR A 374      -3.493 -50.545  11.912  1.00  0.79
ATOM   2943  N   THR A 375      -7.762 -56.098   6.409  1.00  0.82
ATOM   2944  CA  THR A 375      -8.451 -57.310   5.971  1.00  0.82
ATOM   2945  C   THR A 375      -7.416 -58.397   5.687  1.00  0.82
ATOM   2946  O   THR A 375      -6.464 -58.183   4.944  1.00  0.82
ATOM   2947  CB  THR A 375      -9.293 -57.101   4.711  1.00  0.82
ATOM   2948  OG1 THR A 375     -10.320 -56.121   4.962  1.00  0.82
ATOM   2949  CG2 THR A 375      -9.951 -58.408   4.246  1.00  0.82
ATOM   2950  N   ASP A 376      -7.564 -59.620   6.255  1.00  0.73
ATOM   2951  CA  ASP A 376      -6.889 -60.806   5.740  1.00  0.73
ATOM   2952  C   ASP A 376      -7.698 -61.252   4.528  1.00  0.73
ATOM   2953  O   ASP A 376      -8.850 -61.664   4.651  1.00  0.73
ATOM   2954  CB  ASP A 376      -6.827 -61.898   6.863  1.00  0.73
ATOM   2955  CG  ASP A 376      -6.441 -63.319   6.448  1.00  0.73
ATOM   2956  OD1 ASP A 376      -6.126 -63.549   5.256  1.00  0.73
ATOM   2957  OD2 ASP A 376      -6.509 -64.231   7.327  1.00  0.73
ATOM   2958  N   TRP A 377      -7.141 -61.175   3.305  1.00  0.62
ATOM   2959  CA  TRP A 377      -7.954 -61.362   2.113  1.00  0.62
ATOM   2960  C   TRP A 377      -8.045 -62.825   1.727  1.00  0.62
ATOM   2961  O   TRP A 377      -8.770 -63.190   0.805  1.00  0.62
ATOM   2962  CB  TRP A 377      -7.439 -60.512   0.924  1.00  0.62
ATOM   2963  CG  TRP A 377      -7.595 -59.017   1.148  1.00  0.62
ATOM   2964  CD1 TRP A 377      -6.685 -58.107   1.613  1.00  0.62
ATOM   2965  CD2 TRP A 377      -8.826 -58.292   0.953  1.00  0.62
ATOM   2966  NE1 TRP A 377      -7.264 -56.860   1.727  1.00  0.62
ATOM   2967  CE2 TRP A 377      -8.580 -56.956   1.326  1.00  0.62
ATOM   2968  CE3 TRP A 377     -10.085 -58.699   0.508  1.00  0.62
ATOM   2969  CZ2 TRP A 377      -9.592 -56.006   1.281  1.00  0.62
ATOM   2970  CZ3 TRP A 377     -11.106 -57.736   0.462  1.00  0.62
ATOM   2971  CH2 TRP A 377     -10.865 -56.409   0.851  1.00  0.62
ATOM   2972  N   LEU A 378      -7.392 -63.711   2.504  1.00  0.61
ATOM   2973  CA  LEU A 378      -7.682 -65.129   2.464  1.00  0.61
ATOM   2974  C   LEU A 378      -8.794 -65.496   3.436  1.00  0.61
ATOM   2975  O   LEU A 378      -9.392 -66.564   3.342  1.00  0.61
ATOM   2976  CB  LEU A 378      -6.423 -65.955   2.826  1.00  0.61
ATOM   2977  CG  LEU A 378      -5.361 -66.023   1.713  1.00  0.61
ATOM   2978  CD1 LEU A 378      -4.121 -66.775   2.213  1.00  0.61
ATOM   2979  CD2 LEU A 378      -5.909 -66.702   0.451  1.00  0.61
ATOM   2980  N   ASN A 379      -9.137 -64.607   4.388  1.00  0.70
ATOM   2981  CA  ASN A 379     -10.163 -64.876   5.384  1.00  0.70
ATOM   2982  C   ASN A 379     -11.051 -63.656   5.624  1.00  0.70
ATOM   2983  O   ASN A 379     -11.188 -63.226   6.771  1.00  0.70
ATOM   2984  CB  ASN A 379      -9.535 -65.303   6.734  1.00  0.70
ATOM   2985  CG  ASN A 379      -8.766 -66.614   6.627  1.00  0.70
ATOM   2986  OD1 ASN A 379      -9.190 -67.644   7.145  1.00  0.70
ATOM   2987  ND2 ASN A 379      -7.515 -66.566   6.119  1.00  0.70
ATOM   2988  N   PRO A 380     -11.702 -63.058   4.618  1.00  0.76
ATOM   2989  CA  PRO A 380     -12.239 -61.702   4.713  1.00  0.76
ATOM   2990  C   PRO A 380     -13.400 -61.584   5.670  1.00  0.76
ATOM   2991  O   PRO A 380     -13.680 -60.485   6.143  1.00  0.76
ATOM   2992  CB  PRO A 380     -12.681 -61.380   3.270  1.00  0.76
ATOM   2993  CG  PRO A 380     -12.905 -62.746   2.611  1.00  0.76
ATOM   2994  CD  PRO A 380     -11.825 -63.601   3.261  1.00  0.76
ATOM   2995  N   ASN A 381     -14.121 -62.691   5.906  1.00  0.73
ATOM   2996  CA  ASN A 381     -15.359 -62.701   6.652  1.00  0.73
ATOM   2997  C   ASN A 381     -15.256 -63.545   7.896  1.00  0.73
ATOM   2998  O   ASN A 381     -16.269 -63.802   8.539  1.00  0.73
ATOM   2999  CB  ASN A 381     -16.503 -63.324   5.817  1.00  0.73
ATOM   3000  CG  ASN A 381     -16.794 -62.465   4.600  1.00  0.73
ATOM   3001  OD1 ASN A 381     -17.149 -61.294   4.698  1.00  0.73
ATOM   3002  ND2 ASN A 381     -16.641 -63.053   3.394  1.00  0.73
ATOM   3003  N   ASP A 382     -14.050 -64.005   8.283  1.00  0.69
ATOM   3004  CA  ASP A 382     -13.913 -64.719   9.541  1.00  0.69
ATOM   3005  C   ASP A 382     -14.161 -63.763  10.704  1.00  0.69
ATOM   3006  O   ASP A 382     -13.509 -62.729  10.850  1.00  0.69
ATOM   3007  CB  ASP A 382     -12.541 -65.439   9.677  1.00  0.69
ATOM   3008  CG  ASP A 382     -12.332 -66.081  11.048  1.00  0.69
ATOM   3009  OD1 ASP A 382     -13.335 -66.397  11.737  1.00  0.69
ATOM   3010  OD2 ASP A 382     -11.148 -66.182  11.452  1.00  0.69
ATOM   3011  N   ALA A 383     -15.107 -64.112  11.586  1.00  0.69
ATOM   3012  CA  ALA A 383     -15.388 -63.346  12.762  1.00  0.69
ATOM   3013  C   ALA A 383     -14.169 -63.206  13.661  1.00  0.69
ATOM   3014  O   ALA A 383     -13.853 -62.112  14.132  1.00  0.69
ATOM   3015  CB  ALA A 383     -16.562 -64.026  13.474  1.00  0.69
ATOM   3016  N   ILE A 384     -13.374 -64.287  13.840  1.00  0.63
ATOM   3017  CA  ILE A 384     -12.231 -64.227  14.728  1.00  0.63
ATOM   3018  C   ILE A 384     -11.186 -63.234  14.350  1.00  0.63
ATOM   3019  O   ILE A 384     -10.722 -62.420  15.148  1.00  0.63
ATOM   3020  CB  ILE A 384     -11.761 -65.582  15.254  1.00  0.63
ATOM   3021  CG1 ILE A 384     -12.878 -66.269  16.088  1.00  0.63
ATOM   3022  CG2 ILE A 384     -10.507 -65.369  16.129  1.00  0.63
ATOM   3023  CD1 ILE A 384     -12.561 -67.688  16.560  1.00  0.63
ATOM   3024  N   LYS A 385     -10.884 -63.186  13.071  1.00  0.70
ATOM   3025  CA  LYS A 385      -9.996 -62.184  12.557  1.00  0.70
ATOM   3026  C   LYS A 385     -10.562 -60.775  12.516  1.00  0.70
ATOM   3027  O   LYS A 385      -9.835 -59.808  12.730  1.00  0.70
ATOM   3028  CB  LYS A 385      -9.462 -62.674  11.215  1.00  0.70
ATOM   3029  CG  LYS A 385      -8.668 -63.962  11.456  1.00  0.70
ATOM   3030  CD  LYS A 385      -8.269 -64.637  10.155  1.00  0.70
ATOM   3031  CE  LYS A 385      -7.464 -65.902  10.392  1.00  0.70
ATOM   3032  NZ  LYS A 385      -7.015 -66.362   9.080  1.00  0.70
ATOM   3033  N   ASN A 386     -11.872 -60.603  12.273  1.00  0.73
ATOM   3034  CA  ASN A 386     -12.507 -59.298  12.290  1.00  0.73
ATOM   3035  C   ASN A 386     -12.477 -58.553  13.649  1.00  0.73
ATOM   3036  O   ASN A 386     -12.232 -57.347  13.648  1.00  0.73
ATOM   3037  CB  ASN A 386     -13.955 -59.389  11.744  1.00  0.73
ATOM   3038  CG  ASN A 386     -14.023 -59.704  10.248  1.00  0.73
ATOM   3039  OD1 ASN A 386     -13.163 -59.349   9.441  1.00  0.73
ATOM   3040  ND2 ASN A 386     -15.149 -60.335   9.834  1.00  0.73
ATOM   3041  N   ARG A 387     -12.690 -59.205  14.833  1.00  0.64
ATOM   3042  CA  ARG A 387     -12.486 -58.559  16.149  1.00  0.64
ATOM   3043  C   ARG A 387     -11.057 -58.101  16.342  1.00  0.64
ATOM   3044  O   ARG A 387     -10.792 -56.926  16.553  1.00  0.64
ATOM   3045  CB  ARG A 387     -12.856 -59.477  17.339  1.00  0.64
ATOM   3046  CG  ARG A 387     -12.501 -59.043  18.795  1.00  0.64
ATOM   3047  CD  ARG A 387     -12.777 -60.005  19.980  1.00  0.64
ATOM   3048  NE  ARG A 387     -11.654 -60.997  20.039  1.00  0.64
ATOM   3049  CZ  ARG A 387     -11.621 -62.264  20.472  1.00  0.64
ATOM   3050  NH1 ARG A 387     -12.581 -62.795  21.215  1.00  0.64
ATOM   3051  NH2 ARG A 387     -10.627 -63.069  20.126  1.00  0.64
ATOM   3052  N   GLU A 388     -10.094 -59.014  16.144  1.00  0.71
ATOM   3053  CA  GLU A 388      -8.676 -58.768  16.334  1.00  0.71
ATOM   3054  C   GLU A 388      -8.178 -57.676  15.406  1.00  0.71
ATOM   3055  O   GLU A 388      -7.425 -56.790  15.787  1.00  0.71
ATOM   3056  CB  GLU A 388      -7.848 -60.085  16.192  1.00  0.71
ATOM   3057  CG  GLU A 388      -7.576 -60.795  17.542  1.00  0.71
ATOM   3058  CD  GLU A 388      -8.792 -61.512  18.094  1.00  0.71
ATOM   3059  OE1 GLU A 388      -9.925 -60.981  18.109  1.00  0.71
ATOM   3060  OE2 GLU A 388      -8.615 -62.664  18.569  1.00  0.71
ATOM   3061  N   SER A 389      -8.625 -57.649  14.142  1.00  0.80
ATOM   3062  CA  SER A 389      -8.390 -56.520  13.255  1.00  0.80
ATOM   3063  C   SER A 389      -9.055 -55.216  13.690  1.00  0.80
ATOM   3064  O   SER A 389      -8.418 -54.165  13.632  1.00  0.80
ATOM   3065  CB  SER A 389      -8.806 -56.855  11.807  1.00  0.80
ATOM   3066  OG  SER A 389      -7.911 -57.821  11.253  1.00  0.80
ATOM   3067  N   VAL A 390     -10.327 -55.216  14.152  1.00  0.79
ATOM   3068  CA  VAL A 390     -10.998 -54.010  14.651  1.00  0.79
ATOM   3069  C   VAL A 390     -10.378 -53.453  15.932  1.00  0.79
ATOM   3070  O   VAL A 390     -10.209 -52.240  16.077  1.00  0.79
ATOM   3071  CB  VAL A 390     -12.528 -54.144  14.698  1.00  0.79
ATOM   3072  CG1 VAL A 390     -13.073 -54.834  15.954  1.00  0.79
ATOM   3073  CG2 VAL A 390     -13.207 -52.790  14.608  1.00  0.79
ATOM   3074  N   ASP A 391      -9.934 -54.337  16.854  1.00  0.73
ATOM   3075  CA  ASP A 391      -9.135 -54.006  18.020  1.00  0.73
ATOM   3076  C   ASP A 391      -7.857 -53.266  17.637  1.00  0.73
ATOM   3077  O   ASP A 391      -7.531 -52.186  18.139  1.00  0.73
ATOM   3078  CB  ASP A 391      -8.620 -55.307  18.699  1.00  0.73
ATOM   3079  CG  ASP A 391      -9.675 -56.175  19.351  1.00  0.73
ATOM   3080  OD1 ASP A 391     -10.700 -55.640  19.803  1.00  0.73
ATOM   3081  OD2 ASP A 391      -9.430 -57.394  19.528  1.00  0.73
ATOM   3082  N   ARG A 392      -7.117 -53.839  16.665  1.00  0.70
ATOM   3083  CA  ARG A 392      -5.878 -53.291  16.160  1.00  0.70
ATOM   3084  C   ARG A 392      -6.033 -51.923  15.535  1.00  0.70
ATOM   3085  O   ARG A 392      -5.248 -51.037  15.826  1.00  0.70
ATOM   3086  CB  ARG A 392      -5.230 -54.223  15.115  1.00  0.70
ATOM   3087  CG  ARG A 392      -4.668 -55.525  15.706  1.00  0.70
ATOM   3088  CD  ARG A 392      -4.267 -56.522  14.623  1.00  0.70
ATOM   3089  NE  ARG A 392      -3.770 -57.734  15.334  1.00  0.70
ATOM   3090  CZ  ARG A 392      -3.323 -58.832  14.715  1.00  0.70
ATOM   3091  NH1 ARG A 392      -2.870 -59.846  15.445  1.00  0.70
ATOM   3092  NH2 ARG A 392      -3.326 -58.932  13.389  1.00  0.70
ATOM   3093  N   MET A 393      -7.075 -51.676  14.714  1.00  0.78
ATOM   3094  CA  MET A 393      -7.272 -50.378  14.075  1.00  0.78
ATOM   3095  C   MET A 393      -7.342 -49.223  15.063  1.00  0.78
ATOM   3096  O   MET A 393      -6.683 -48.200  14.897  1.00  0.78
ATOM   3097  CB  MET A 393      -8.619 -50.351  13.314  1.00  0.78
ATOM   3098  CG  MET A 393      -8.681 -51.212  12.048  1.00  0.78
ATOM   3099  SD  MET A 393     -10.391 -51.408  11.504  1.00  0.78
ATOM   3100  CE  MET A 393      -9.951 -52.193   9.941  1.00  0.78
ATOM   3101  N   VAL A 394      -8.117 -49.392  16.146  1.00  0.77
ATOM   3102  CA  VAL A 394      -8.266 -48.413  17.203  1.00  0.77
ATOM   3103  C   VAL A 394      -6.988 -48.236  17.997  1.00  0.77
ATOM   3104  O   VAL A 394      -6.546 -47.119  18.250  1.00  0.77
ATOM   3105  CB  VAL A 394      -9.341 -48.872  18.168  1.00  0.77
ATOM   3106  CG1 VAL A 394      -9.510 -47.913  19.359  1.00  0.77
ATOM   3107  CG2 VAL A 394     -10.621 -49.020  17.411  1.00  0.77
ATOM   3108  N   GLY A 395      -6.333 -49.350  18.397  1.00  0.77
ATOM   3109  CA  GLY A 395      -5.125 -49.289  19.218  1.00  0.77
ATOM   3110  C   GLY A 395      -3.942 -48.754  18.483  1.00  0.77
ATOM   3111  O   GLY A 395      -3.148 -47.987  19.022  1.00  0.77
ATOM   3112  N   ASP A 396      -3.812 -49.130  17.209  1.00  0.72
ATOM   3113  CA  ASP A 396      -2.791 -48.641  16.326  1.00  0.72
ATOM   3114  C   ASP A 396      -3.016 -47.158  15.978  1.00  0.72
ATOM   3115  O   ASP A 396      -2.106 -46.350  16.145  1.00  0.72
ATOM   3116  CB  ASP A 396      -2.631 -49.597  15.103  1.00  0.72
ATOM   3117  CG  ASP A 396      -2.226 -51.035  15.468  1.00  0.72
ATOM   3118  OD1 ASP A 396      -2.053 -51.371  16.671  1.00  0.72
ATOM   3119  OD2 ASP A 396      -2.053 -51.861  14.535  1.00  0.72
ATOM   3120  N   TYR A 397      -4.236 -46.722  15.583  1.00  0.72
ATOM   3121  CA  TYR A 397      -4.516 -45.320  15.278  1.00  0.72
ATOM   3122  C   TYR A 397      -4.421 -44.366  16.470  1.00  0.72
ATOM   3123  O   TYR A 397      -3.810 -43.299  16.387  1.00  0.72
ATOM   3124  CB  TYR A 397      -5.938 -45.225  14.657  1.00  0.72
ATOM   3125  CG  TYR A 397      -6.392 -43.863  14.193  1.00  0.72
ATOM   3126  CD1 TYR A 397      -5.516 -42.850  13.757  1.00  0.72
ATOM   3127  CD2 TYR A 397      -7.772 -43.611  14.193  1.00  0.72
ATOM   3128  CE1 TYR A 397      -6.016 -41.600  13.362  1.00  0.72
ATOM   3129  CE2 TYR A 397      -8.268 -42.354  13.834  1.00  0.72
ATOM   3130  CZ  TYR A 397      -7.391 -41.351  13.415  1.00  0.72
ATOM   3131  OH  TYR A 397      -7.907 -40.101  13.028  1.00  0.72
ATOM   3132  N   GLN A 398      -5.019 -44.734  17.617  1.00  0.66
ATOM   3133  CA  GLN A 398      -5.128 -43.828  18.744  1.00  0.66
ATOM   3134  C   GLN A 398      -3.934 -43.866  19.679  1.00  0.66
ATOM   3135  O   GLN A 398      -3.662 -42.870  20.349  1.00  0.66
ATOM   3136  CB  GLN A 398      -6.410 -44.123  19.568  1.00  0.66
ATOM   3137  CG  GLN A 398      -7.723 -44.060  18.748  1.00  0.66
ATOM   3138  CD  GLN A 398      -8.037 -42.675  18.195  1.00  0.66
ATOM   3139  OE1 GLN A 398      -7.828 -42.402  17.018  1.00  0.66
ATOM   3140  NE2 GLN A 398      -8.570 -41.771  19.040  1.00  0.66
ATOM   3141  N   PHE A 399      -3.175 -44.982  19.739  1.00  0.69
ATOM   3142  CA  PHE A 399      -2.140 -45.145  20.756  1.00  0.69
ATOM   3143  C   PHE A 399      -0.806 -45.625  20.219  1.00  0.69
ATOM   3144  O   PHE A 399       0.145 -44.849  20.206  1.00  0.69
ATOM   3145  CB  PHE A 399      -2.583 -46.114  21.882  1.00  0.69
ATOM   3146  CG  PHE A 399      -3.706 -45.524  22.683  1.00  0.69
ATOM   3147  CD1 PHE A 399      -4.939 -46.182  22.799  1.00  0.69
ATOM   3148  CD2 PHE A 399      -3.522 -44.312  23.364  1.00  0.69
ATOM   3149  CE1 PHE A 399      -5.965 -45.635  23.576  1.00  0.69
ATOM   3150  CE2 PHE A 399      -4.534 -43.787  24.176  1.00  0.69
ATOM   3151  CZ  PHE A 399      -5.762 -44.441  24.275  1.00  0.69
ATOM   3152  N   THR A 400      -0.688 -46.895  19.752  1.00  0.74
ATOM   3153  CA  THR A 400       0.582 -47.551  19.386  1.00  0.74
ATOM   3154  C   THR A 400       1.335 -46.772  18.335  1.00  0.74
ATOM   3155  O   THR A 400       2.535 -46.513  18.421  1.00  0.74
ATOM   3156  CB  THR A 400       0.384 -48.955  18.776  1.00  0.74
ATOM   3157  OG1 THR A 400      -0.189 -49.857  19.709  1.00  0.74
ATOM   3158  CG2 THR A 400       1.687 -49.596  18.255  1.00  0.74
ATOM   3159  N   CYS A 401       0.643 -46.349  17.269  1.00  0.82
ATOM   3160  CA  CYS A 401       1.307 -45.670  16.184  1.00  0.82
ATOM   3161  C   CYS A 401       1.661 -44.212  16.448  1.00  0.82
ATOM   3162  O   CYS A 401       2.766 -43.800  16.084  1.00  0.82
ATOM   3163  CB  CYS A 401       0.586 -45.890  14.854  1.00  0.82
ATOM   3164  SG  CYS A 401       1.616 -45.454  13.471  1.00  0.82
ATOM   3165  N   PRO A 402       0.848 -43.375  17.083  1.00  0.78
ATOM   3166  CA  PRO A 402       1.340 -42.193  17.767  1.00  0.78
ATOM   3167  C   PRO A 402       2.517 -42.431  18.688  1.00  0.78
ATOM   3168  O   PRO A 402       3.534 -41.792  18.445  1.00  0.78
ATOM   3169  CB  PRO A 402       0.114 -41.627  18.480  1.00  0.78
ATOM   3170  CG  PRO A 402      -1.062 -42.103  17.630  1.00  0.78
ATOM   3171  CD  PRO A 402      -0.610 -43.480  17.154  1.00  0.78
ATOM   3172  N   THR A 403       2.504 -43.337  19.678  1.00  0.78
ATOM   3173  CA  THR A 403       3.641 -43.547  20.597  1.00  0.78
ATOM   3174  C   THR A 403       4.937 -43.930  19.900  1.00  0.78
ATOM   3175  O   THR A 403       6.013 -43.438  20.229  1.00  0.78
ATOM   3176  CB  THR A 403       3.410 -44.570  21.712  1.00  0.78
ATOM   3177  OG1 THR A 403       2.987 -45.828  21.220  1.00  0.78
ATOM   3178  CG2 THR A 403       2.332 -44.078  22.682  1.00  0.78
ATOM   3179  N   ALA A 404       4.848 -44.788  18.871  1.00  0.83
ATOM   3180  CA  ALA A 404       5.963 -45.177  18.042  1.00  0.83
ATOM   3181  C   ALA A 404       6.635 -44.043  17.297  1.00  0.83
ATOM   3182  O   ALA A 404       7.855 -43.998  17.177  1.00  0.83
ATOM   3183  CB  ALA A 404       5.474 -46.240  17.046  1.00  0.83
ATOM   3184  N   ASP A 405       5.855 -43.086  16.785  1.00  0.80
ATOM   3185  CA  ASP A 405       6.365 -41.909  16.114  1.00  0.80
ATOM   3186  C   ASP A 405       7.166 -40.964  16.992  1.00  0.80
ATOM   3187  O   ASP A 405       8.220 -40.473  16.606  1.00  0.80
ATOM   3188  CB  ASP A 405       5.161 -41.224  15.470  1.00  0.80
ATOM   3189  CG  ASP A 405       5.549 -40.464  14.221  1.00  0.80
ATOM   3190  OD1 ASP A 405       6.264 -41.060  13.373  1.00  0.80
ATOM   3191  OD2 ASP A 405       5.042 -39.335  14.052  1.00  0.80
ATOM   3192  N   PHE A 406       6.707 -40.756  18.239  1.00  0.80
ATOM   3193  CA  PHE A 406       7.395 -39.982  19.261  1.00  0.80
ATOM   3194  C   PHE A 406       8.727 -40.567  19.591  1.00  0.80
ATOM   3195  O   PHE A 406       9.731 -39.876  19.627  1.00  0.80
ATOM   3196  CB  PHE A 406       6.610 -40.010  20.590  1.00  0.80
ATOM   3197  CG  PHE A 406       5.521 -39.022  20.602  1.00  0.80
ATOM   3198  CD1 PHE A 406       4.457 -39.183  19.730  1.00  0.80
ATOM   3199  CD2 PHE A 406       5.523 -37.939  21.490  1.00  0.80
ATOM   3200  CE1 PHE A 406       3.380 -38.327  19.750  1.00  0.80
ATOM   3201  CE2 PHE A 406       4.435 -37.079  21.547  1.00  0.80
ATOM   3202  CZ  PHE A 406       3.360 -37.316  20.707  1.00  0.80
ATOM   3203  N   ALA A 407       8.773 -41.883  19.800  1.00  0.87
ATOM   3204  CA  ALA A 407       9.995 -42.592  20.055  1.00  0.87
ATOM   3205  C   ALA A 407      10.976 -42.524  18.902  1.00  0.87
ATOM   3206  O   ALA A 407      12.149 -42.215  19.089  1.00  0.87
ATOM   3207  CB  ALA A 407       9.572 -44.027  20.332  1.00  0.87
ATOM   3208  N   ARG A 408      10.492 -42.731  17.661  1.00  0.74
ATOM   3209  CA  ARG A 408      11.328 -42.608  16.486  1.00  0.74
ATOM   3210  C   ARG A 408      11.876 -41.214  16.257  1.00  0.74
ATOM   3211  O   ARG A 408      13.068 -41.057  16.002  1.00  0.74
ATOM   3212  CB  ARG A 408      10.561 -42.981  15.199  1.00  0.74
ATOM   3213  CG  ARG A 408      10.244 -44.479  15.043  1.00  0.74
ATOM   3214  CD  ARG A 408       9.722 -44.818  13.646  1.00  0.74
ATOM   3215  NE  ARG A 408       8.496 -43.985  13.400  1.00  0.74
ATOM   3216  CZ  ARG A 408       7.240 -44.393  13.613  1.00  0.74
ATOM   3217  NH1 ARG A 408       6.239 -43.588  13.293  1.00  0.74
ATOM   3218  NH2 ARG A 408       6.957 -45.596  14.100  1.00  0.74
ATOM   3219  N   ILE A 409      11.026 -40.171  16.342  1.00  0.78
ATOM   3220  CA  ILE A 409      11.473 -38.800  16.183  1.00  0.78
ATOM   3221  C   ILE A 409      12.330 -38.352  17.350  1.00  0.78
ATOM   3222  O   ILE A 409      13.403 -37.806  17.142  1.00  0.78
ATOM   3223  CB  ILE A 409      10.322 -37.832  15.921  1.00  0.78
ATOM   3224  CG1 ILE A 409       9.593 -38.171  14.593  1.00  0.78
ATOM   3225  CG2 ILE A 409      10.872 -36.389  15.891  1.00  0.78
ATOM   3226  CD1 ILE A 409       8.259 -37.436  14.390  1.00  0.78
ATOM   3227  N   TYR A 410      11.953 -38.632  18.616  1.00  0.79
ATOM   3228  CA  TYR A 410      12.772 -38.265  19.763  1.00  0.79
ATOM   3229  C   TYR A 410      14.162 -38.883  19.719  1.00  0.79
ATOM   3230  O   TYR A 410      15.163 -38.194  19.907  1.00  0.79
ATOM   3231  CB  TYR A 410      12.096 -38.668  21.114  1.00  0.79
ATOM   3232  CG  TYR A 410      10.910 -37.820  21.527  1.00  0.79
ATOM   3233  CD1 TYR A 410      10.786 -36.473  21.163  1.00  0.79
ATOM   3234  CD2 TYR A 410       9.941 -38.359  22.393  1.00  0.79
ATOM   3235  CE1 TYR A 410       9.717 -35.699  21.635  1.00  0.79
ATOM   3236  CE2 TYR A 410       8.881 -37.574  22.876  1.00  0.79
ATOM   3237  CZ  TYR A 410       8.762 -36.244  22.477  1.00  0.79
ATOM   3238  OH  TYR A 410       7.697 -35.438  22.927  1.00  0.79
ATOM   3239  N   ALA A 411      14.256 -40.190  19.414  1.00  0.84
ATOM   3240  CA  ALA A 411      15.514 -40.892  19.265  1.00  0.84
ATOM   3241  C   ALA A 411      16.382 -40.382  18.120  1.00  0.84
ATOM   3242  O   ALA A 411      17.604 -40.311  18.223  1.00  0.84
ATOM   3243  CB  ALA A 411      15.249 -42.402  19.131  1.00  0.84
ATOM   3244  N   SER A 412      15.777 -39.988  16.982  1.00  0.82
ATOM   3245  CA  SER A 412      16.527 -39.445  15.858  1.00  0.82
ATOM   3246  C   SER A 412      17.065 -38.043  16.084  1.00  0.82
ATOM   3247  O   SER A 412      18.072 -37.655  15.496  1.00  0.82
ATOM   3248  CB  SER A 412      15.714 -39.501  14.536  1.00  0.82
ATOM   3249  OG  SER A 412      14.636 -38.568  14.482  1.00  0.82
ATOM   3250  N   THR A 413      16.427 -37.257  16.970  1.00  0.77
ATOM   3251  CA  THR A 413      16.761 -35.853  17.191  1.00  0.77
ATOM   3252  C   THR A 413      17.412 -35.597  18.545  1.00  0.77
ATOM   3253  O   THR A 413      17.456 -34.468  19.042  1.00  0.77
ATOM   3254  CB  THR A 413      15.568 -34.937  16.988  1.00  0.77
ATOM   3255  OG1 THR A 413      14.495 -35.324  17.816  1.00  0.77
ATOM   3256  CG2 THR A 413      15.047 -35.052  15.549  1.00  0.77
ATOM   3257  N   GLY A 414      18.005 -36.650  19.154  1.00  0.77
ATOM   3258  CA  GLY A 414      18.979 -36.521  20.240  1.00  0.77
ATOM   3259  C   GLY A 414      18.618 -37.129  21.576  1.00  0.77
ATOM   3260  O   GLY A 414      19.457 -37.136  22.475  1.00  0.77
ATOM   3261  N   ASN A 415      17.389 -37.650  21.769  1.00  0.76
ATOM   3262  CA  ASN A 415      16.968 -38.274  23.033  1.00  0.76
ATOM   3263  C   ASN A 415      17.376 -39.716  23.148  1.00  0.76
ATOM   3264  O   ASN A 415      17.422 -40.460  22.168  1.00  0.76
ATOM   3265  CB  ASN A 415      15.409 -38.217  23.111  1.00  0.76
ATOM   3266  CG  ASN A 415      14.636 -38.423  24.396  1.00  0.76
ATOM   3267  OD1 ASN A 415      15.138 -38.514  25.428  1.00  0.76
ATOM   3268  ND2 ASN A 415      13.290 -38.405  24.396  1.00  0.76
ATOM   3269  N   ASN A 416      17.609 -40.173  24.385  1.00  0.81
ATOM   3270  CA  ASN A 416      17.739 -41.596  24.629  1.00  0.81
ATOM   3271  C   ASN A 416      16.405 -42.189  25.062  1.00  0.81
ATOM   3272  O   ASN A 416      15.862 -41.877  26.123  1.00  0.81
ATOM   3273  CB  ASN A 416      18.759 -41.918  25.729  1.00  0.81
ATOM   3274  CG  ASN A 416      20.135 -41.391  25.355  1.00  0.81
ATOM   3275  OD1 ASN A 416      20.782 -41.868  24.424  1.00  0.81
ATOM   3276  ND2 ASN A 416      20.623 -40.396  26.129  1.00  0.81
ATOM   3277  N   VAL A 417      15.841 -43.080  24.232  1.00  0.84
ATOM   3278  CA  VAL A 417      14.483 -43.556  24.397  1.00  0.84
ATOM   3279  C   VAL A 417      14.505 -44.987  24.873  1.00  0.84
ATOM   3280  O   VAL A 417      15.226 -45.817  24.330  1.00  0.84
ATOM   3281  CB  VAL A 417      13.715 -43.496  23.074  1.00  0.84
ATOM   3282  CG1 VAL A 417      12.266 -44.010  23.219  1.00  0.84
ATOM   3283  CG2 VAL A 417      13.708 -42.052  22.534  1.00  0.84
ATOM   3284  N   TYR A 418      13.694 -45.343  25.882  1.00  0.83
ATOM   3285  CA  TYR A 418      13.461 -46.733  26.238  1.00  0.83
ATOM   3286  C   TYR A 418      12.011 -47.048  25.976  1.00  0.83
ATOM   3287  O   TYR A 418      11.123 -46.219  26.175  1.00  0.83
ATOM   3288  CB  TYR A 418      13.748 -47.076  27.718  1.00  0.83
ATOM   3289  CG  TYR A 418      15.199 -46.882  28.029  1.00  0.83
ATOM   3290  CD1 TYR A 418      16.121 -47.942  27.965  1.00  0.83
ATOM   3291  CD2 TYR A 418      15.647 -45.607  28.399  1.00  0.83
ATOM   3292  CE1 TYR A 418      17.477 -47.716  28.249  1.00  0.83
ATOM   3293  CE2 TYR A 418      16.997 -45.381  28.679  1.00  0.83
ATOM   3294  CZ  TYR A 418      17.911 -46.431  28.601  1.00  0.83
ATOM   3295  OH  TYR A 418      19.257 -46.160  28.904  1.00  0.83
ATOM   3296  N   MET A 419      11.728 -48.264  25.492  1.00  0.82
ATOM   3297  CA  MET A 419      10.402 -48.584  25.020  1.00  0.82
ATOM   3298  C   MET A 419      10.001 -49.978  25.442  1.00  0.82
ATOM   3299  O   MET A 419      10.820 -50.901  25.469  1.00  0.82
ATOM   3300  CB  MET A 419      10.339 -48.422  23.488  1.00  0.82
ATOM   3301  CG  MET A 419       8.984 -48.742  22.828  1.00  0.82
ATOM   3302  SD  MET A 419       7.622 -47.620  23.203  1.00  0.82
ATOM   3303  CE  MET A 419       8.314 -46.177  22.363  1.00  0.82
ATOM   3304  N   TYR A 420       8.720 -50.154  25.815  1.00  0.83
ATOM   3305  CA  TYR A 420       8.207 -51.435  26.248  1.00  0.83
ATOM   3306  C   TYR A 420       6.868 -51.805  25.632  1.00  0.83
ATOM   3307  O   TYR A 420       6.103 -50.964  25.161  1.00  0.83
ATOM   3308  CB  TYR A 420       8.077 -51.524  27.799  1.00  0.83
ATOM   3309  CG  TYR A 420       7.038 -50.596  28.390  1.00  0.83
ATOM   3310  CD1 TYR A 420       5.700 -51.019  28.488  1.00  0.83
ATOM   3311  CD2 TYR A 420       7.374 -49.311  28.846  1.00  0.83
ATOM   3312  CE1 TYR A 420       4.704 -50.165  28.967  1.00  0.83
ATOM   3313  CE2 TYR A 420       6.378 -48.445  29.324  1.00  0.83
ATOM   3314  CZ  TYR A 420       5.046 -48.874  29.365  1.00  0.83
ATOM   3315  OH  TYR A 420       4.032 -47.995  29.754  1.00  0.83
ATOM   3316  N   TYR A 421       6.538 -53.105  25.714  1.00  0.81
ATOM   3317  CA  TYR A 421       5.176 -53.586  25.617  1.00  0.81
ATOM   3318  C   TYR A 421       4.823 -54.362  26.868  1.00  0.81
ATOM   3319  O   TYR A 421       5.542 -55.264  27.290  1.00  0.81
ATOM   3320  CB  TYR A 421       4.953 -54.568  24.448  1.00  0.81
ATOM   3321  CG  TYR A 421       4.863 -53.863  23.127  1.00  0.81
ATOM   3322  CD1 TYR A 421       5.840 -54.077  22.143  1.00  0.81
ATOM   3323  CD2 TYR A 421       3.746 -53.062  22.819  1.00  0.81
ATOM   3324  CE1 TYR A 421       5.730 -53.457  20.889  1.00  0.81
ATOM   3325  CE2 TYR A 421       3.597 -52.508  21.543  1.00  0.81
ATOM   3326  CZ  TYR A 421       4.579 -52.717  20.579  1.00  0.81
ATOM   3327  OH  TYR A 421       4.329 -52.242  19.278  1.00  0.81
ATOM   3328  N   PHE A 422       3.684 -54.041  27.492  1.00  0.80
ATOM   3329  CA  PHE A 422       3.210 -54.721  28.674  1.00  0.80
ATOM   3330  C   PHE A 422       2.213 -55.806  28.292  1.00  0.80
ATOM   3331  O   PHE A 422       1.149 -55.557  27.721  1.00  0.80
ATOM   3332  CB  PHE A 422       2.630 -53.662  29.626  1.00  0.80
ATOM   3333  CG  PHE A 422       2.253 -54.241  30.948  1.00  0.80
ATOM   3334  CD1 PHE A 422       3.179 -54.285  32.000  1.00  0.80
ATOM   3335  CD2 PHE A 422       0.958 -54.737  31.143  1.00  0.80
ATOM   3336  CE1 PHE A 422       2.815 -54.836  33.234  1.00  0.80
ATOM   3337  CE2 PHE A 422       0.592 -55.300  32.368  1.00  0.80
ATOM   3338  CZ  PHE A 422       1.524 -55.355  33.412  1.00  0.80
ATOM   3339  N   THR A 423       2.575 -57.073  28.559  1.00  0.79
ATOM   3340  CA  THR A 423       1.866 -58.216  27.993  1.00  0.79
ATOM   3341  C   THR A 423       1.302 -59.143  29.030  1.00  0.79
ATOM   3342  O   THR A 423       0.689 -60.153  28.686  1.00  0.79
ATOM   3343  CB  THR A 423       2.721 -59.036  27.039  1.00  0.79
ATOM   3344  OG1 THR A 423       3.912 -59.485  27.657  1.00  0.79
ATOM   3345  CG2 THR A 423       3.135 -58.161  25.849  1.00  0.79
ATOM   3346  N   GLU A 424       1.422 -58.798  30.322  1.00  0.72
ATOM   3347  CA  GLU A 424       0.847 -59.599  31.385  1.00  0.72
ATOM   3348  C   GLU A 424      -0.626 -59.287  31.590  1.00  0.72
ATOM   3349  O   GLU A 424      -1.038 -58.138  31.750  1.00  0.72
ATOM   3350  CB  GLU A 424       1.594 -59.398  32.721  1.00  0.72
ATOM   3351  CG  GLU A 424       1.225 -60.429  33.820  1.00  0.72
ATOM   3352  CD  GLU A 424       1.758 -61.835  33.543  1.00  0.72
ATOM   3353  OE1 GLU A 424       2.892 -61.952  33.001  1.00  0.72
ATOM   3354  OE2 GLU A 424       1.051 -62.806  33.899  1.00  0.72
ATOM   3355  N   ARG A 425      -1.483 -60.321  31.593  1.00  0.70
ATOM   3356  CA  ARG A 425      -2.884 -60.154  31.903  1.00  0.70
ATOM   3357  C   ARG A 425      -3.101 -60.521  33.356  1.00  0.70
ATOM   3358  O   ARG A 425      -2.946 -61.674  33.740  1.00  0.70
ATOM   3359  CB  ARG A 425      -3.775 -61.042  30.999  1.00  0.70
ATOM   3360  CG  ARG A 425      -5.283 -60.875  31.268  1.00  0.70
ATOM   3361  CD  ARG A 425      -6.171 -61.765  30.400  1.00  0.70
ATOM   3362  NE  ARG A 425      -7.505 -61.779  31.068  1.00  0.70
ATOM   3363  CZ  ARG A 425      -8.597 -61.125  30.652  1.00  0.70
ATOM   3364  NH1 ARG A 425      -8.608 -60.297  29.615  1.00  0.70
ATOM   3365  NH2 ARG A 425      -9.728 -61.367  31.307  1.00  0.70
ATOM   3366  N   SER A 426      -3.486 -59.541  34.199  1.00  0.78
ATOM   3367  CA  SER A 426      -3.720 -59.747  35.628  1.00  0.78
ATOM   3368  C   SER A 426      -4.654 -60.896  35.966  1.00  0.78
ATOM   3369  O   SER A 426      -5.712 -61.062  35.353  1.00  0.78
ATOM   3370  CB  SER A 426      -4.317 -58.455  36.256  1.00  0.78
ATOM   3371  OG  SER A 426      -4.614 -58.560  37.651  1.00  0.78
ATOM   3372  N   SER A 427      -4.304 -61.677  37.008  1.00  0.78
ATOM   3373  CA  SER A 427      -5.108 -62.789  37.500  1.00  0.78
ATOM   3374  C   SER A 427      -6.476 -62.331  37.992  1.00  0.78
ATOM   3375  O   SER A 427      -7.469 -63.051  37.919  1.00  0.78
ATOM   3376  CB  SER A 427      -4.365 -63.601  38.592  1.00  0.78
ATOM   3377  OG  SER A 427      -4.182 -62.832  39.781  1.00  0.78
ATOM   3378  N   MET A 428      -6.562 -61.064  38.438  1.00  0.74
ATOM   3379  CA  MET A 428      -7.767 -60.462  38.960  1.00  0.74
ATOM   3380  C   MET A 428      -8.573 -59.670  37.936  1.00  0.74
ATOM   3381  O   MET A 428      -9.556 -59.030  38.299  1.00  0.74
ATOM   3382  CB  MET A 428      -7.382 -59.466  40.083  1.00  0.74
ATOM   3383  CG  MET A 428      -6.716 -60.110  41.310  1.00  0.74
ATOM   3384  SD  MET A 428      -6.383 -58.921  42.645  1.00  0.74
ATOM   3385  CE  MET A 428      -8.053 -58.378  43.100  1.00  0.74
ATOM   3386  N   ASN A 429      -8.200 -59.656  36.638  1.00  0.75
ATOM   3387  CA  ASN A 429      -8.893 -58.845  35.640  1.00  0.75
ATOM   3388  C   ASN A 429     -10.382 -59.199  35.431  1.00  0.75
ATOM   3389  O   ASN A 429     -10.680 -60.356  35.125  1.00  0.75
ATOM   3390  CB  ASN A 429      -8.133 -58.905  34.285  1.00  0.75
ATOM   3391  CG  ASN A 429      -8.652 -57.899  33.258  1.00  0.75
ATOM   3392  OD1 ASN A 429      -9.438 -58.249  32.379  1.00  0.75
ATOM   3393  ND2 ASN A 429      -8.213 -56.628  33.372  1.00  0.75
ATOM   3394  N   PRO A 430     -11.336 -58.256  35.522  1.00  0.78
ATOM   3395  CA  PRO A 430     -12.749 -58.630  35.479  1.00  0.78
ATOM   3396  C   PRO A 430     -13.326 -58.439  34.092  1.00  0.78
ATOM   3397  O   PRO A 430     -14.496 -58.758  33.873  1.00  0.78
ATOM   3398  CB  PRO A 430     -13.399 -57.634  36.452  1.00  0.78
ATOM   3399  CG  PRO A 430     -12.549 -56.372  36.332  1.00  0.78
ATOM   3400  CD  PRO A 430     -11.148 -56.957  36.203  1.00  0.78
ATOM   3401  N   TRP A 431     -12.560 -57.882  33.137  1.00  0.71
ATOM   3402  CA  TRP A 431     -12.946 -57.826  31.741  1.00  0.71
ATOM   3403  C   TRP A 431     -12.807 -59.207  31.096  1.00  0.71
ATOM   3404  O   TRP A 431     -11.967 -59.988  31.533  1.00  0.71
ATOM   3405  CB  TRP A 431     -12.127 -56.754  30.973  1.00  0.71
ATOM   3406  CG  TRP A 431     -12.361 -55.329  31.448  1.00  0.71
ATOM   3407  CD1 TRP A 431     -11.621 -54.583  32.327  1.00  0.71
ATOM   3408  CD2 TRP A 431     -13.434 -54.470  31.001  1.00  0.71
ATOM   3409  NE1 TRP A 431     -12.177 -53.329  32.478  1.00  0.71
ATOM   3410  CE2 TRP A 431     -13.287 -53.244  31.672  1.00  0.71
ATOM   3411  CE3 TRP A 431     -14.475 -54.670  30.092  1.00  0.71
ATOM   3412  CZ2 TRP A 431     -14.181 -52.200  31.468  1.00  0.71
ATOM   3413  CZ3 TRP A 431     -15.373 -53.610  29.878  1.00  0.71
ATOM   3414  CH2 TRP A 431     -15.231 -52.393  30.558  1.00  0.71
ATOM   3415  N   PRO A 432     -13.592 -59.607  30.105  1.00  0.77
ATOM   3416  CA  PRO A 432     -13.530 -60.943  29.503  1.00  0.77
ATOM   3417  C   PRO A 432     -12.181 -61.314  28.898  1.00  0.77
ATOM   3418  O   PRO A 432     -11.368 -60.445  28.601  1.00  0.77
ATOM   3419  CB  PRO A 432     -14.617 -60.886  28.422  1.00  0.77
ATOM   3420  CG  PRO A 432     -14.683 -59.406  28.059  1.00  0.77
ATOM   3421  CD  PRO A 432     -14.543 -58.745  29.413  1.00  0.77
ATOM   3422  N   THR A 433     -11.918 -62.619  28.677  1.00  0.74
ATOM   3423  CA  THR A 433     -10.634 -63.150  28.193  1.00  0.74
ATOM   3424  C   THR A 433     -10.209 -62.568  26.864  1.00  0.74
ATOM   3425  O   THR A 433      -9.038 -62.277  26.628  1.00  0.74
ATOM   3426  CB  THR A 433     -10.656 -64.672  28.041  1.00  0.74
ATOM   3427  OG1 THR A 433     -10.814 -65.279  29.312  1.00  0.74
ATOM   3428  CG2 THR A 433      -9.367 -65.239  27.424  1.00  0.74
ATOM   3429  N   TRP A 434     -11.186 -62.337  25.965  1.00  0.67
ATOM   3430  CA  TRP A 434     -10.988 -61.817  24.629  1.00  0.67
ATOM   3431  C   TRP A 434     -10.262 -60.505  24.548  1.00  0.67
ATOM   3432  O   TRP A 434      -9.555 -60.205  23.597  1.00  0.67
ATOM   3433  CB  TRP A 434     -12.344 -61.660  23.899  1.00  0.67
ATOM   3434  CG  TRP A 434     -13.411 -60.639  24.291  1.00  0.67
ATOM   3435  CD1 TRP A 434     -14.627 -60.844  24.883  1.00  0.67
ATOM   3436  CD2 TRP A 434     -13.354 -59.267  23.890  1.00  0.67
ATOM   3437  NE1 TRP A 434     -15.302 -59.650  24.960  1.00  0.67
ATOM   3438  CE2 TRP A 434     -14.527 -58.645  24.425  1.00  0.67
ATOM   3439  CE3 TRP A 434     -12.456 -58.527  23.130  1.00  0.67
ATOM   3440  CZ2 TRP A 434     -14.711 -57.291  24.266  1.00  0.67
ATOM   3441  CZ3 TRP A 434     -12.745 -57.194  22.830  1.00  0.67
ATOM   3442  CH2 TRP A 434     -13.842 -56.562  23.433  1.00  0.67
ATOM   3443  N   SER A 435     -10.461 -59.687  25.579  1.00  0.76
ATOM   3444  CA  SER A 435     -10.016 -58.323  25.632  1.00  0.76
ATOM   3445  C   SER A 435      -8.525 -58.211  25.862  1.00  0.76
ATOM   3446  O   SER A 435      -7.910 -57.166  25.686  1.00  0.76
ATOM   3447  CB  SER A 435     -10.852 -57.612  26.718  1.00  0.76
ATOM   3448  OG  SER A 435     -10.384 -57.835  28.049  1.00  0.76
ATOM   3449  N   GLY A 436      -7.907 -59.347  26.230  1.00  0.76
ATOM   3450  CA  GLY A 436      -6.477 -59.491  26.370  1.00  0.76
ATOM   3451  C   GLY A 436      -5.915 -58.699  27.509  1.00  0.76
ATOM   3452  O   GLY A 436      -6.308 -58.891  28.660  1.00  0.76
ATOM   3453  N   VAL A 437      -4.955 -57.808  27.206  1.00  0.76
ATOM   3454  CA  VAL A 437      -4.399 -56.886  28.185  1.00  0.76
ATOM   3455  C   VAL A 437      -4.829 -55.489  27.804  1.00  0.76
ATOM   3456  O   VAL A 437      -4.293 -54.892  26.870  1.00  0.76
ATOM   3457  CB  VAL A 437      -2.876 -56.893  28.232  1.00  0.76
ATOM   3458  CG1 VAL A 437      -2.374 -56.014  29.395  1.00  0.76
ATOM   3459  CG2 VAL A 437      -2.359 -58.329  28.395  1.00  0.76
ATOM   3460  N   LEU A 438      -5.816 -54.934  28.522  1.00  0.73
ATOM   3461  CA  LEU A 438      -6.439 -53.694  28.135  1.00  0.73
ATOM   3462  C   LEU A 438      -5.682 -52.436  28.514  1.00  0.73
ATOM   3463  O   LEU A 438      -4.827 -52.396  29.398  1.00  0.73
ATOM   3464  CB  LEU A 438      -7.863 -53.608  28.729  1.00  0.73
ATOM   3465  CG  LEU A 438      -8.827 -54.669  28.175  1.00  0.73
ATOM   3466  CD1 LEU A 438     -10.221 -54.552  28.786  1.00  0.73
ATOM   3467  CD2 LEU A 438      -8.978 -54.529  26.678  1.00  0.73
ATOM   3468  N   HIS A 439      -6.024 -51.346  27.803  1.00  0.73
ATOM   3469  CA  HIS A 439      -5.791 -49.956  28.162  1.00  0.73
ATOM   3470  C   HIS A 439      -5.950 -49.647  29.650  1.00  0.73
ATOM   3471  O   HIS A 439      -7.019 -49.851  30.220  1.00  0.73
ATOM   3472  CB  HIS A 439      -6.777 -49.071  27.363  1.00  0.73
ATOM   3473  CG  HIS A 439      -6.374 -47.633  27.320  1.00  0.73
ATOM   3474  ND1 HIS A 439      -5.209 -47.366  26.661  1.00  0.73
ATOM   3475  CD2 HIS A 439      -6.865 -46.498  27.877  1.00  0.73
ATOM   3476  CE1 HIS A 439      -4.983 -46.089  26.819  1.00  0.73
ATOM   3477  NE2 HIS A 439      -5.963 -45.505  27.547  1.00  0.73
ATOM   3478  N   GLY A 440      -4.880 -49.157  30.303  1.00  0.82
ATOM   3479  CA  GLY A 440      -4.873 -48.822  31.724  1.00  0.82
ATOM   3480  C   GLY A 440      -4.514 -49.928  32.695  1.00  0.82
ATOM   3481  O   GLY A 440      -4.337 -49.671  33.886  1.00  0.82
ATOM   3482  N   ASP A 441      -4.354 -51.192  32.253  1.00  0.80
ATOM   3483  CA  ASP A 441      -4.199 -52.295  33.194  1.00  0.80
ATOM   3484  C   ASP A 441      -2.742 -52.634  33.537  1.00  0.80
ATOM   3485  O   ASP A 441      -2.473 -53.561  34.305  1.00  0.80
ATOM   3486  CB  ASP A 441      -4.941 -53.562  32.680  1.00  0.80
ATOM   3487  CG  ASP A 441      -6.452 -53.476  32.854  1.00  0.80
ATOM   3488  OD1 ASP A 441      -6.930 -52.696  33.712  1.00  0.80
ATOM   3489  OD2 ASP A 441      -7.141 -54.292  32.182  1.00  0.80
ATOM   3490  N   GLU A 442      -1.742 -51.861  33.064  1.00  0.77
ATOM   3491  CA  GLU A 442      -0.386 -51.937  33.587  1.00  0.77
ATOM   3492  C   GLU A 442      -0.211 -51.113  34.848  1.00  0.77
ATOM   3493  O   GLU A 442       0.659 -51.396  35.673  1.00  0.77
ATOM   3494  CB  GLU A 442       0.692 -51.502  32.556  1.00  0.77
ATOM   3495  CG  GLU A 442       1.010 -49.989  32.409  1.00  0.77
ATOM   3496  CD  GLU A 442      -0.159 -49.097  31.995  1.00  0.77
ATOM   3497  OE1 GLU A 442      -1.285 -49.594  31.727  1.00  0.77
ATOM   3498  OE2 GLU A 442       0.080 -47.862  32.013  1.00  0.77
ATOM   3499  N   ILE A 443      -1.068 -50.087  35.063  1.00  0.80
ATOM   3500  CA  ILE A 443      -0.900 -49.066  36.093  1.00  0.80
ATOM   3501  C   ILE A 443      -0.817 -49.648  37.493  1.00  0.80
ATOM   3502  O   ILE A 443       0.059 -49.299  38.280  1.00  0.80
ATOM   3503  CB  ILE A 443      -2.014 -48.021  36.049  1.00  0.80
ATOM   3504  CG1 ILE A 443      -2.086 -47.329  34.668  1.00  0.80
ATOM   3505  CG2 ILE A 443      -1.800 -46.967  37.158  1.00  0.80
ATOM   3506  CD1 ILE A 443      -3.287 -46.385  34.543  1.00  0.80
ATOM   3507  N   ALA A 444      -1.683 -50.626  37.820  1.00  0.82
ATOM   3508  CA  ALA A 444      -1.670 -51.299  39.103  1.00  0.82
ATOM   3509  C   ALA A 444      -0.342 -51.995  39.419  1.00  0.82
ATOM   3510  O   ALA A 444       0.147 -51.972  40.544  1.00  0.82
ATOM   3511  CB  ALA A 444      -2.843 -52.297  39.146  1.00  0.82
ATOM   3512  N   PHE A 445       0.302 -52.603  38.409  1.00  0.79
ATOM   3513  CA  PHE A 445       1.636 -53.164  38.538  1.00  0.79
ATOM   3514  C   PHE A 445       2.735 -52.121  38.715  1.00  0.79
ATOM   3515  O   PHE A 445       3.656 -52.311  39.501  1.00  0.79
ATOM   3516  CB  PHE A 445       1.974 -54.078  37.338  1.00  0.79
ATOM   3517  CG  PHE A 445       1.097 -55.298  37.374  1.00  0.79
ATOM   3518  CD1 PHE A 445      -0.116 -55.339  36.666  1.00  0.79
ATOM   3519  CD2 PHE A 445       1.478 -56.416  38.133  1.00  0.79
ATOM   3520  CE1 PHE A 445      -0.935 -56.473  36.724  1.00  0.79
ATOM   3521  CE2 PHE A 445       0.657 -57.549  38.197  1.00  0.79
ATOM   3522  CZ  PHE A 445      -0.556 -57.577  37.498  1.00  0.79
ATOM   3523  N   ILE A 446       2.665 -50.971  38.013  1.00  0.81
ATOM   3524  CA  ILE A 446       3.596 -49.859  38.213  1.00  0.81
ATOM   3525  C   ILE A 446       3.501 -49.280  39.621  1.00  0.81
ATOM   3526  O   ILE A 446       4.503 -48.945  40.247  1.00  0.81
ATOM   3527  CB  ILE A 446       3.413 -48.740  37.182  1.00  0.81
ATOM   3528  CG1 ILE A 446       3.471 -49.260  35.724  1.00  0.81
ATOM   3529  CG2 ILE A 446       4.477 -47.639  37.397  1.00  0.81
ATOM   3530  CD1 ILE A 446       4.721 -50.079  35.382  1.00  0.81
ATOM   3531  N   PHE A 447       2.281 -49.179  40.180  1.00  0.81
ATOM   3532  CA  PHE A 447       2.075 -48.574  41.485  1.00  0.81
ATOM   3533  C   PHE A 447       2.279 -49.520  42.648  1.00  0.81
ATOM   3534  O   PHE A 447       2.267 -49.105  43.803  1.00  0.81
ATOM   3535  CB  PHE A 447       0.668 -47.938  41.591  1.00  0.81
ATOM   3536  CG  PHE A 447       0.728 -46.530  41.077  1.00  0.81
ATOM   3537  CD1 PHE A 447       0.667 -46.232  39.706  1.00  0.81
ATOM   3538  CD2 PHE A 447       0.887 -45.480  41.990  1.00  0.81
ATOM   3539  CE1 PHE A 447       0.729 -44.906  39.259  1.00  0.81
ATOM   3540  CE2 PHE A 447       0.948 -44.156  41.551  1.00  0.81
ATOM   3541  CZ  PHE A 447       0.858 -43.865  40.186  1.00  0.81
ATOM   3542  N   GLY A 448       2.530 -50.816  42.395  1.00  0.86
ATOM   3543  CA  GLY A 448       2.794 -51.748  43.478  1.00  0.86
ATOM   3544  C   GLY A 448       1.570 -52.340  44.118  1.00  0.86
ATOM   3545  O   GLY A 448       1.672 -53.079  45.095  1.00  0.86
ATOM   3546  N   GLU A 449       0.375 -52.096  43.550  1.00  0.75
ATOM   3547  CA  GLU A 449      -0.909 -52.588  44.033  1.00  0.75
ATOM   3548  C   GLU A 449      -0.985 -54.081  44.350  1.00  0.75
ATOM   3549  O   GLU A 449      -1.618 -54.433  45.349  1.00  0.75
ATOM   3550  CB  GLU A 449      -2.047 -52.212  43.046  1.00  0.75
ATOM   3551  CG  GLU A 449      -2.372 -50.708  43.059  1.00  0.75
ATOM   3552  CD  GLU A 449      -2.874 -50.305  44.436  1.00  0.75
ATOM   3553  OE1 GLU A 449      -3.790 -51.018  44.947  1.00  0.75
ATOM   3554  OE2 GLU A 449      -2.337 -49.329  44.995  1.00  0.75
ATOM   3555  N   PRO A 450      -0.355 -55.005  43.621  1.00  0.82
ATOM   3556  CA  PRO A 450      -0.221 -56.394  44.046  1.00  0.82
ATOM   3557  C   PRO A 450       0.386 -56.668  45.409  1.00  0.82
ATOM   3558  O   PRO A 450       0.212 -57.773  45.908  1.00  0.82
ATOM   3559  CB  PRO A 450       0.568 -57.051  42.907  1.00  0.82
ATOM   3560  CG  PRO A 450       0.166 -56.243  41.674  1.00  0.82
ATOM   3561  CD  PRO A 450       0.043 -54.831  42.218  1.00  0.82
ATOM   3562  N   LEU A 451       1.106 -55.722  46.045  1.00  0.75
ATOM   3563  CA  LEU A 451       1.657 -55.939  47.374  1.00  0.75
ATOM   3564  C   LEU A 451       0.626 -55.783  48.473  1.00  0.75
ATOM   3565  O   LEU A 451       0.863 -56.130  49.632  1.00  0.75
ATOM   3566  CB  LEU A 451       2.817 -54.966  47.683  1.00  0.75
ATOM   3567  CG  LEU A 451       4.018 -55.072  46.729  1.00  0.75
ATOM   3568  CD1 LEU A 451       5.215 -54.336  47.315  1.00  0.75
ATOM   3569  CD2 LEU A 451       4.451 -56.502  46.456  1.00  0.75
ATOM   3570  N   ASN A 452      -0.559 -55.242  48.146  1.00  0.72
ATOM   3571  CA  ASN A 452      -1.646 -55.144  49.087  1.00  0.72
ATOM   3572  C   ASN A 452      -2.218 -56.517  49.467  1.00  0.72
ATOM   3573  O   ASN A 452      -2.856 -57.195  48.667  1.00  0.72
ATOM   3574  CB  ASN A 452      -2.730 -54.201  48.515  1.00  0.72
ATOM   3575  CG  ASN A 452      -3.736 -53.802  49.584  1.00  0.72
ATOM   3576  OD1 ASN A 452      -3.647 -54.207  50.746  1.00  0.72
ATOM   3577  ND2 ASN A 452      -4.732 -52.981  49.187  1.00  0.72
ATOM   3578  N   LYS A 453      -2.038 -56.907  50.747  1.00  0.66
ATOM   3579  CA  LYS A 453      -2.440 -58.173  51.337  1.00  0.66
ATOM   3580  C   LYS A 453      -3.935 -58.440  51.286  1.00  0.66
ATOM   3581  O   LYS A 453      -4.376 -59.582  51.359  1.00  0.66
ATOM   3582  CB  LYS A 453      -2.036 -58.189  52.837  1.00  0.66
ATOM   3583  CG  LYS A 453      -0.522 -58.160  53.109  1.00  0.66
ATOM   3584  CD  LYS A 453      -0.218 -58.080  54.618  1.00  0.66
ATOM   3585  CE  LYS A 453       1.282 -58.118  54.925  1.00  0.66
ATOM   3586  NZ  LYS A 453       1.525 -57.973  56.378  1.00  0.66
ATOM   3587  N   SER A 454      -4.761 -57.386  51.162  1.00  0.70
ATOM   3588  CA  SER A 454      -6.201 -57.547  51.068  1.00  0.70
ATOM   3589  C   SER A 454      -6.669 -57.829  49.652  1.00  0.70
ATOM   3590  O   SER A 454      -7.848 -58.095  49.422  1.00  0.70
ATOM   3591  CB  SER A 454      -6.946 -56.296  51.603  1.00  0.70
ATOM   3592  OG  SER A 454      -6.659 -55.113  50.850  1.00  0.70
ATOM   3593  N   LYS A 455      -5.751 -57.796  48.667  1.00  0.68
ATOM   3594  CA  LYS A 455      -6.037 -58.121  47.287  1.00  0.68
ATOM   3595  C   LYS A 455      -5.483 -59.496  46.906  1.00  0.68
ATOM   3596  O   LYS A 455      -4.671 -60.098  47.598  1.00  0.68
ATOM   3597  CB  LYS A 455      -5.507 -57.019  46.327  1.00  0.68
ATOM   3598  CG  LYS A 455      -6.181 -55.644  46.532  1.00  0.68
ATOM   3599  CD  LYS A 455      -5.750 -54.550  45.528  1.00  0.68
ATOM   3600  CE  LYS A 455      -6.490 -53.220  45.772  1.00  0.68
ATOM   3601  NZ  LYS A 455      -6.109 -52.181  44.794  1.00  0.68
ATOM   3602  N   ASN A 456      -5.955 -60.047  45.770  1.00  0.73
ATOM   3603  CA  ASN A 456      -5.860 -61.470  45.458  1.00  0.73
ATOM   3604  C   ASN A 456      -4.812 -61.824  44.409  1.00  0.73
ATOM   3605  O   ASN A 456      -4.925 -62.845  43.738  1.00  0.73
ATOM   3606  CB  ASN A 456      -7.232 -61.975  44.928  1.00  0.73
ATOM   3607  CG  ASN A 456      -8.284 -61.948  46.027  1.00  0.73
ATOM   3608  OD1 ASN A 456      -8.015 -62.077  47.216  1.00  0.73
ATOM   3609  ND2 ASN A 456      -9.566 -61.795  45.616  1.00  0.73
ATOM   3610  N   TYR A 457      -3.779 -60.990  44.218  1.00  0.73
ATOM   3611  CA  TYR A 457      -2.710 -61.264  43.267  1.00  0.73
ATOM   3612  C   TYR A 457      -1.811 -62.432  43.674  1.00  0.73
ATOM   3613  O   TYR A 457      -1.621 -62.718  44.856  1.00  0.73
ATOM   3614  CB  TYR A 457      -1.812 -60.025  43.041  1.00  0.73
ATOM   3615  CG  TYR A 457      -2.564 -58.885  42.408  1.00  0.73
ATOM   3616  CD1 TYR A 457      -3.206 -57.925  43.207  1.00  0.73
ATOM   3617  CD2 TYR A 457      -2.559 -58.709  41.014  1.00  0.73
ATOM   3618  CE1 TYR A 457      -3.787 -56.786  42.630  1.00  0.73
ATOM   3619  CE2 TYR A 457      -3.161 -57.583  40.433  1.00  0.73
ATOM   3620  CZ  TYR A 457      -3.766 -56.617  41.244  1.00  0.73
ATOM   3621  OH  TYR A 457      -4.337 -55.460  40.679  1.00  0.73
ATOM   3622  N   ASP A 458      -1.214 -63.139  42.693  1.00  0.80
ATOM   3623  CA  ASP A 458      -0.302 -64.229  42.985  1.00  0.80
ATOM   3624  C   ASP A 458       1.058 -63.758  43.526  1.00  0.80
ATOM   3625  O   ASP A 458       1.476 -62.602  43.415  1.00  0.80
ATOM   3626  CB  ASP A 458      -0.114 -65.149  41.740  1.00  0.80
ATOM   3627  CG  ASP A 458       0.541 -66.476  42.106  1.00  0.80
ATOM   3628  OD1 ASP A 458      -0.148 -67.337  42.700  1.00  0.80
ATOM   3629  OD2 ASP A 458       1.784 -66.584  41.918  1.00  0.80
ATOM   3630  N   LYS A 459       1.824 -64.708  44.094  1.00  0.76
ATOM   3631  CA  LYS A 459       3.203 -64.542  44.495  1.00  0.76
ATOM   3632  C   LYS A 459       4.100 -64.149  43.321  1.00  0.76
ATOM   3633  O   LYS A 459       5.012 -63.331  43.464  1.00  0.76
ATOM   3634  CB  LYS A 459       3.739 -65.853  45.135  1.00  0.76
ATOM   3635  CG  LYS A 459       3.102 -66.203  46.492  1.00  0.76
ATOM   3636  CD  LYS A 459       3.687 -67.498  47.085  1.00  0.76
ATOM   3637  CE  LYS A 459       3.101 -67.855  48.454  1.00  0.76
ATOM   3638  NZ  LYS A 459       3.690 -69.123  48.941  1.00  0.76
ATOM   3639  N   SER A 460       3.846 -64.698  42.114  1.00  0.81
ATOM   3640  CA  SER A 460       4.538 -64.293  40.895  1.00  0.81
ATOM   3641  C   SER A 460       4.287 -62.844  40.494  1.00  0.81
ATOM   3642  O   SER A 460       5.213 -62.092  40.190  1.00  0.81
ATOM   3643  CB  SER A 460       4.180 -65.214  39.696  1.00  0.81
ATOM   3644  OG  SER A 460       2.835 -65.045  39.242  1.00  0.81
ATOM   3645  N   GLU A 461       3.012 -62.413  40.547  1.00  0.76
ATOM   3646  CA  GLU A 461       2.539 -61.069  40.270  1.00  0.76
ATOM   3647  C   GLU A 461       3.133 -60.041  41.225  1.00  0.76
ATOM   3648  O   GLU A 461       3.518 -58.942  40.823  1.00  0.76
ATOM   3649  CB  GLU A 461       0.987 -61.011  40.306  1.00  0.76
ATOM   3650  CG  GLU A 461       0.318 -61.627  39.046  1.00  0.76
ATOM   3651  CD  GLU A 461      -1.200 -61.659  39.111  1.00  0.76
ATOM   3652  OE1 GLU A 461      -1.718 -62.315  40.047  1.00  0.76
ATOM   3653  OE2 GLU A 461      -1.880 -61.028  38.260  1.00  0.76
ATOM   3654  N   ILE A 462       3.283 -60.387  42.522  1.00  0.77
ATOM   3655  CA  ILE A 462       4.009 -59.579  43.503  1.00  0.77
ATOM   3656  C   ILE A 462       5.464 -59.342  43.117  1.00  0.77
ATOM   3657  O   ILE A 462       5.950 -58.210  43.130  1.00  0.77
ATOM   3658  CB  ILE A 462       3.959 -60.249  44.887  1.00  0.77
ATOM   3659  CG1 ILE A 462       2.542 -60.084  45.487  1.00  0.77
ATOM   3660  CG2 ILE A 462       5.098 -59.798  45.844  1.00  0.77
ATOM   3661  CD1 ILE A 462       2.314 -60.846  46.798  1.00  0.77
ATOM   3662  N   ALA A 463       6.201 -60.397  42.719  1.00  0.84
ATOM   3663  CA  ALA A 463       7.572 -60.287  42.259  1.00  0.84
ATOM   3664  C   ALA A 463       7.709 -59.500  40.962  1.00  0.84
ATOM   3665  O   ALA A 463       8.611 -58.678  40.794  1.00  0.84
ATOM   3666  CB  ALA A 463       8.167 -61.696  42.111  1.00  0.84
ATOM   3667  N   LEU A 464       6.769 -59.702  40.022  1.00  0.79
ATOM   3668  CA  LEU A 464       6.676 -58.936  38.797  1.00  0.79
ATOM   3669  C   LEU A 464       6.470 -57.445  39.036  1.00  0.79
ATOM   3670  O   LEU A 464       7.152 -56.603  38.457  1.00  0.79
ATOM   3671  CB  LEU A 464       5.508 -59.483  37.943  1.00  0.79
ATOM   3672  CG  LEU A 464       5.345 -58.821  36.563  1.00  0.79
ATOM   3673  CD1 LEU A 464       6.641 -58.906  35.756  1.00  0.79
ATOM   3674  CD2 LEU A 464       4.196 -59.469  35.785  1.00  0.79
ATOM   3675  N   SER A 465       5.563 -57.086  39.960  1.00  0.84
ATOM   3676  CA  SER A 465       5.298 -55.715  40.380  1.00  0.84
ATOM   3677  C   SER A 465       6.525 -55.035  40.976  1.00  0.84
ATOM   3678  O   SER A 465       6.880 -53.913  40.621  1.00  0.84
ATOM   3679  CB  SER A 465       4.140 -55.738  41.407  1.00  0.84
ATOM   3680  OG  SER A 465       3.637 -54.445  41.704  1.00  0.84
ATOM   3681  N   LYS A 466       7.279 -55.753  41.834  1.00  0.79
ATOM   3682  CA  LYS A 466       8.558 -55.287  42.353  1.00  0.79
ATOM   3683  C   LYS A 466       9.618 -55.027  41.278  1.00  0.79
ATOM   3684  O   LYS A 466      10.324 -54.024  41.326  1.00  0.79
ATOM   3685  CB  LYS A 466       9.117 -56.271  43.410  1.00  0.79
ATOM   3686  CG  LYS A 466       8.272 -56.326  44.694  1.00  0.79
ATOM   3687  CD  LYS A 466       8.825 -57.315  45.734  1.00  0.79
ATOM   3688  CE  LYS A 466       7.992 -57.326  47.018  1.00  0.79
ATOM   3689  NZ  LYS A 466       8.581 -58.261  47.997  1.00  0.79
ATOM   3690  N   ARG A 467       9.728 -55.887  40.238  1.00  0.74
ATOM   3691  CA  ARG A 467      10.572 -55.606  39.077  1.00  0.74
ATOM   3692  C   ARG A 467      10.188 -54.320  38.338  1.00  0.74
ATOM   3693  O   ARG A 467      11.043 -53.522  37.961  1.00  0.74
ATOM   3694  CB  ARG A 467      10.482 -56.739  38.015  1.00  0.74
ATOM   3695  CG  ARG A 467      11.203 -58.057  38.355  1.00  0.74
ATOM   3696  CD  ARG A 467      10.923 -59.181  37.339  1.00  0.74
ATOM   3697  NE  ARG A 467      11.355 -58.717  35.972  1.00  0.74
ATOM   3698  CZ  ARG A 467      10.748 -59.050  34.821  1.00  0.74
ATOM   3699  NH1 ARG A 467       9.665 -59.817  34.789  1.00  0.74
ATOM   3700  NH2 ARG A 467      11.250 -58.591  33.677  1.00  0.74
ATOM   3701  N   MET A 468       8.880 -54.092  38.110  1.00  0.82
ATOM   3702  CA  MET A 468       8.380 -52.913  37.421  1.00  0.82
ATOM   3703  C   MET A 468       8.635 -51.617  38.158  1.00  0.82
ATOM   3704  O   MET A 468       9.077 -50.631  37.567  1.00  0.82
ATOM   3705  CB  MET A 468       6.869 -53.041  37.128  1.00  0.82
ATOM   3706  CG  MET A 468       6.545 -54.166  36.132  1.00  0.82
ATOM   3707  SD  MET A 468       7.397 -54.014  34.546  1.00  0.82
ATOM   3708  CE  MET A 468       7.055 -55.735  34.099  1.00  0.82
ATOM   3709  N   MET A 469       8.424 -51.610  39.486  1.00  0.82
ATOM   3710  CA  MET A 469       8.770 -50.487  40.335  1.00  0.82
ATOM   3711  C   MET A 469      10.250 -50.148  40.283  1.00  0.82
ATOM   3712  O   MET A 469      10.616 -48.985  40.116  1.00  0.82
ATOM   3713  CB  MET A 469       8.354 -50.786  41.787  1.00  0.82
ATOM   3714  CG  MET A 469       6.830 -50.727  41.967  1.00  0.82
ATOM   3715  SD  MET A 469       6.310 -50.620  43.690  1.00  0.82
ATOM   3716  CE  MET A 469       6.899 -52.260  44.188  1.00  0.82
ATOM   3717  N   GLY A 470      11.130 -51.171  40.324  1.00  0.85
ATOM   3718  CA  GLY A 470      12.570 -50.973  40.191  1.00  0.85
ATOM   3719  C   GLY A 470      13.005 -50.407  38.866  1.00  0.85
ATOM   3720  O   GLY A 470      13.843 -49.512  38.810  1.00  0.85
ATOM   3721  N   TYR A 471      12.412 -50.850  37.737  1.00  0.79
ATOM   3722  CA  TYR A 471      12.694 -50.249  36.437  1.00  0.79
ATOM   3723  C   TYR A 471      12.289 -48.777  36.361  1.00  0.79
ATOM   3724  O   TYR A 471      13.048 -47.921  35.903  1.00  0.79
ATOM   3725  CB  TYR A 471      11.925 -50.965  35.289  1.00  0.79
ATOM   3726  CG  TYR A 471      12.362 -52.383  35.005  1.00  0.79
ATOM   3727  CD1 TYR A 471      13.712 -52.778  34.943  1.00  0.79
ATOM   3728  CD2 TYR A 471      11.374 -53.337  34.705  1.00  0.79
ATOM   3729  CE1 TYR A 471      14.058 -54.099  34.603  1.00  0.79
ATOM   3730  CE2 TYR A 471      11.716 -54.651  34.359  1.00  0.79
ATOM   3731  CZ  TYR A 471      13.059 -55.030  34.290  1.00  0.79
ATOM   3732  OH  TYR A 471      13.380 -56.336  33.844  1.00  0.79
ATOM   3733  N   TRP A 472      11.072 -48.443  36.835  1.00  0.82
ATOM   3734  CA  TRP A 472      10.543 -47.089  36.819  1.00  0.82
ATOM   3735  C   TRP A 472      11.333 -46.148  37.720  1.00  0.82
ATOM   3736  O   TRP A 472      11.690 -45.034  37.333  1.00  0.82
ATOM   3737  CB  TRP A 472       9.033 -47.094  37.207  1.00  0.82
ATOM   3738  CG  TRP A 472       8.045 -46.974  36.045  1.00  0.82
ATOM   3739  CD1 TRP A 472       7.106 -45.996  35.851  1.00  0.82
ATOM   3740  CD2 TRP A 472       7.890 -47.897  34.944  1.00  0.82
ATOM   3741  NE1 TRP A 472       6.388 -46.235  34.697  1.00  0.82
ATOM   3742  CE2 TRP A 472       6.863 -47.387  34.120  1.00  0.82
ATOM   3743  CE3 TRP A 472       8.531 -49.093  34.622  1.00  0.82
ATOM   3744  CZ2 TRP A 472       6.480 -48.049  32.961  1.00  0.82
ATOM   3745  CZ3 TRP A 472       8.139 -49.767  33.455  1.00  0.82
ATOM   3746  CH2 TRP A 472       7.131 -49.247  32.631  1.00  0.82
ATOM   3747  N   THR A 473      11.672 -46.586  38.945  1.00  0.80
ATOM   3748  CA  THR A 473      12.515 -45.815  39.848  1.00  0.80
ATOM   3749  C   THR A 473      13.944 -45.673  39.382  1.00  0.80
ATOM   3750  O   THR A 473      14.511 -44.585  39.479  1.00  0.80
ATOM   3751  CB  THR A 473      12.514 -46.359  41.254  1.00  0.80
ATOM   3752  OG1 THR A 473      11.198 -46.261  41.775  1.00  0.80
ATOM   3753  CG2 THR A 473      13.427 -45.551  42.187  1.00  0.80
ATOM   3754  N   ASN A 474      14.579 -46.729  38.822  1.00  0.78
ATOM   3755  CA  ASN A 474      15.915 -46.616  38.240  1.00  0.78
ATOM   3756  C   ASN A 474      15.964 -45.570  37.141  1.00  0.78
ATOM   3757  O   ASN A 474      16.849 -44.718  37.118  1.00  0.78
ATOM   3758  CB  ASN A 474      16.387 -47.936  37.588  1.00  0.78
ATOM   3759  CG  ASN A 474      16.878 -48.922  38.630  1.00  0.78
ATOM   3760  OD1 ASN A 474      17.156 -48.597  39.785  1.00  0.78
ATOM   3761  ND2 ASN A 474      17.039 -50.187  38.182  1.00  0.78
ATOM   3762  N   PHE A 475      14.944 -45.557  36.259  1.00  0.80
ATOM   3763  CA  PHE A 475      14.785 -44.519  35.261  1.00  0.80
ATOM   3764  C   PHE A 475      14.670 -43.131  35.894  1.00  0.80
ATOM   3765  O   PHE A 475      15.393 -42.216  35.519  1.00  0.80
ATOM   3766  CB  PHE A 475      13.556 -44.850  34.372  1.00  0.80
ATOM   3767  CG  PHE A 475      13.375 -43.832  33.285  1.00  0.80
ATOM   3768  CD1 PHE A 475      14.192 -43.842  32.144  1.00  0.80
ATOM   3769  CD2 PHE A 475      12.440 -42.798  33.453  1.00  0.80
ATOM   3770  CE1 PHE A 475      14.093 -42.818  31.194  1.00  0.80
ATOM   3771  CE2 PHE A 475      12.339 -41.772  32.510  1.00  0.80
ATOM   3772  CZ  PHE A 475      13.174 -41.779  31.390  1.00  0.80
ATOM   3773  N   ALA A 476      13.843 -42.955  36.938  1.00  0.84
ATOM   3774  CA  ALA A 476      13.740 -41.693  37.643  1.00  0.84
ATOM   3775  C   ALA A 476      15.036 -41.195  38.288  1.00  0.84
ATOM   3776  O   ALA A 476      15.354 -40.009  38.245  1.00  0.84
ATOM   3777  CB  ALA A 476      12.632 -41.784  38.710  1.00  0.84
ATOM   3778  N   LYS A 477      15.818 -42.097  38.903  1.00  0.77
ATOM   3779  CA  LYS A 477      17.117 -41.771  39.457  1.00  0.77
ATOM   3780  C   LYS A 477      18.210 -41.489  38.420  1.00  0.77
ATOM   3781  O   LYS A 477      18.985 -40.548  38.590  1.00  0.77
ATOM   3782  CB  LYS A 477      17.568 -42.884  40.443  1.00  0.77
ATOM   3783  CG  LYS A 477      16.665 -42.985  41.692  1.00  0.77
ATOM   3784  CD  LYS A 477      17.088 -44.087  42.687  1.00  0.77
ATOM   3785  CE  LYS A 477      16.178 -44.155  43.928  1.00  0.77
ATOM   3786  NZ  LYS A 477      16.451 -45.362  44.746  1.00  0.77
ATOM   3787  N   THR A 478      18.331 -42.294  37.338  1.00  0.80
ATOM   3788  CA  THR A 478      19.518 -42.246  36.468  1.00  0.80
ATOM   3789  C   THR A 478      19.247 -41.967  35.007  1.00  0.80
ATOM   3790  O   THR A 478      20.167 -41.664  34.250  1.00  0.80
ATOM   3791  CB  THR A 478      20.328 -43.552  36.478  1.00  0.80
ATOM   3792  OG1 THR A 478      19.617 -44.634  35.882  1.00  0.80
ATOM   3793  CG2 THR A 478      20.648 -43.948  37.925  1.00  0.80
ATOM   3794  N   GLY A 479      17.987 -42.064  34.547  1.00  0.85
ATOM   3795  CA  GLY A 479      17.666 -42.013  33.125  1.00  0.85
ATOM   3796  C   GLY A 479      17.799 -43.313  32.394  1.00  0.85
ATOM   3797  O   GLY A 479      17.723 -43.361  31.170  1.00  0.85
ATOM   3798  N   ASN A 480      18.012 -44.412  33.128  1.00  0.81
ATOM   3799  CA  ASN A 480      18.184 -45.732  32.570  1.00  0.81
ATOM   3800  C   ASN A 480      17.409 -46.708  33.450  1.00  0.81
ATOM   3801  O   ASN A 480      17.643 -46.720  34.655  1.00  0.81
ATOM   3802  CB  ASN A 480      19.709 -46.034  32.545  1.00  0.81
ATOM   3803  CG  ASN A 480      20.068 -47.309  31.791  1.00  0.81
ATOM   3804  OD1 ASN A 480      19.340 -48.301  31.800  1.00  0.81
ATOM   3805  ND2 ASN A 480      21.240 -47.299  31.115  1.00  0.81
ATOM   3806  N   PRO A 481      16.488 -47.544  32.973  1.00  0.85
ATOM   3807  CA  PRO A 481      15.752 -48.449  33.846  1.00  0.85
ATOM   3808  C   PRO A 481      16.588 -49.641  34.260  1.00  0.85
ATOM   3809  O   PRO A 481      16.212 -50.339  35.200  1.00  0.85
ATOM   3810  CB  PRO A 481      14.573 -48.898  32.968  1.00  0.85
ATOM   3811  CG  PRO A 481      15.109 -48.828  31.535  1.00  0.85
ATOM   3812  CD  PRO A 481      16.035 -47.616  31.580  1.00  0.85
ATOM   3813  N   SER A 482      17.684 -49.938  33.543  1.00  0.74
ATOM   3814  CA  SER A 482      18.441 -51.165  33.709  1.00  0.74
ATOM   3815  C   SER A 482      19.053 -51.365  35.087  1.00  0.74
ATOM   3816  O   SER A 482      19.660 -50.471  35.673  1.00  0.74
ATOM   3817  CB  SER A 482      19.563 -51.281  32.646  1.00  0.74
ATOM   3818  OG  SER A 482      20.061 -52.617  32.513  1.00  0.74
ATOM   3819  N   LEU A 483      18.933 -52.592  35.627  1.00  0.62
ATOM   3820  CA  LEU A 483      19.668 -53.018  36.799  1.00  0.62
ATOM   3821  C   LEU A 483      21.138 -53.258  36.443  1.00  0.62
ATOM   3822  O   LEU A 483      21.552 -53.193  35.284  1.00  0.62
ATOM   3823  CB  LEU A 483      19.057 -54.317  37.404  1.00  0.62
ATOM   3824  CG  LEU A 483      17.620 -54.185  37.959  1.00  0.62
ATOM   3825  CD1 LEU A 483      17.019 -55.568  38.252  1.00  0.62
ATOM   3826  CD2 LEU A 483      17.559 -53.340  39.240  1.00  0.62
ATOM   3827  N   SER A 484      21.989 -53.548  37.448  1.00  0.55
ATOM   3828  CA  SER A 484      23.344 -54.037  37.207  1.00  0.55
ATOM   3829  C   SER A 484      23.367 -55.314  36.369  1.00  0.55
ATOM   3830  O   SER A 484      22.460 -56.139  36.453  1.00  0.55
ATOM   3831  CB  SER A 484      24.078 -54.308  38.542  1.00  0.55
ATOM   3832  OG  SER A 484      25.467 -54.574  38.344  1.00  0.55
ATOM   3833  N   ALA A 485      24.380 -55.474  35.493  1.00  0.57
ATOM   3834  CA  ALA A 485      24.429 -56.556  34.530  1.00  0.57
ATOM   3835  C   ALA A 485      24.441 -57.963  35.143  1.00  0.57
ATOM   3836  O   ALA A 485      25.101 -58.219  36.146  1.00  0.57
ATOM   3837  CB  ALA A 485      25.633 -56.370  33.585  1.00  0.57
ATOM   3838  N   ASP A 486      23.695 -58.893  34.511  1.00  0.51
ATOM   3839  CA  ASP A 486      23.427 -60.230  35.010  1.00  0.51
ATOM   3840  C   ASP A 486      23.149 -61.141  33.807  1.00  0.51
ATOM   3841  O   ASP A 486      23.272 -60.712  32.659  1.00  0.51
ATOM   3842  CB  ASP A 486      22.232 -60.228  36.002  1.00  0.51
ATOM   3843  CG  ASP A 486      22.229 -61.437  36.930  1.00  0.51
ATOM   3844  OD1 ASP A 486      23.047 -62.368  36.705  1.00  0.51
ATOM   3845  OD2 ASP A 486      21.380 -61.453  37.852  1.00  0.51
ATOM   3846  N   GLY A 487      22.803 -62.427  34.027  1.00  0.60
ATOM   3847  CA  GLY A 487      22.499 -63.403  32.987  1.00  0.60
ATOM   3848  C   GLY A 487      21.014 -63.611  32.744  1.00  0.60
ATOM   3849  O   GLY A 487      20.192 -63.498  33.642  1.00  0.60
ATOM   3850  N   THR A 488      20.552 -63.980  31.530  1.00  0.54
ATOM   3851  CA  THR A 488      21.209 -64.039  30.222  1.00  0.54
ATOM   3852  C   THR A 488      21.529 -62.654  29.714  1.00  0.54
ATOM   3853  O   THR A 488      20.622 -61.888  29.405  1.00  0.54
ATOM   3854  CB  THR A 488      20.324 -64.714  29.167  1.00  0.54
ATOM   3855  OG1 THR A 488      20.067 -66.053  29.553  1.00  0.54
ATOM   3856  CG2 THR A 488      20.973 -64.776  27.774  1.00  0.54
ATOM   3857  N   TRP A 489      22.824 -62.297  29.583  1.00  0.42
ATOM   3858  CA  TRP A 489      23.305 -60.924  29.420  1.00  0.42
ATOM   3859  C   TRP A 489      22.604 -60.063  28.366  1.00  0.42
ATOM   3860  O   TRP A 489      22.084 -58.997  28.683  1.00  0.42
ATOM   3861  CB  TRP A 489      24.846 -60.960  29.190  1.00  0.42
ATOM   3862  CG  TRP A 489      25.539 -59.611  29.073  1.00  0.42
ATOM   3863  CD1 TRP A 489      26.001 -58.778  30.056  1.00  0.42
ATOM   3864  CD2 TRP A 489      25.769 -58.926  27.825  1.00  0.42
ATOM   3865  NE1 TRP A 489      26.495 -57.612  29.503  1.00  0.42
ATOM   3866  CE2 TRP A 489      26.341 -57.683  28.135  1.00  0.42
ATOM   3867  CE3 TRP A 489      25.508 -59.290  26.505  1.00  0.42
ATOM   3868  CZ2 TRP A 489      26.639 -56.763  27.137  1.00  0.42
ATOM   3869  CZ3 TRP A 489      25.792 -58.359  25.495  1.00  0.42
ATOM   3870  CH2 TRP A 489      26.340 -57.107  25.807  1.00  0.42
ATOM   3871  N   THR A 490      22.518 -60.519  27.099  1.00  0.55
ATOM   3872  CA  THR A 490      21.915 -59.730  26.022  1.00  0.55
ATOM   3873  C   THR A 490      20.445 -59.429  26.224  1.00  0.55
ATOM   3874  O   THR A 490      19.993 -58.305  26.047  1.00  0.55
ATOM   3875  CB  THR A 490      22.033 -60.435  24.676  1.00  0.55
ATOM   3876  OG1 THR A 490      23.391 -60.754  24.419  1.00  0.55
ATOM   3877  CG2 THR A 490      21.535 -59.565  23.513  1.00  0.55
ATOM   3878  N   ALA A 491      19.650 -60.440  26.618  1.00  0.62
ATOM   3879  CA  ALA A 491      18.222 -60.274  26.792  1.00  0.62
ATOM   3880  C   ALA A 491      17.851 -59.665  28.135  1.00  0.62
ATOM   3881  O   ALA A 491      16.813 -59.030  28.289  1.00  0.62
ATOM   3882  CB  ALA A 491      17.580 -61.661  26.636  1.00  0.62
ATOM   3883  N   ASN A 492      18.727 -59.823  29.142  1.00  0.59
ATOM   3884  CA  ASN A 492      18.586 -59.203  30.441  1.00  0.59
ATOM   3885  C   ASN A 492      18.705 -57.682  30.381  1.00  0.59
ATOM   3886  O   ASN A 492      17.999 -56.962  31.083  1.00  0.59
ATOM   3887  CB  ASN A 492      19.621 -59.820  31.411  1.00  0.59
ATOM   3888  CG  ASN A 492      19.344 -59.424  32.853  1.00  0.59
ATOM   3889  OD1 ASN A 492      18.269 -59.687  33.391  1.00  0.59
ATOM   3890  ND2 ASN A 492      20.333 -58.763  33.491  1.00  0.59
ATOM   3891  N   TYR A 493      19.617 -57.150  29.543  1.00  0.56
ATOM   3892  CA  TYR A 493      19.706 -55.720  29.304  1.00  0.56
ATOM   3893  C   TYR A 493      18.468 -55.130  28.609  1.00  0.56
ATOM   3894  O   TYR A 493      17.867 -55.745  27.732  1.00  0.56
ATOM   3895  CB  TYR A 493      21.008 -55.413  28.509  1.00  0.56
ATOM   3896  CG  TYR A 493      21.272 -53.935  28.370  1.00  0.56
ATOM   3897  CD1 TYR A 493      21.577 -53.160  29.500  1.00  0.56
ATOM   3898  CD2 TYR A 493      21.170 -53.305  27.119  1.00  0.56
ATOM   3899  CE1 TYR A 493      21.749 -51.772  29.388  1.00  0.56
ATOM   3900  CE2 TYR A 493      21.327 -51.914  27.010  1.00  0.56
ATOM   3901  CZ  TYR A 493      21.603 -51.147  28.148  1.00  0.56
ATOM   3902  OH  TYR A 493      21.725 -49.744  28.060  1.00  0.56
ATOM   3903  N   TRP A 494      18.064 -53.887  28.960  1.00  0.66
ATOM   3904  CA  TRP A 494      17.020 -53.182  28.241  1.00  0.66
ATOM   3905  C   TRP A 494      17.678 -52.214  27.261  1.00  0.66
ATOM   3906  O   TRP A 494      18.215 -51.196  27.701  1.00  0.66
ATOM   3907  CB  TRP A 494      16.097 -52.405  29.226  1.00  0.66
ATOM   3908  CG  TRP A 494      14.842 -51.748  28.645  1.00  0.66
ATOM   3909  CD1 TRP A 494      14.550 -51.394  27.353  1.00  0.66
ATOM   3910  CD2 TRP A 494      13.657 -51.445  29.411  1.00  0.66
ATOM   3911  NE1 TRP A 494      13.288 -50.855  27.270  1.00  0.66
ATOM   3912  CE2 TRP A 494      12.732 -50.863  28.521  1.00  0.66
ATOM   3913  CE3 TRP A 494      13.328 -51.654  30.753  1.00  0.66
ATOM   3914  CZ2 TRP A 494      11.488 -50.444  28.955  1.00  0.66
ATOM   3915  CZ3 TRP A 494      12.042 -51.278  31.178  1.00  0.66
ATOM   3916  CH2 TRP A 494      11.137 -50.675  30.293  1.00  0.66
ATOM   3917  N   PRO A 495      17.682 -52.451  25.951  1.00  0.75
ATOM   3918  CA  PRO A 495      18.344 -51.566  25.007  1.00  0.75
ATOM   3919  C   PRO A 495      17.515 -50.353  24.644  1.00  0.75
ATOM   3920  O   PRO A 495      16.287 -50.368  24.697  1.00  0.75
ATOM   3921  CB  PRO A 495      18.573 -52.453  23.783  1.00  0.75
ATOM   3922  CG  PRO A 495      17.399 -53.430  23.813  1.00  0.75
ATOM   3923  CD  PRO A 495      17.180 -53.666  25.302  1.00  0.75
ATOM   3924  N   LEU A 496      18.198 -49.252  24.297  1.00  0.76
ATOM   3925  CA  LEU A 496      17.608 -48.031  23.811  1.00  0.76
ATOM   3926  C   LEU A 496      16.880 -48.210  22.478  1.00  0.76
ATOM   3927  O   LEU A 496      17.357 -48.859  21.548  1.00  0.76
ATOM   3928  CB  LEU A 496      18.713 -46.955  23.640  1.00  0.76
ATOM   3929  CG  LEU A 496      19.270 -46.324  24.939  1.00  0.76
ATOM   3930  CD1 LEU A 496      19.987 -47.297  25.889  1.00  0.76
ATOM   3931  CD2 LEU A 496      20.235 -45.189  24.580  1.00  0.76
ATOM   3932  N   HIS A 497      15.702 -47.581  22.341  1.00  0.76
ATOM   3933  CA  HIS A 497      14.953 -47.553  21.106  1.00  0.76
ATOM   3934  C   HIS A 497      15.557 -46.553  20.145  1.00  0.76
ATOM   3935  O   HIS A 497      15.919 -45.435  20.508  1.00  0.76
ATOM   3936  CB  HIS A 497      13.467 -47.219  21.357  1.00  0.76
ATOM   3937  CG  HIS A 497      12.570 -47.403  20.166  1.00  0.76
ATOM   3938  ND1 HIS A 497      12.382 -46.372  19.267  1.00  0.76
ATOM   3939  CD2 HIS A 497      11.859 -48.489  19.778  1.00  0.76
ATOM   3940  CE1 HIS A 497      11.565 -46.849  18.355  1.00  0.76
ATOM   3941  NE2 HIS A 497      11.212 -48.130  18.616  1.00  0.76
ATOM   3942  N   THR A 498      15.698 -46.952  18.873  1.00  0.76
ATOM   3943  CA  THR A 498      16.251 -46.089  17.844  1.00  0.76
ATOM   3944  C   THR A 498      15.371 -46.210  16.625  1.00  0.76
ATOM   3945  O   THR A 498      14.693 -47.228  16.479  1.00  0.76
ATOM   3946  CB  THR A 498      17.717 -46.380  17.475  1.00  0.76
ATOM   3947  OG1 THR A 498      17.930 -47.685  16.947  1.00  0.76
ATOM   3948  CG2 THR A 498      18.613 -46.232  18.714  1.00  0.76
ATOM   3949  N   PRO A 499      15.308 -45.247  15.704  1.00  0.77
ATOM   3950  CA  PRO A 499      14.382 -45.308  14.574  1.00  0.77
ATOM   3951  C   PRO A 499      14.699 -46.431  13.612  1.00  0.77
ATOM   3952  O   PRO A 499      13.798 -46.869  12.901  1.00  0.77
ATOM   3953  CB  PRO A 499      14.523 -43.929  13.908  1.00  0.77
ATOM   3954  CG  PRO A 499      15.910 -43.453  14.339  1.00  0.77
ATOM   3955  CD  PRO A 499      15.969 -43.939  15.779  1.00  0.77
ATOM   3956  N   THR A 500      15.964 -46.880  13.549  1.00  0.68
ATOM   3957  CA  THR A 500      16.382 -47.927  12.630  1.00  0.68
ATOM   3958  C   THR A 500      16.171 -49.308  13.203  1.00  0.68
ATOM   3959  O   THR A 500      15.446 -50.115  12.630  1.00  0.68
ATOM   3960  CB  THR A 500      17.863 -47.793  12.293  1.00  0.68
ATOM   3961  OG1 THR A 500      18.110 -46.541  11.679  1.00  0.68
ATOM   3962  CG2 THR A 500      18.354 -48.876  11.324  1.00  0.68
ATOM   3963  N   LYS A 501      16.780 -49.626  14.369  1.00  0.65
ATOM   3964  CA  LYS A 501      16.675 -50.960  14.948  1.00  0.65
ATOM   3965  C   LYS A 501      15.353 -51.194  15.656  1.00  0.65
ATOM   3966  O   LYS A 501      14.832 -52.302  15.680  1.00  0.65
ATOM   3967  CB  LYS A 501      17.844 -51.245  15.924  1.00  0.65
ATOM   3968  CG  LYS A 501      19.197 -51.443  15.220  1.00  0.65
ATOM   3969  CD  LYS A 501      20.320 -51.779  16.216  1.00  0.65
ATOM   3970  CE  LYS A 501      21.658 -52.086  15.545  1.00  0.65
ATOM   3971  NZ  LYS A 501      22.662 -52.400  16.583  1.00  0.65
ATOM   3972  N   GLN A 502      14.759 -50.131  16.238  1.00  0.68
ATOM   3973  CA  GLN A 502      13.417 -50.150  16.797  1.00  0.68
ATOM   3974  C   GLN A 502      13.217 -51.127  17.948  1.00  0.68
ATOM   3975  O   GLN A 502      12.125 -51.668  18.127  1.00  0.68
ATOM   3976  CB  GLN A 502      12.354 -50.383  15.687  1.00  0.68
ATOM   3977  CG  GLN A 502      12.362 -49.296  14.592  1.00  0.68
ATOM   3978  CD  GLN A 502      11.492 -49.703  13.404  1.00  0.68
ATOM   3979  OE1 GLN A 502      10.261 -49.712  13.494  1.00  0.68
ATOM   3980  NE2 GLN A 502      12.145 -50.038  12.267  1.00  0.68
ATOM   3981  N   GLU A 503      14.274 -51.350  18.757  1.00  0.71
ATOM   3982  CA  GLU A 503      14.293 -52.330  19.827  1.00  0.71
ATOM   3983  C   GLU A 503      13.457 -51.943  21.038  1.00  0.71
ATOM   3984  O   GLU A 503      13.451 -50.804  21.510  1.00  0.71
ATOM   3985  CB  GLU A 503      15.736 -52.710  20.259  1.00  0.71
ATOM   3986  CG  GLU A 503      16.567 -53.420  19.151  1.00  0.71
ATOM   3987  CD  GLU A 503      18.048 -53.613  19.504  1.00  0.71
ATOM   3988  OE1 GLU A 503      18.411 -53.438  20.693  1.00  0.71
ATOM   3989  OE2 GLU A 503      18.857 -53.889  18.576  1.00  0.71
ATOM   3990  N   VAL A 504      12.690 -52.915  21.556  1.00  0.77
ATOM   3991  CA  VAL A 504      11.790 -52.739  22.677  1.00  0.77
ATOM   3992  C   VAL A 504      11.866 -53.974  23.530  1.00  0.77
ATOM   3993  O   VAL A 504      12.341 -55.019  23.085  1.00  0.77
ATOM   3994  CB  VAL A 504      10.332 -52.496  22.283  1.00  0.77
ATOM   3995  CG1 VAL A 504      10.287 -51.317  21.305  1.00  0.77
ATOM   3996  CG2 VAL A 504       9.646 -53.732  21.674  1.00  0.77
ATOM   3997  N   LEU A 505      11.375 -53.901  24.780  1.00  0.76
ATOM   3998  CA  LEU A 505      11.239 -55.093  25.593  1.00  0.76
ATOM   3999  C   LEU A 505       9.804 -55.453  25.842  1.00  0.76
ATOM   4000  O   LEU A 505       8.913 -54.615  25.972  1.00  0.76
ATOM   4001  CB  LEU A 505      11.868 -54.993  26.997  1.00  0.76
ATOM   4002  CG  LEU A 505      13.386 -54.830  27.050  1.00  0.76
ATOM   4003  CD1 LEU A 505      13.784 -54.875  28.527  1.00  0.76
ATOM   4004  CD2 LEU A 505      14.114 -55.898  26.238  1.00  0.76
ATOM   4005  N   GLU A 506       9.567 -56.760  25.976  1.00  0.78
ATOM   4006  CA  GLU A 506       8.341 -57.267  26.527  1.00  0.78
ATOM   4007  C   GLU A 506       8.379 -57.343  28.051  1.00  0.78
ATOM   4008  O   GLU A 506       9.338 -57.824  28.660  1.00  0.78
ATOM   4009  CB  GLU A 506       8.047 -58.642  25.926  1.00  0.78
ATOM   4010  CG  GLU A 506       6.654 -59.150  26.318  1.00  0.78
ATOM   4011  CD  GLU A 506       6.287 -60.401  25.580  1.00  0.78
ATOM   4012  OE1 GLU A 506       7.121 -60.917  24.799  1.00  0.78
ATOM   4013  OE2 GLU A 506       5.183 -60.945  25.844  1.00  0.78
ATOM   4014  N   LEU A 507       7.316 -56.837  28.703  1.00  0.79
ATOM   4015  CA  LEU A 507       7.157 -56.808  30.135  1.00  0.79
ATOM   4016  C   LEU A 507       6.050 -57.764  30.568  1.00  0.79
ATOM   4017  O   LEU A 507       4.859 -57.473  30.443  1.00  0.79
ATOM   4018  CB  LEU A 507       6.771 -55.373  30.578  1.00  0.79
ATOM   4019  CG  LEU A 507       7.849 -54.284  30.393  1.00  0.79
ATOM   4020  CD1 LEU A 507       7.317 -52.949  30.933  1.00  0.79
ATOM   4021  CD2 LEU A 507       9.184 -54.619  31.071  1.00  0.79
ATOM   4022  N   ASN A 508       6.450 -58.924  31.128  1.00  0.78
ATOM   4023  CA  ASN A 508       5.575 -59.944  31.678  1.00  0.78
ATOM   4024  C   ASN A 508       6.314 -60.733  32.750  1.00  0.78
ATOM   4025  O   ASN A 508       7.448 -60.394  33.103  1.00  0.78
ATOM   4026  CB  ASN A 508       4.936 -60.873  30.607  1.00  0.78
ATOM   4027  CG  ASN A 508       5.930 -61.681  29.782  1.00  0.78
ATOM   4028  OD1 ASN A 508       6.973 -62.149  30.242  1.00  0.78
ATOM   4029  ND2 ASN A 508       5.583 -61.927  28.505  1.00  0.78
ATOM   4030  N   ALA A 509       5.683 -61.790  33.306  1.00  0.80
ATOM   4031  CA  ALA A 509       6.267 -62.690  34.287  1.00  0.80
ATOM   4032  C   ALA A 509       7.600 -63.343  33.909  1.00  0.80
ATOM   4033  O   ALA A 509       8.427 -63.622  34.778  1.00  0.80
ATOM   4034  CB  ALA A 509       5.243 -63.780  34.644  1.00  0.80
ATOM   4035  N   ASN A 510       7.866 -63.572  32.608  1.00  0.69
ATOM   4036  CA  ASN A 510       9.158 -64.047  32.145  1.00  0.69
ATOM   4037  C   ASN A 510      10.259 -62.986  32.265  1.00  0.69
ATOM   4038  O   ASN A 510      10.037 -61.788  32.461  1.00  0.69
ATOM   4039  CB  ASN A 510       9.121 -64.527  30.665  1.00  0.69
ATOM   4040  CG  ASN A 510       8.181 -65.714  30.498  1.00  0.69
ATOM   4041  OD1 ASN A 510       8.111 -66.609  31.337  1.00  0.69
ATOM   4042  ND2 ASN A 510       7.473 -65.776  29.345  1.00  0.69
ATOM   4043  N   TYR A 511      11.530 -63.410  32.124  1.00  0.59
ATOM   4044  CA  TYR A 511      12.633 -62.501  31.888  1.00  0.59
ATOM   4045  C   TYR A 511      12.432 -61.667  30.631  1.00  0.59
ATOM   4046  O   TYR A 511      11.746 -62.069  29.690  1.00  0.59
ATOM   4047  CB  TYR A 511      13.977 -63.251  31.743  1.00  0.59
ATOM   4048  CG  TYR A 511      14.333 -63.937  33.028  1.00  0.59
ATOM   4049  CD1 TYR A 511      13.941 -65.265  33.269  1.00  0.59
ATOM   4050  CD2 TYR A 511      15.074 -63.254  34.006  1.00  0.59
ATOM   4051  CE1 TYR A 511      14.270 -65.893  34.479  1.00  0.59
ATOM   4052  CE2 TYR A 511      15.415 -63.886  35.210  1.00  0.59
ATOM   4053  CZ  TYR A 511      15.011 -65.205  35.445  1.00  0.59
ATOM   4054  OH  TYR A 511      15.360 -65.843  36.649  1.00  0.59
ATOM   4055  N   SER A 512      13.018 -60.457  30.614  1.00  0.71
ATOM   4056  CA  SER A 512      12.958 -59.526  29.502  1.00  0.71
ATOM   4057  C   SER A 512      13.299 -60.138  28.146  1.00  0.71
ATOM   4058  O   SER A 512      14.279 -60.862  27.984  1.00  0.71
ATOM   4059  CB  SER A 512      13.935 -58.348  29.740  1.00  0.71
ATOM   4060  OG  SER A 512      13.584 -57.576  30.897  1.00  0.71
ATOM   4061  N   ARG A 513      12.467 -59.867  27.125  1.00  0.66
ATOM   4062  CA  ARG A 513      12.702 -60.351  25.779  1.00  0.66
ATOM   4063  C   ARG A 513      12.816 -59.160  24.853  1.00  0.66
ATOM   4064  O   ARG A 513      11.916 -58.325  24.786  1.00  0.66
ATOM   4065  CB  ARG A 513      11.572 -61.294  25.285  1.00  0.66
ATOM   4066  CG  ARG A 513      11.501 -62.626  26.061  1.00  0.66
ATOM   4067  CD  ARG A 513      10.502 -63.639  25.486  1.00  0.66
ATOM   4068  NE  ARG A 513       9.122 -63.133  25.762  1.00  0.66
ATOM   4069  CZ  ARG A 513       7.998 -63.748  25.372  1.00  0.66
ATOM   4070  NH1 ARG A 513       6.826 -63.283  25.769  1.00  0.66
ATOM   4071  NH2 ARG A 513       8.009 -64.769  24.531  1.00  0.66
ATOM   4072  N   VAL A 514      13.949 -59.050  24.129  1.00  0.70
ATOM   4073  CA  VAL A 514      14.195 -57.970  23.186  1.00  0.70
ATOM   4074  C   VAL A 514      13.523 -58.289  21.867  1.00  0.70
ATOM   4075  O   VAL A 514      13.690 -59.382  21.326  1.00  0.70
ATOM   4076  CB  VAL A 514      15.684 -57.724  22.934  1.00  0.70
ATOM   4077  CG1 VAL A 514      15.877 -56.505  22.005  1.00  0.70
ATOM   4078  CG2 VAL A 514      16.433 -57.486  24.259  1.00  0.70
ATOM   4079  N   LEU A 515      12.732 -57.344  21.329  1.00  0.66
ATOM   4080  CA  LEU A 515      12.049 -57.504  20.061  1.00  0.66
ATOM   4081  C   LEU A 515      12.173 -56.222  19.271  1.00  0.66
ATOM   4082  O   LEU A 515      12.475 -55.166  19.824  1.00  0.66
ATOM   4083  CB  LEU A 515      10.535 -57.789  20.234  1.00  0.66
ATOM   4084  CG  LEU A 515      10.192 -59.102  20.964  1.00  0.66
ATOM   4085  CD1 LEU A 515       8.685 -59.166  21.244  1.00  0.66
ATOM   4086  CD2 LEU A 515      10.639 -60.342  20.175  1.00  0.66
ATOM   4087  N   GLU A 516      11.922 -56.285  17.952  1.00  0.68
ATOM   4088  CA  GLU A 516      12.089 -55.168  17.046  1.00  0.68
ATOM   4089  C   GLU A 516      10.754 -54.726  16.464  1.00  0.68
ATOM   4090  O   GLU A 516       9.929 -55.541  16.055  1.00  0.68
ATOM   4091  CB  GLU A 516      12.977 -55.575  15.846  1.00  0.68
ATOM   4092  CG  GLU A 516      14.447 -55.921  16.195  1.00  0.68
ATOM   4093  CD  GLU A 516      15.241 -56.375  14.966  1.00  0.68
ATOM   4094  OE1 GLU A 516      14.633 -56.522  13.873  1.00  0.68
ATOM   4095  OE2 GLU A 516      16.468 -56.603  15.121  1.00  0.68
ATOM   4096  N   GLY A 517      10.512 -53.398  16.387  1.00  0.77
ATOM   4097  CA  GLY A 517       9.424 -52.843  15.582  1.00  0.77
ATOM   4098  C   GLY A 517       8.116 -52.652  16.305  1.00  0.77
ATOM   4099  O   GLY A 517       7.380 -53.592  16.589  1.00  0.77
ATOM   4100  N   LEU A 518       7.721 -51.389  16.568  1.00  0.78
ATOM   4101  CA  LEU A 518       6.435 -51.092  17.179  1.00  0.78
ATOM   4102  C   LEU A 518       5.282 -51.163  16.198  1.00  0.78
ATOM   4103  O   LEU A 518       4.791 -50.141  15.721  1.00  0.78
ATOM   4104  CB  LEU A 518       6.399 -49.695  17.833  1.00  0.78
ATOM   4105  CG  LEU A 518       7.310 -49.525  19.054  1.00  0.78
ATOM   4106  CD1 LEU A 518       7.345 -48.052  19.416  1.00  0.78
ATOM   4107  CD2 LEU A 518       6.843 -50.346  20.254  1.00  0.78
ATOM   4108  N   ARG A 519       4.856 -52.396  15.853  1.00  0.72
ATOM   4109  CA  ARG A 519       3.847 -52.674  14.843  1.00  0.72
ATOM   4110  C   ARG A 519       4.164 -51.996  13.513  1.00  0.72
ATOM   4111  O   ARG A 519       3.327 -51.339  12.897  1.00  0.72
ATOM   4112  CB  ARG A 519       2.410 -52.359  15.325  1.00  0.72
ATOM   4113  CG  ARG A 519       1.993 -53.172  16.571  1.00  0.72
ATOM   4114  CD  ARG A 519       0.480 -53.125  16.827  1.00  0.72
ATOM   4115  NE  ARG A 519       0.150 -53.961  18.032  1.00  0.72
ATOM   4116  CZ  ARG A 519      -1.112 -54.317  18.329  1.00  0.72
ATOM   4117  NH1 ARG A 519      -2.141 -53.858  17.626  1.00  0.72
ATOM   4118  NH2 ARG A 519      -1.347 -55.161  19.338  1.00  0.72
ATOM   4119  N   VAL A 520       5.424 -52.140  13.052  1.00  0.74
ATOM   4120  CA  VAL A 520       6.041 -51.294  12.037  1.00  0.74
ATOM   4121  C   VAL A 520       5.301 -51.212  10.709  1.00  0.74
ATOM   4122  O   VAL A 520       5.116 -50.127  10.163  1.00  0.74
ATOM   4123  CB  VAL A 520       7.510 -51.678  11.861  1.00  0.74
ATOM   4124  CG1 VAL A 520       7.682 -53.125  11.355  1.00  0.74
ATOM   4125  CG2 VAL A 520       8.244 -50.676  10.950  1.00  0.74
ATOM   4126  N   ASN A 521       4.789 -52.345  10.191  1.00  0.72
ATOM   4127  CA  ASN A 521       4.005 -52.392   8.967  1.00  0.72
ATOM   4128  C   ASN A 521       2.700 -51.603   9.054  1.00  0.72
ATOM   4129  O   ASN A 521       2.368 -50.808   8.181  1.00  0.72
ATOM   4130  CB  ASN A 521       3.676 -53.868   8.628  1.00  0.72
ATOM   4131  CG  ASN A 521       4.953 -54.606   8.238  1.00  0.72
ATOM   4132  OD1 ASN A 521       5.974 -54.019   7.894  1.00  0.72
ATOM   4133  ND2 ASN A 521       4.915 -55.957   8.306  1.00  0.72
ATOM   4134  N   LYS A 522       1.944 -51.757  10.159  1.00  0.73
ATOM   4135  CA  LYS A 522       0.735 -50.988  10.398  1.00  0.73
ATOM   4136  C   LYS A 522       1.029 -49.528  10.637  1.00  0.73
ATOM   4137  O   LYS A 522       0.325 -48.622  10.197  1.00  0.73
ATOM   4138  CB  LYS A 522      -0.018 -51.531  11.635  1.00  0.73
ATOM   4139  CG  LYS A 522      -0.540 -52.963  11.463  1.00  0.73
ATOM   4140  CD  LYS A 522      -1.504 -53.068  10.278  1.00  0.73
ATOM   4141  CE  LYS A 522      -2.212 -54.410  10.197  1.00  0.73
ATOM   4142  NZ  LYS A 522      -3.201 -54.325   9.123  1.00  0.73
ATOM   4143  N   CYS A 523       2.114 -49.256  11.373  1.00  0.80
ATOM   4144  CA  CYS A 523       2.445 -47.904  11.743  1.00  0.80
ATOM   4145  C   CYS A 523       3.035 -47.080  10.604  1.00  0.80
ATOM   4146  O   CYS A 523       2.922 -45.854  10.562  1.00  0.80
ATOM   4147  CB  CYS A 523       3.332 -47.891  13.009  1.00  0.80
ATOM   4148  SG  CYS A 523       3.476 -46.239  13.752  1.00  0.80
ATOM   4149  N   ALA A 524       3.609 -47.736   9.585  1.00  0.77
ATOM   4150  CA  ALA A 524       3.953 -47.100   8.334  1.00  0.77
ATOM   4151  C   ALA A 524       2.744 -46.525   7.601  1.00  0.77
ATOM   4152  O   ALA A 524       2.790 -45.405   7.091  1.00  0.77
ATOM   4153  CB  ALA A 524       4.695 -48.104   7.445  1.00  0.77
ATOM   4154  N   PHE A 525       1.608 -47.252   7.589  1.00  0.72
ATOM   4155  CA  PHE A 525       0.355 -46.748   7.055  1.00  0.72
ATOM   4156  C   PHE A 525      -0.116 -45.461   7.750  1.00  0.72
ATOM   4157  O   PHE A 525      -0.308 -44.431   7.102  1.00  0.72
ATOM   4158  CB  PHE A 525      -0.718 -47.880   7.131  1.00  0.72
ATOM   4159  CG  PHE A 525      -2.106 -47.404   6.809  1.00  0.72
ATOM   4160  CD1 PHE A 525      -2.465 -47.108   5.488  1.00  0.72
ATOM   4161  CD2 PHE A 525      -3.037 -47.193   7.840  1.00  0.72
ATOM   4162  CE1 PHE A 525      -3.737 -46.602   5.201  1.00  0.72
ATOM   4163  CE2 PHE A 525      -4.306 -46.678   7.557  1.00  0.72
ATOM   4164  CZ  PHE A 525      -4.659 -46.387   6.233  1.00  0.72
ATOM   4165  N   TRP A 526      -0.244 -45.464   9.093  1.00  0.72
ATOM   4166  CA  TRP A 526      -0.811 -44.332   9.813  1.00  0.72
ATOM   4167  C   TRP A 526       0.091 -43.104   9.891  1.00  0.72
ATOM   4168  O   TRP A 526      -0.402 -41.990  10.044  1.00  0.72
ATOM   4169  CB  TRP A 526      -1.220 -44.705  11.261  1.00  0.72
ATOM   4170  CG  TRP A 526      -2.276 -45.809  11.397  1.00  0.72
ATOM   4171  CD1 TRP A 526      -2.090 -47.105  11.800  1.00  0.72
ATOM   4172  CD2 TRP A 526      -3.665 -45.591  11.205  1.00  0.72
ATOM   4173  NE1 TRP A 526      -3.307 -47.722  11.826  1.00  0.72
ATOM   4174  CE2 TRP A 526      -4.310 -46.887  11.473  1.00  0.72
ATOM   4175  CE3 TRP A 526      -4.445 -44.506  10.870  1.00  0.72
ATOM   4176  CZ2 TRP A 526      -5.665 -47.002  11.362  1.00  0.72
ATOM   4177  CZ3 TRP A 526      -5.832 -44.637  10.822  1.00  0.72
ATOM   4178  CH2 TRP A 526      -6.440 -45.889  11.063  1.00  0.72
ATOM   4179  N   LYS A 527       1.430 -43.257   9.811  1.00  0.73
ATOM   4180  CA  LYS A 527       2.330 -42.118   9.963  1.00  0.73
ATOM   4181  C   LYS A 527       2.975 -41.656   8.668  1.00  0.73
ATOM   4182  O   LYS A 527       3.365 -40.499   8.557  1.00  0.73
ATOM   4183  CB  LYS A 527       3.453 -42.459  10.972  1.00  0.73
ATOM   4184  CG  LYS A 527       2.927 -42.794  12.364  1.00  0.73
ATOM   4185  CD  LYS A 527       2.534 -41.612  13.248  1.00  0.73
ATOM   4186  CE  LYS A 527       1.081 -41.169  13.200  1.00  0.73
ATOM   4187  NZ  LYS A 527       0.887 -40.183  14.284  1.00  0.73
ATOM   4188  N   ARG A 528       3.087 -42.511   7.629  1.00  0.65
ATOM   4189  CA  ARG A 528       3.809 -42.127   6.421  1.00  0.65
ATOM   4190  C   ARG A 528       2.915 -42.030   5.204  1.00  0.65
ATOM   4191  O   ARG A 528       3.110 -41.141   4.369  1.00  0.65
ATOM   4192  CB  ARG A 528       4.917 -43.155   6.074  1.00  0.65
ATOM   4193  CG  ARG A 528       6.002 -43.309   7.155  1.00  0.65
ATOM   4194  CD  ARG A 528       6.983 -44.432   6.808  1.00  0.65
ATOM   4195  NE  ARG A 528       7.853 -44.678   8.001  1.00  0.65
ATOM   4196  CZ  ARG A 528       9.043 -44.103   8.221  1.00  0.65
ATOM   4197  NH1 ARG A 528       9.546 -43.172   7.418  1.00  0.65
ATOM   4198  NH2 ARG A 528       9.751 -44.484   9.282  1.00  0.65
ATOM   4199  N   TYR A 529       1.933 -42.946   5.058  1.00  0.66
ATOM   4200  CA  TYR A 529       1.024 -42.929   3.924  1.00  0.66
ATOM   4201  C   TYR A 529      -0.232 -42.110   4.187  1.00  0.66
ATOM   4202  O   TYR A 529      -0.552 -41.203   3.422  1.00  0.66
ATOM   4203  CB  TYR A 529       0.657 -44.375   3.480  1.00  0.66
ATOM   4204  CG  TYR A 529      -0.230 -44.357   2.259  1.00  0.66
ATOM   4205  CD1 TYR A 529       0.285 -44.007   1.000  1.00  0.66
ATOM   4206  CD2 TYR A 529      -1.607 -44.596   2.393  1.00  0.66
ATOM   4207  CE1 TYR A 529      -0.569 -43.882  -0.105  1.00  0.66
ATOM   4208  CE2 TYR A 529      -2.460 -44.480   1.288  1.00  0.66
ATOM   4209  CZ  TYR A 529      -1.940 -44.118   0.040  1.00  0.66
ATOM   4210  OH  TYR A 529      -2.787 -43.995  -1.078  1.00  0.66
ATOM   4211  N   LEU A 530      -0.980 -42.385   5.274  1.00  0.72
ATOM   4212  CA  LEU A 530      -2.275 -41.762   5.492  1.00  0.72
ATOM   4213  C   LEU A 530      -2.279 -40.230   5.587  1.00  0.72
ATOM   4214  O   LEU A 530      -3.178 -39.631   4.992  1.00  0.72
ATOM   4215  CB  LEU A 530      -3.050 -42.414   6.667  1.00  0.72
ATOM   4216  CG  LEU A 530      -4.570 -42.130   6.657  1.00  0.72
ATOM   4217  CD1 LEU A 530      -5.266 -42.743   5.432  1.00  0.72
ATOM   4218  CD2 LEU A 530      -5.241 -42.641   7.936  1.00  0.72
ATOM   4219  N   PRO A 531      -1.332 -39.515   6.214  1.00  0.76
ATOM   4220  CA  PRO A 531      -1.243 -38.058   6.105  1.00  0.76
ATOM   4221  C   PRO A 531      -1.125 -37.524   4.688  1.00  0.76
ATOM   4222  O   PRO A 531      -1.652 -36.457   4.398  1.00  0.76
ATOM   4223  CB  PRO A 531       0.008 -37.698   6.923  1.00  0.76
ATOM   4224  CG  PRO A 531       0.137 -38.828   7.945  1.00  0.76
ATOM   4225  CD  PRO A 531      -0.351 -40.048   7.170  1.00  0.76
ATOM   4226  N   LYS A 532      -0.415 -38.228   3.784  1.00  0.68
ATOM   4227  CA  LYS A 532      -0.309 -37.835   2.388  1.00  0.68
ATOM   4228  C   LYS A 532      -1.633 -37.935   1.653  1.00  0.68
ATOM   4229  O   LYS A 532      -2.000 -37.041   0.900  1.00  0.68
ATOM   4230  CB  LYS A 532       0.731 -38.695   1.638  1.00  0.68
ATOM   4231  CG  LYS A 532       2.175 -38.494   2.114  1.00  0.68
ATOM   4232  CD  LYS A 532       3.115 -39.439   1.352  1.00  0.68
ATOM   4233  CE  LYS A 532       4.589 -39.056   1.447  1.00  0.68
ATOM   4234  NZ  LYS A 532       5.107 -39.384   2.790  1.00  0.68
ATOM   4235  N   LEU A 533      -2.389 -39.023   1.893  1.00  0.66
ATOM   4236  CA  LEU A 533      -3.721 -39.231   1.348  1.00  0.66
ATOM   4237  C   LEU A 533      -4.720 -38.186   1.806  1.00  0.66
ATOM   4238  O   LEU A 533      -5.525 -37.695   1.027  1.00  0.66
ATOM   4239  CB  LEU A 533      -4.197 -40.654   1.730  1.00  0.66
ATOM   4240  CG  LEU A 533      -5.564 -41.100   1.165  1.00  0.66
ATOM   4241  CD1 LEU A 533      -5.549 -42.617   0.958  1.00  0.66
ATOM   4242  CD2 LEU A 533      -6.755 -40.727   2.062  1.00  0.66
ATOM   4243  N   LEU A 534      -4.682 -37.797   3.093  1.00  0.63
ATOM   4244  CA  LEU A 534      -5.612 -36.823   3.641  1.00  0.63
ATOM   4245  C   LEU A 534      -5.326 -35.385   3.216  1.00  0.63
ATOM   4246  O   LEU A 534      -6.161 -34.503   3.405  1.00  0.63
ATOM   4247  CB  LEU A 534      -5.611 -36.883   5.188  1.00  0.63
ATOM   4248  CG  LEU A 534      -6.223 -38.158   5.802  1.00  0.63
ATOM   4249  CD1 LEU A 534      -6.011 -38.132   7.321  1.00  0.63
ATOM   4250  CD2 LEU A 534      -7.720 -38.298   5.489  1.00  0.63
ATOM   4251  N   SER A 535      -4.143 -35.120   2.634  1.00  0.65
ATOM   4252  CA  SER A 535      -3.782 -33.803   2.124  1.00  0.65
ATOM   4253  C   SER A 535      -4.040 -33.659   0.636  1.00  0.65
ATOM   4254  O   SER A 535      -3.746 -32.606   0.068  1.00  0.65
ATOM   4255  CB  SER A 535      -2.265 -33.523   2.280  1.00  0.65
ATOM   4256  OG  SER A 535      -1.888 -33.444   3.654  1.00  0.65
ATOM   4257  N   LEU A 536      -4.566 -34.702  -0.028  1.00  0.53
ATOM   4258  CA  LEU A 536      -4.860 -34.689  -1.448  1.00  0.53
ATOM   4259  C   LEU A 536      -6.350 -35.036  -1.726  1.00  0.53
ATOM   4260  O   LEU A 536      -7.119 -35.321  -0.768  1.00  0.53
ATOM   4261  CB  LEU A 536      -3.964 -35.694  -2.225  1.00  0.53
ATOM   4262  CG  LEU A 536      -2.444 -35.407  -2.213  1.00  0.53
ATOM   4263  CD1 LEU A 536      -1.682 -36.532  -2.932  1.00  0.53
ATOM   4264  CD2 LEU A 536      -2.099 -34.055  -2.854  1.00  0.53
ATOM   4265  OXT LEU A 536      -6.732 -35.004  -2.930  1.00  0.53
TER    4266      LEU A 536                                        
SPDBVT        1.0000000000         0.0000000000         0.0000000000 
SPDBVT        0.0000000000         1.0000000000         0.0000000000 
SPDBVT        0.0000000000         0.0000000000         1.0000000000 
SPDBVT        0.0000000000         0.0000000000         0.0000000000 
SPDBVT        0.0000000000         0.0000000000         0.0000000000 
SPDBVV default;
SPDBVV     41.593011343681    2671.173737039941      20.000000000000
SPDBVV       -0.0378975439         0.6659732107        -0.7450123884 
SPDBVV       -0.2565990392        -0.7270345150        -0.6368498622 
SPDBVV       -0.9657746679         0.1670344175         0.1984409084 
SPDBVV       -8.1715002060       -43.5219993591        28.4400005341 
SPDBVV        0.0000000000         0.0000000000         0.0000000000 
SPDBVf  0  0  0  0  0  0  0  0  0  0  0  0  0  0  0  0  0  0  0  0
SPDBVf  0  0  0  0  0  0  0  0  0  0  0  0  0  0  0  0  0  0  0  0
SPDBVf  0  0  0  0  0  0  0  0  0  0  0  0  0  0  0  0  0  0  0  0
SPDBVf  0  0  0  0  0  0  0  0  0  0  0  0  0  0  0  0  0  0  0  0
SPDBVf  7  0  0  0  0  0  0  0  0  0  0  0  0  0  0  0  0  0  0  0
SPDBVf  0  0  0  0  0  0  0  0  0  0  0  0  0  0  7  7  0  0  0  0
SPDBVf  0  0  0  0  0  0  0  0  0  0  0  0  0  0  0  0  0  0  0  0
SPDBVf  0  0  0  0  0  0  0  0  0  0  0  0  0  0  0  0  0  0  0  0
SPDBVf  0  0  0  0  0  0  0  0  0  0  0  0  0  0  0  0  0  0  0  0
SPDBVf  0  0  0  0  0  0  0  0  0  0  0  0  0  0  0  7  7  0  0  0
SPDBVf  0  0  0  0  0  0  0  0  0  0  0  0  0  0  0  0  0  0  0  0
SPDBVf  0  0  0  0  0  0  0  0  7  0  0  0  0  0  0  0  0  0  0  0
SPDBVf  0  0  0  0  0  0  0  0  0  0  0  0  0  0  0  0  0  0  0  0
SPDBVf  0  0  0  0  0  0  0  0  0  0  0  0  0  0  0  0  0  0  0  0
SPDBVf  0  0  0  0  0  0  7  0  0  0  0  0  0  0  0  0  0  0  0  0
SPDBVf  0  0  0  0  0  0  0  0  0  0  0  0  0  0  0  0  0  0  0  0
SPDBVf  0  0  0  7  0  0  0  7  0  0  0  0  0  0  0  0  0  0  0  0
SPDBVf  0  0  0  0  0  0  0  0  0  0  0  0  0  0  0  0  0  0  0  0
SPDBVf  0  0  0  0  0  0  0  0  0  0  0  0  0  0  0  0  0  0  0  0
SPDBVf  0  0  0  0  0  0  0  0  0  0  0  0  0  0  0  0  0  0  0  0
SPDBVf  0  0  0  0  0  0  0  0  0  0  0  0  0  0  0  0  0  0  0  0
SPDBVf  0  0  0  0  0  0  0  0  0  0  0  0  0  0  0  0  0 23  0  0
SPDBVf  0  0  0  0  0  0  0  0  0  0  0  0  0  0  0  0  0  0  0  0
SPDBVf  0  0  0  0  0  0  0  0  0  0  0  0  0  0  0  0  0  0  0  0
SPDBVf  0  0  0  0  0  0  0  0  0  0  0  0  0  0  0  0  0  0  0  0
SPDBVf  0  0  0  0  0  0  0  0  0  0  0  0  0  0  0  0  0  0  0  0
SPDBVf  0  0  0  0  0  0  0  0  0  0  0  0  0  0  0  0
SPDBVc 0.00 0.60 0.60 0.00 0.60 0.60 0.00 0.60 0.60 0.00 0.60 0.60 
SPDBVc 0.00 0.60 0.60 0.00 0.60 0.60 0.00 0.60 0.60 0.00 0.60 0.60 
SPDBVc 0.00 0.60 0.60 0.00 0.60 0.60 0.00 0.60 0.60 0.00 0.60 0.60 
SPDBVc 0.00 0.60 0.60 0.00 0.60 0.60 0.00 0.60 0.60 0.00 0.60 0.60 
SPDBVc 0.00 0.60 0.60 0.00 0.60 0.60 0.00 0.60 0.60 0.00 0.60 0.60 
SPDBVc 0.00 0.60 0.60 0.00 0.60 0.60 0.00 0.60 0.60 0.00 0.60 0.60 
SPDBVc 0.00 0.60 0.60 0.00 0.60 0.60 0.00 0.60 0.60 0.00 0.60 0.60 
SPDBVc 0.00 0.60 0.60 0.00 0.60 0.60 0.00 0.60 0.60 0.00 0.60 0.60 
SPDBVc 0.00 0.60 0.60 0.00 0.60 0.60 0.00 0.60 0.60 0.00 0.60 0.60 
SPDBVc 0.00 0.60 0.60 0.00 0.60 0.60 0.00 0.60 0.60 0.00 0.60 0.60 
SPDBVc 0.00 0.60 0.60 0.00 0.60 0.60 0.00 0.60 0.60 0.00 0.60 0.60 
SPDBVc 0.00 0.60 0.60 0.00 0.60 0.60 0.00 0.60 0.60 0.00 0.60 0.60 
SPDBVc 0.00 0.60 0.60 0.00 0.60 0.60 0.00 0.60 0.60 0.00 0.60 0.60 
SPDBVc 0.00 0.60 0.60 0.00 0.60 0.60 0.00 0.60 0.60 0.00 0.60 0.60 
SPDBVc 0.00 0.60 0.60 0.00 0.60 0.60 0.00 0.60 0.60 0.00 0.60 0.60 
SPDBVc 0.00 0.60 0.60 0.00 0.60 0.60 0.00 0.60 0.60 0.00 0.60 0.60 
SPDBVc 0.00 0.60 0.60 0.00 0.60 0.60 0.00 0.60 0.60 0.00 0.60 0.60 
SPDBVc 0.00 0.60 0.60 0.00 0.60 0.60 0.00 0.60 0.60 0.00 0.60 0.60 
SPDBVc 0.00 0.60 0.60 0.00 0.60 0.60 0.00 0.60 0.60 0.00 0.60 0.60 
SPDBVc 0.00 0.60 0.60 0.00 0.60 0.60 0.00 0.60 0.60 0.00 0.60 0.60 
SPDBVc 0.00 0.60 0.60 0.00 0.60 0.60 0.00 0.60 0.60 0.00 0.60 0.60 
SPDBVc 0.00 0.60 0.60 0.00 0.60 0.60 0.00 0.60 0.60 0.00 0.60 0.60 
SPDBVc 0.00 0.60 0.60 0.00 0.60 0.60 0.00 0.60 0.60 0.00 0.60 0.60 
SPDBVc 0.00 0.60 0.60 0.00 0.60 0.60 0.00 0.60 0.60 0.00 0.60 0.60 
SPDBVc 0.00 0.60 0.60 0.00 0.60 0.60 0.00 0.60 0.60 0.00 0.60 0.60 
SPDBVc 0.00 0.60 0.60 0.00 0.60 0.60 0.00 0.60 0.60 0.00 0.60 0.60 
SPDBVc 0.00 0.60 0.60 0.00 0.60 0.60 0.00 0.60 0.60 0.00 0.60 0.60 
SPDBVc 0.00 0.60 0.60 0.00 0.60 0.60 0.00 0.60 0.60 0.00 0.60 0.60 
SPDBVc 0.00 0.60 0.60 0.00 0.60 0.60 0.00 0.60 0.60 0.00 0.60 0.60 
SPDBVc 0.00 0.60 0.60 0.00 0.60 0.60 0.00 0.60 0.60 0.00 0.60 0.60 
SPDBVc 0.00 0.60 0.60 0.00 0.60 0.60 0.00 0.60 0.60 0.00 0.60 0.60 
SPDBVc 0.00 0.60 0.60 0.00 0.60 0.60 0.00 0.60 0.60 0.00 0.60 0.60 
SPDBVc 0.00 0.60 0.60 0.00 0.60 0.60 0.00 0.60 0.60 0.00 0.60 0.60 
SPDBVc 0.00 0.60 0.60 0.00 0.60 0.60 0.00 0.60 0.60 0.00 0.60 0.60 
SPDBVc 0.00 0.60 0.60 0.00 0.60 0.60 0.00 0.60 0.60 0.00 0.60 0.60 
SPDBVc 0.00 0.60 0.60 0.00 0.60 0.60 0.00 0.60 0.60 0.00 0.60 0.60 
SPDBVc 0.00 0.60 0.60 0.00 0.60 0.60 0.00 0.60 0.60 0.00 0.60 0.60 
SPDBVc 0.00 0.60 0.60 0.00 0.60 0.60 0.00 0.60 0.60 0.00 0.60 0.60 
SPDBVc 0.00 0.60 0.60 0.00 0.60 0.60 0.00 0.60 0.60 0.00 0.60 0.60 
SPDBVc 0.00 0.60 0.60 0.00 0.60 0.60 0.00 0.60 0.60 0.00 0.60 0.60 
SPDBVc 0.00 0.60 0.60 0.00 0.60 0.60 0.00 0.60 0.60 0.00 0.60 0.60 
SPDBVc 0.00 0.60 0.60 0.00 0.60 0.60 0.00 0.60 0.60 0.00 0.60 0.60 
SPDBVc 0.00 0.60 0.60 0.00 0.60 0.60 0.00 0.60 0.60 0.00 0.60 0.60 
SPDBVc 0.00 0.60 0.60 0.00 0.60 0.60 0.00 0.60 0.60 0.00 0.60 0.60 
SPDBVc 0.00 0.60 0.60 0.00 0.60 0.60 0.00 0.60 0.60 0.00 0.60 0.60 
SPDBVc 0.00 0.60 0.60 0.00 0.60 0.60 0.00 0.60 0.60 0.00 0.60 0.60 
SPDBVc 0.00 0.60 0.60 0.00 0.60 0.60 0.00 0.60 0.60 0.00 0.60 0.60 
SPDBVc 0.00 0.60 0.60 0.00 0.60 0.60 0.00 0.60 0.60 0.00 0.60 0.60 
SPDBVc 0.00 0.60 0.60 0.00 0.60 0.60 0.00 0.60 0.60 0.00 0.60 0.60 
SPDBVc 0.00 0.60 0.60 0.00 0.60 0.60 0.00 0.60 0.60 0.00 0.60 0.60 
SPDBVc 0.00 0.60 0.60 0.00 0.60 0.60 0.00 0.60 0.60 0.00 0.60 0.60 
SPDBVc 0.00 0.60 0.60 0.00 0.60 0.60 0.00 0.60 0.60 0.00 0.60 0.60 
SPDBVc 0.00 0.60 0.60 0.00 0.60 0.60 0.00 0.60 0.60 0.00 0.60 0.60 
SPDBVc 0.00 0.60 0.60 0.00 0.60 0.60 0.00 0.60 0.60 0.00 0.60 0.60 
SPDBVc 0.00 0.60 0.60 0.00 0.60 0.60 0.00 0.60 0.60 0.00 0.60 0.60 
SPDBVc 0.00 0.60 0.60 0.00 0.60 0.60 0.00 0.60 0.60 0.00 0.60 0.60 
SPDBVc 0.00 0.60 0.60 0.00 0.60 0.60 0.00 0.60 0.60 0.00 0.60 0.60 
SPDBVc 0.00 0.60 0.60 0.00 0.60 0.60 0.00 0.60 0.60 0.00 0.60 0.60 
SPDBVc 0.00 0.60 0.60 0.00 0.60 0.60 0.00 0.60 0.60 0.00 0.60 0.60 
SPDBVc 0.00 0.60 0.60 0.00 0.60 0.60 0.00 0.60 0.60 0.00 0.60 0.60 
SPDBVc 0.00 0.60 0.60 0.00 0.60 0.60 0.00 0.60 0.60 0.00 0.60 0.60 
SPDBVc 0.00 0.60 0.60 0.00 0.60 0.60 0.00 0.60 0.60 0.00 0.60 0.60 
SPDBVc 0.00 0.60 0.60 0.00 0.60 0.60 0.00 0.60 0.60 0.00 0.60 0.60 
SPDBVc 0.00 0.60 0.60 0.00 0.60 0.60 0.00 0.60 0.60 0.00 0.60 0.60 
SPDBVc 0.00 0.60 0.60 0.00 0.60 0.60 0.00 0.60 0.60 0.00 0.60 0.60 
SPDBVc 0.00 0.60 0.60 0.00 0.60 0.60 0.00 0.60 0.60 0.00 0.60 0.60 
SPDBVc 0.00 0.60 0.60 0.00 0.60 0.60 0.00 0.60 0.60 0.00 0.60 0.60 
SPDBVc 0.00 0.60 0.60 0.00 0.60 0.60 0.00 0.60 0.60 0.00 0.60 0.60 
SPDBVc 0.00 0.60 0.60 0.00 0.60 0.60 0.00 0.60 0.60 0.00 0.60 0.60 
SPDBVc 0.00 0.60 0.60 0.00 0.60 0.60 0.00 0.60 0.60 0.00 0.60 0.60 
SPDBVc 0.00 0.60 0.60 0.00 0.60 0.60 0.00 0.60 0.60 0.00 0.60 0.60 
SPDBVc 0.00 0.60 0.60 0.00 0.60 0.60 0.00 0.60 0.60 0.00 0.60 0.60 
SPDBVc 0.00 0.60 0.60 0.00 0.60 0.60 0.00 0.60 0.60 0.00 0.60 0.60 
SPDBVc 0.00 0.60 0.60 0.00 0.60 0.60 0.00 0.60 0.60 0.00 0.60 0.60 
SPDBVc 0.00 0.60 0.60 0.00 0.60 0.60 0.00 0.60 0.60 0.00 0.60 0.60 
SPDBVc 0.00 0.60 0.60 0.00 0.60 0.60 0.00 0.60 0.60 0.00 0.60 0.60 
SPDBVc 0.00 0.60 0.60 0.00 0.60 0.60 0.00 0.60 0.60 0.00 0.60 0.60 
SPDBVc 0.00 0.60 0.60 0.00 0.60 0.60 0.00 0.60 0.60 0.00 0.60 0.60 
SPDBVc 0.00 0.60 0.60 0.00 0.60 0.60 0.00 0.60 0.60 0.00 0.60 0.60 
SPDBVc 0.00 0.60 0.60 0.00 0.60 0.60 0.00 0.60 0.60 0.00 0.60 0.60 
SPDBVc 0.00 0.60 0.60 0.00 0.60 0.60 0.00 0.60 0.60 0.00 0.60 0.60 
SPDBVc 0.00 0.60 0.60 0.00 0.60 0.60 0.00 0.60 0.60 0.00 0.60 0.60 
SPDBVc 0.00 0.60 0.60 0.00 0.60 0.60 0.00 0.60 0.60 0.00 0.60 0.60 
SPDBVc 0.00 0.60 0.60 0.00 0.60 0.60 0.00 0.60 0.60 0.00 0.60 0.60 
SPDBVc 0.00 0.60 0.60 0.00 0.60 0.60 0.00 0.60 0.60 0.00 0.60 0.60 
SPDBVc 0.00 0.60 0.60 0.00 0.60 0.60 0.00 0.60 0.60 0.00 0.60 0.60 
SPDBVc 0.00 0.60 0.60 0.00 0.60 0.60 0.00 0.60 0.60 0.00 0.60 0.60 
SPDBVc 0.00 0.60 0.60 0.00 0.60 0.60 0.00 0.60 0.60 0.00 0.60 0.60 
SPDBVc 0.00 0.60 0.60 0.00 0.60 0.60 0.00 0.60 0.60 0.00 0.60 0.60 
SPDBVc 0.00 0.60 0.60 0.00 0.60 0.60 0.00 0.60 0.60 0.00 0.60 0.60 
SPDBVc 0.00 0.60 0.60 0.00 0.60 0.60 0.00 0.60 0.60 0.00 0.60 0.60 
SPDBVc 0.00 0.60 0.60 0.00 0.60 0.60 0.00 0.60 0.60 0.00 0.60 0.60 
SPDBVc 0.00 0.60 0.60 0.00 0.60 0.60 0.00 0.60 0.60 0.00 0.60 0.60 
SPDBVc 0.00 0.60 0.60 0.00 0.60 0.60 0.00 0.60 0.60 0.00 0.60 0.60 
SPDBVc 0.00 0.60 0.60 0.00 0.60 0.60 0.00 0.60 0.60 0.00 0.60 0.60 
SPDBVc 0.00 0.60 0.60 0.00 0.60 0.60 0.00 0.60 0.60 0.00 0.60 0.60 
SPDBVc 0.00 0.60 0.60 0.00 0.60 0.60 0.00 0.60 0.60 0.00 0.60 0.60 
SPDBVc 0.00 0.60 0.60 0.00 0.60 0.60 0.00 0.60 0.60 0.00 0.60 0.60 
SPDBVc 0.00 0.60 0.60 0.00 0.60 0.60 0.00 0.60 0.60 0.00 0.60 0.60 
SPDBVc 0.00 0.60 0.60 0.00 0.60 0.60 0.00 0.60 0.60 0.00 0.60 0.60 
SPDBVc 0.00 0.60 0.60 0.00 0.60 0.60 0.00 0.60 0.60 0.00 0.60 0.60 
SPDBVc 0.00 0.60 0.60 0.00 0.60 0.60 0.00 0.60 0.60 0.00 0.60 0.60 
SPDBVc 0.00 0.60 0.60 0.00 0.60 0.60 0.00 0.60 0.60 0.00 0.60 0.60 
SPDBVc 0.00 0.60 0.60 0.00 0.60 0.60 0.00 0.60 0.60 0.00 0.60 0.60 
SPDBVc 0.00 0.60 0.60 0.00 0.60 0.60 0.00 0.60 0.60 0.00 0.60 0.60 
SPDBVc 0.00 0.60 0.60 0.00 0.60 0.60 0.00 0.60 0.60 0.00 0.60 0.60 
SPDBVc 0.00 0.60 0.60 0.00 0.60 0.60 0.00 0.60 0.60 0.00 0.60 0.60 
SPDBVc 0.00 0.60 0.60 0.00 0.60 0.60 0.00 0.60 0.60 0.00 0.60 0.60 
SPDBVc 0.00 0.60 0.60 0.00 0.60 0.60 0.00 0.60 0.60 0.00 0.60 0.60 
SPDBVc 0.00 0.60 0.60 0.00 0.60 0.60 0.00 0.60 0.60 0.00 0.60 0.60 
SPDBVc 0.00 0.60 0.60 0.00 0.60 0.60 0.00 0.60 0.60 0.00 0.60 0.60 
SPDBVc 0.00 0.60 0.60 0.00 0.60 0.60 0.00 0.60 0.60 0.00 0.60 0.60 
SPDBVc 0.00 0.60 0.60 0.00 0.60 0.60 0.00 0.60 0.60 0.00 0.60 0.60 
SPDBVc 0.00 0.60 0.60 0.00 0.60 0.60 0.00 0.60 0.60 0.00 0.60 0.60 
SPDBVc 0.00 0.60 0.60 0.00 0.60 0.60 0.00 0.60 0.60 0.00 0.60 0.60 
SPDBVc 0.00 0.60 0.60 0.00 0.60 0.60 0.00 0.60 0.60 0.00 0.60 0.60 
SPDBVc 0.00 0.60 0.60 0.00 0.60 0.60 0.00 0.60 0.60 0.00 0.60 0.60 
SPDBVc 0.00 0.60 0.60 0.00 0.60 0.60 0.00 0.60 0.60 0.00 0.60 0.60 
SPDBVc 0.00 0.60 0.60 0.00 0.60 0.60 0.00 0.60 0.60 0.00 0.60 0.60 
SPDBVc 0.00 0.60 0.60 0.00 0.60 0.60 0.00 0.60 0.60 0.00 0.60 0.60 
SPDBVc 0.00 0.60 0.60 0.00 0.60 0.60 0.00 0.60 0.60 0.00 0.60 0.60 
SPDBVc 0.00 0.60 0.60 0.00 0.60 0.60 0.00 0.60 0.60 0.00 0.60 0.60 
SPDBVc 0.00 0.60 0.60 0.00 0.60 0.60 0.00 0.60 0.60 0.00 0.60 0.60 
SPDBVc 0.00 0.60 0.60 0.00 0.60 0.60 0.00 0.60 0.60 0.00 0.60 0.60 
SPDBVc 0.00 0.60 0.60 0.00 0.60 0.60 0.00 0.60 0.60 0.00 0.60 0.60 
SPDBVc 0.00 0.60 0.60 0.00 0.60 0.60 0.00 0.60 0.60 0.00 0.60 0.60 
SPDBVc 0.00 0.60 0.60 0.00 0.60 0.60 0.00 0.60 0.60 0.00 0.60 0.60 
SPDBVc 0.00 0.60 0.60 0.00 0.60 0.60 0.00 0.60 0.60 0.00 0.60 0.60 
SPDBVc 0.00 0.60 0.60 0.00 0.60 0.60 0.00 0.60 0.60 0.00 0.60 0.60 
SPDBVc 0.00 0.60 0.60 0.00 0.60 0.60 0.00 0.60 0.60 0.00 0.60 0.60 
SPDBVc 0.00 0.60 0.60 0.00 0.60 0.60 0.00 0.60 0.60 0.00 0.60 0.60 
SPDBVc 0.00 0.60 0.60 0.00 0.60 0.60 0.00 0.60 0.60 0.00 0.60 0.60 
SPDBVc 0.00 0.60 0.60 0.00 0.60 0.60 0.00 0.60 0.60 0.00 0.60 0.60 
SPDBVc 0.00 0.60 0.60 0.00 0.60 0.60 0.00 0.60 0.60 0.00 0.60 0.60 
SPDBVC 0.00 0.60 0.60 0.00 0.60 0.60 0.00 0.60 0.60 0.00 0.60 0.60 
SPDBVC 0.00 0.60 0.60 0.00 0.60 0.60 0.00 0.60 0.60 0.00 0.60 0.60 
SPDBVC 0.00 0.60 0.60 0.00 0.60 0.60 0.00 0.60 0.60 0.00 0.60 0.60 
SPDBVC 0.00 0.60 0.60 0.00 0.60 0.60 0.00 0.60 0.60 0.00 0.60 0.60 
SPDBVC 0.00 0.60 0.60 0.00 0.60 0.60 0.00 0.60 0.60 0.00 0.60 0.60 
SPDBVC 0.00 0.60 0.60 0.00 0.60 0.60 0.00 0.60 0.60 0.00 0.60 0.60 
SPDBVC 0.00 0.60 0.60 0.00 0.60 0.60 0.00 0.60 0.60 0.00 0.60 0.60 
SPDBVC 0.00 0.60 0.60 0.00 0.60 0.60 0.00 0.60 0.60 0.00 0.60 0.60 
SPDBVC 0.00 0.60 0.60 0.00 0.60 0.60 0.00 0.60 0.60 0.00 0.60 0.60 
SPDBVC 0.00 0.60 0.60 0.00 0.60 0.60 0.00 0.60 0.60 0.00 0.60 0.60 
SPDBVC 0.00 0.60 0.60 0.00 0.60 0.60 0.00 0.60 0.60 0.00 0.60 0.60 
SPDBVC 0.00 0.60 0.60 0.00 0.60 0.60 0.00 0.60 0.60 0.00 0.60 0.60 
SPDBVC 0.00 0.60 0.60 0.00 0.60 0.60 0.00 0.60 0.60 0.00 0.60 0.60 
SPDBVC 0.00 0.60 0.60 0.00 0.60 0.60 0.00 0.60 0.60 0.00 0.60 0.60 
SPDBVC 0.00 0.60 0.60 0.00 0.60 0.60 0.00 0.60 0.60 0.00 0.60 0.60 
SPDBVC 0.00 0.60 0.60 0.00 0.60 0.60 0.00 0.60 0.60 0.00 0.60 0.60 
SPDBVC 0.00 0.60 0.60 0.00 0.60 0.60 0.00 0.60 0.60 0.00 0.60 0.60 
SPDBVC 0.00 0.60 0.60 0.00 0.60 0.60 0.00 0.60 0.60 0.00 0.60 0.60 
SPDBVC 0.00 0.60 0.60 0.00 0.60 0.60 0.00 0.60 0.60 0.00 0.60 0.60 
SPDBVC 0.00 0.60 0.60 0.00 0.60 0.60 0.00 0.60 0.60 0.00 0.60 0.60 
SPDBVC 0.00 0.60 0.60 0.00 0.60 0.60 0.00 0.60 0.60 0.00 0.60 0.60 
SPDBVC 0.00 0.60 0.60 0.00 0.60 0.60 0.00 0.60 0.60 0.00 0.60 0.60 
SPDBVC 0.00 0.60 0.60 0.00 0.60 0.60 0.00 0.60 0.60 0.00 0.60 0.60 
SPDBVC 0.00 0.60 0.60 0.00 0.60 0.60 0.00 0.60 0.60 0.00 0.60 0.60 
SPDBVC 0.00 0.60 0.60 0.00 0.60 0.60 0.00 0.60 0.60 0.00 0.60 0.60 
SPDBVC 0.00 0.60 0.60 0.00 0.60 0.60 0.00 0.60 0.60 0.00 0.60 0.60 
SPDBVC 0.00 0.60 0.60 0.00 0.60 0.60 0.00 0.60 0.60 0.00 0.60 0.60 
SPDBVC 0.00 0.60 0.60 0.00 0.60 0.60 0.00 0.60 0.60 0.00 0.60 0.60 
SPDBVC 0.00 0.60 0.60 0.00 0.60 0.60 0.00 0.60 0.60 0.00 0.60 0.60 
SPDBVC 0.00 0.60 0.60 0.00 0.60 0.60 0.00 0.60 0.60 0.00 0.60 0.60 
SPDBVC 0.00 0.60 0.60 0.00 0.60 0.60 0.00 0.60 0.60 0.00 0.60 0.60 
SPDBVC 0.00 0.60 0.60 0.00 0.60 0.60 0.00 0.60 0.60 0.00 0.60 0.60 
SPDBVC 0.00 0.60 0.60 0.00 0.60 0.60 0.00 0.60 0.60 0.00 0.60 0.60 
SPDBVC 0.00 0.60 0.60 0.00 0.60 0.60 0.00 0.60 0.60 0.00 0.60 0.60 
SPDBVC 0.00 0.60 0.60 0.00 0.60 0.60 0.00 0.60 0.60 0.00 0.60 0.60 
SPDBVC 0.00 0.60 0.60 0.00 0.60 0.60 0.00 0.60 0.60 0.00 0.60 0.60 
SPDBVC 0.00 0.60 0.60 0.00 0.60 0.60 0.00 0.60 0.60 0.00 0.60 0.60 
SPDBVC 0.00 0.60 0.60 0.00 0.60 0.60 0.00 0.60 0.60 0.00 0.60 0.60 
SPDBVC 0.00 0.60 0.60 0.00 0.60 0.60 0.00 0.60 0.60 0.00 0.60 0.60 
SPDBVC 0.00 0.60 0.60 0.00 0.60 0.60 0.00 0.60 0.60 0.00 0.60 0.60 
SPDBVC 0.00 0.60 0.60 0.00 0.60 0.60 0.00 0.60 0.60 0.00 0.60 0.60 
SPDBVC 0.00 0.60 0.60 0.00 0.60 0.60 0.00 0.60 0.60 0.00 0.60 0.60 
SPDBVC 0.00 0.60 0.60 0.00 0.60 0.60 0.00 0.60 0.60 0.00 0.60 0.60 
SPDBVC 0.00 0.60 0.60 0.00 0.60 0.60 0.00 0.60 0.60 0.00 0.60 0.60 
SPDBVC 0.00 0.60 0.60 0.00 0.60 0.60 0.00 0.60 0.60 0.00 0.60 0.60 
SPDBVC 0.00 0.60 0.60 0.00 0.60 0.60 0.00 0.60 0.60 0.00 0.60 0.60 
SPDBVC 0.00 0.60 0.60 0.00 0.60 0.60 0.00 0.60 0.60 0.00 0.60 0.60 
SPDBVC 0.00 0.60 0.60 0.00 0.60 0.60 0.00 0.60 0.60 0.00 0.60 0.60 
SPDBVC 0.00 0.60 0.60 0.00 0.60 0.60 0.00 0.60 0.60 0.00 0.60 0.60 
SPDBVC 0.00 0.60 0.60 0.00 0.60 0.60 0.00 0.60 0.60 0.00 0.60 0.60 
SPDBVC 0.00 0.60 0.60 0.00 0.60 0.60 0.00 0.60 0.60 0.00 0.60 0.60 
SPDBVC 0.00 0.60 0.60 0.00 0.60 0.60 0.00 0.60 0.60 0.00 0.60 0.60 
SPDBVC 0.00 0.60 0.60 0.00 0.60 0.60 0.00 0.60 0.60 0.00 0.60 0.60 
SPDBVC 0.00 0.60 0.60 0.00 0.60 0.60 0.00 0.60 0.60 0.00 0.60 0.60 
SPDBVC 0.00 0.60 0.60 0.00 0.60 0.60 0.00 0.60 0.60 0.00 0.60 0.60 
SPDBVC 0.00 0.60 0.60 0.00 0.60 0.60 0.00 0.60 0.60 0.00 0.60 0.60 
SPDBVC 0.00 0.60 0.60 0.00 0.60 0.60 0.00 0.60 0.60 0.00 0.60 0.60 
SPDBVC 0.00 0.60 0.60 0.00 0.60 0.60 0.00 0.60 0.60 0.00 0.60 0.60 
SPDBVC 0.00 0.60 0.60 0.00 0.60 0.60 0.00 0.60 0.60 0.00 0.60 0.60 
SPDBVC 0.00 0.60 0.60 0.00 0.60 0.60 0.00 0.60 0.60 0.00 0.60 0.60 
SPDBVC 0.00 0.60 0.60 0.00 0.60 0.60 0.00 0.60 0.60 0.00 0.60 0.60 
SPDBVC 0.00 0.60 0.60 0.00 0.60 0.60 0.00 0.60 0.60 0.00 0.60 0.60 
SPDBVC 0.00 0.60 0.60 0.00 0.60 0.60 0.00 0.60 0.60 0.00 0.60 0.60 
SPDBVC 0.00 0.60 0.60 0.00 0.60 0.60 0.00 0.60 0.60 0.00 0.60 0.60 
SPDBVC 0.00 0.60 0.60 0.00 0.60 0.60 0.00 0.60 0.60 0.00 0.60 0.60 
SPDBVC 0.00 0.60 0.60 0.00 0.60 0.60 0.00 0.60 0.60 0.00 0.60 0.60 
SPDBVC 0.00 0.60 0.60 0.00 0.60 0.60 0.00 0.60 0.60 0.00 0.60 0.60 
SPDBVC 0.00 0.60 0.60 0.00 0.60 0.60 0.00 0.60 0.60 0.00 0.60 0.60 
SPDBVC 0.00 0.60 0.60 0.00 0.60 0.60 0.00 0.60 0.60 0.00 0.60 0.60 
SPDBVC 0.00 0.60 0.60 0.00 0.60 0.60 0.00 0.60 0.60 0.00 0.60 0.60 
SPDBVC 0.00 0.60 0.60 0.00 0.60 0.60 0.00 0.60 0.60 0.00 0.60 0.60 
SPDBVC 0.00 0.60 0.60 0.00 0.60 0.60 0.00 0.60 0.60 0.00 0.60 0.60 
SPDBVC 0.00 0.60 0.60 0.00 0.60 0.60 0.00 0.60 0.60 0.00 0.60 0.60 
SPDBVC 0.00 0.60 0.60 0.00 0.60 0.60 0.00 0.60 0.60 0.00 0.60 0.60 
SPDBVC 0.00 0.60 0.60 0.00 0.60 0.60 0.00 0.60 0.60 0.00 0.60 0.60 
SPDBVC 0.00 0.60 0.60 0.00 0.60 0.60 0.00 0.60 0.60 0.00 0.60 0.60 
SPDBVC 0.00 0.60 0.60 0.00 0.60 0.60 0.00 0.60 0.60 0.00 0.60 0.60 
SPDBVC 0.00 0.60 0.60 0.00 0.60 0.60 0.00 0.60 0.60 0.00 0.60 0.60 
SPDBVC 0.00 0.60 0.60 0.00 0.60 0.60 0.00 0.60 0.60 0.00 0.60 0.60 
SPDBVC 0.00 0.60 0.60 0.00 0.60 0.60 0.00 0.60 0.60 0.00 0.60 0.60 
SPDBVC 0.00 0.60 0.60 0.00 0.60 0.60 0.00 0.60 0.60 0.00 0.60 0.60 
SPDBVC 0.00 0.60 0.60 0.00 0.60 0.60 0.00 0.60 0.60 0.00 0.60 0.60 
SPDBVC 0.00 0.60 0.60 0.00 0.60 0.60 0.00 0.60 0.60 0.00 0.60 0.60 
SPDBVC 0.00 0.60 0.60 0.00 0.60 0.60 0.00 0.60 0.60 0.00 0.60 0.60 
SPDBVC 0.00 0.60 0.60 0.00 0.60 0.60 0.00 0.60 0.60 0.00 0.60 0.60 
SPDBVC 0.00 0.60 0.60 0.00 0.60 0.60 0.00 0.60 0.60 0.00 0.60 0.60 
SPDBVC 0.00 0.60 0.60 0.00 0.60 0.60 0.00 0.60 0.60 0.00 0.60 0.60 
SPDBVC 0.00 0.60 0.60 0.00 0.60 0.60 0.00 0.60 0.60 0.00 0.60 0.60 
SPDBVC 0.00 0.60 0.60 0.00 0.60 0.60 0.00 0.60 0.60 0.00 0.60 0.60 
SPDBVC 0.00 0.60 0.60 0.00 0.60 0.60 0.00 0.60 0.60 0.00 0.60 0.60 
SPDBVC 0.00 0.60 0.60 0.00 0.60 0.60 0.00 0.60 0.60 0.00 0.60 0.60 
SPDBVC 0.00 0.60 0.60 0.00 0.60 0.60 0.00 0.60 0.60 0.00 0.60 0.60 
SPDBVC 0.00 0.60 0.60 0.00 0.60 0.60 0.00 0.60 0.60 0.00 0.60 0.60 
SPDBVC 0.00 0.60 0.60 0.00 0.60 0.60 0.00 0.60 0.60 0.00 0.60 0.60 
SPDBVC 0.00 0.60 0.60 0.00 0.60 0.60 0.00 0.60 0.60 0.00 0.60 0.60 
SPDBVC 0.00 0.60 0.60 0.00 0.60 0.60 0.00 0.60 0.60 0.00 0.60 0.60 
SPDBVC 0.00 0.60 0.60 0.00 0.60 0.60 0.00 0.60 0.60 0.00 0.60 0.60 
SPDBVC 0.00 0.60 0.60 0.00 0.60 0.60 0.00 0.60 0.60 0.00 0.60 0.60 
SPDBVC 0.00 0.60 0.60 0.00 0.60 0.60 0.00 0.60 0.60 0.00 0.60 0.60 
SPDBVC 0.00 0.60 0.60 0.00 0.60 0.60 0.00 0.60 0.60 0.00 0.60 0.60 
SPDBVC 0.00 0.60 0.60 0.00 0.60 0.60 0.00 0.60 0.60 0.00 0.60 0.60 
SPDBVC 0.00 0.60 0.60 0.00 0.60 0.60 0.00 0.60 0.60 0.00 0.60 0.60 
SPDBVC 0.00 0.60 0.60 0.00 0.60 0.60 0.00 0.60 0.60 0.00 0.60 0.60 
SPDBVC 0.00 0.60 0.60 0.00 0.60 0.60 0.00 0.60 0.60 0.00 0.60 0.60 
SPDBVC 0.00 0.60 0.60 0.00 0.60 0.60 0.00 0.60 0.60 0.00 0.60 0.60 
SPDBVC 0.00 0.60 0.60 0.00 0.60 0.60 0.00 0.60 0.60 0.00 0.60 0.60 
SPDBVC 0.00 0.60 0.60 0.00 0.60 0.60 0.00 0.60 0.60 0.00 0.60 0.60 
SPDBVC 0.00 0.60 0.60 0.00 0.60 0.60 0.00 0.60 0.60 0.00 0.60 0.60 
SPDBVC 0.00 0.60 0.60 0.00 0.60 0.60 0.00 0.60 0.60 0.00 0.60 0.60 
SPDBVC 0.00 0.60 0.60 0.00 0.60 0.60 0.00 0.60 0.60 0.00 0.60 0.60 
SPDBVC 0.00 0.60 0.60 0.00 0.60 0.60 0.00 0.60 0.60 0.00 0.60 0.60 
SPDBVC 0.00 0.60 0.60 0.00 0.60 0.60 0.00 0.60 0.60 0.00 0.60 0.60 
SPDBVC 0.00 0.60 0.60 0.00 0.60 0.60 0.00 0.60 0.60 0.00 0.60 0.60 
SPDBVC 0.00 0.60 0.60 0.00 0.60 0.60 0.00 0.60 0.60 0.00 0.60 0.60 
SPDBVC 0.00 0.60 0.60 0.00 0.60 0.60 0.00 0.60 0.60 0.00 0.60 0.60 
SPDBVC 0.00 0.60 0.60 0.00 0.60 0.60 0.00 0.60 0.60 0.00 0.60 0.60 
SPDBVC 0.00 0.60 0.60 0.00 0.60 0.60 0.00 0.60 0.60 0.00 0.60 0.60 
SPDBVC 0.00 0.60 0.60 0.00 0.60 0.60 0.00 0.60 0.60 0.00 0.60 0.60 
SPDBVC 0.00 0.60 0.60 0.00 0.60 0.60 0.00 0.60 0.60 0.00 0.60 0.60 
SPDBVC 0.00 0.60 0.60 0.00 0.60 0.60 0.00 0.60 0.60 0.00 0.60 0.60 
SPDBVC 0.00 0.60 0.60 0.00 0.60 0.60 0.00 0.60 0.60 0.00 0.60 0.60 
SPDBVC 0.00 0.60 0.60 0.00 0.60 0.60 0.00 0.60 0.60 0.00 0.60 0.60 
SPDBVC 0.00 0.60 0.60 0.00 0.60 0.60 0.00 0.60 0.60 0.00 0.60 0.60 
SPDBVC 0.00 0.60 0.60 0.00 0.60 0.60 0.00 0.60 0.60 0.00 0.60 0.60 
SPDBVC 0.00 0.60 0.60 0.00 0.60 0.60 0.00 0.60 0.60 0.00 0.60 0.60 
SPDBVC 0.00 0.60 0.60 0.00 0.60 0.60 0.00 0.60 0.60 0.00 0.60 0.60 
SPDBVC 0.00 0.60 0.60 0.00 0.60 0.60 0.00 0.60 0.60 0.00 0.60 0.60 
SPDBVC 0.00 0.60 0.60 0.00 0.60 0.60 0.00 0.60 0.60 0.00 0.60 0.60 
SPDBVC 0.00 0.60 0.60 0.00 0.60 0.60 0.00 0.60 0.60 0.00 0.60 0.60 
SPDBVC 0.00 0.60 0.60 0.00 0.60 0.60 0.00 0.60 0.60 0.00 0.60 0.60 
SPDBVC 0.00 0.60 0.60 0.00 0.60 0.60 0.00 0.60 0.60 0.00 0.60 0.60 
SPDBVC 0.00 0.60 0.60 0.00 0.60 0.60 0.00 0.60 0.60 0.00 0.60 0.60 
SPDBVC 0.00 0.60 0.60 0.00 0.60 0.60 0.00 0.60 0.60 0.00 0.60 0.60 
SPDBVC 0.00 0.60 0.60 0.00 0.60 0.60 0.00 0.60 0.60 0.00 0.60 0.60 
SPDBVR 0.00 0.60 0.00 0.00 0.60 0.00 0.00 0.60 0.00 0.00 0.60 0.00 
SPDBVR 0.00 0.60 0.00 0.00 0.60 0.00 0.00 0.60 0.00 0.00 0.60 0.00 
SPDBVR 0.00 0.60 0.00 0.00 0.60 0.00 0.00 0.60 0.00 0.00 0.60 0.00 
SPDBVR 0.00 0.60 0.00 0.00 0.60 0.00 0.00 0.60 0.00 0.00 0.60 0.00 
SPDBVR 0.00 0.60 0.00 0.00 0.60 0.00 0.00 0.60 0.00 0.00 0.60 0.00 
SPDBVR 0.00 0.60 0.00 0.00 0.60 0.00 0.00 0.60 0.00 0.00 0.60 0.00 
SPDBVR 0.00 0.60 0.00 0.00 0.60 0.00 0.00 0.60 0.00 0.00 0.60 0.00 
SPDBVR 0.00 0.60 0.00 0.00 0.60 0.00 0.00 0.60 0.00 0.00 0.60 0.00 
SPDBVR 0.00 0.60 0.00 0.00 0.60 0.00 0.00 0.60 0.00 0.00 0.60 0.00 
SPDBVR 0.00 0.60 0.00 0.00 0.60 0.00 0.00 0.60 0.00 0.00 0.60 0.00 
SPDBVR 0.00 0.60 0.00 0.00 0.60 0.00 0.00 0.60 0.00 0.00 0.60 0.00 
SPDBVR 0.00 0.60 0.00 0.00 0.60 0.00 0.00 0.60 0.00 0.00 0.60 0.00 
SPDBVR 0.00 0.60 0.00 0.00 0.60 0.00 0.00 0.60 0.00 0.00 0.60 0.00 
SPDBVR 0.00 0.60 0.00 0.00 0.60 0.00 0.00 0.60 0.00 0.00 0.60 0.00 
SPDBVR 0.00 0.60 0.00 0.00 0.60 0.00 0.00 0.60 0.00 0.00 0.60 0.00 
SPDBVR 0.00 0.60 0.00 0.00 0.60 0.00 0.00 0.60 0.00 0.00 0.60 0.00 
SPDBVR 0.00 0.60 0.00 0.00 0.60 0.00 0.00 0.60 0.00 0.00 0.60 0.00 
SPDBVR 0.00 0.60 0.00 0.00 0.60 0.00 0.00 0.60 0.00 0.00 0.60 0.00 
SPDBVR 0.00 0.60 0.00 0.00 0.60 0.00 0.00 0.60 0.00 0.00 0.60 0.00 
SPDBVR 0.00 0.60 0.00 0.00 0.60 0.00 0.00 0.60 0.00 0.00 0.60 0.00 
SPDBVR 0.00 0.60 0.00 0.00 0.60 0.00 0.00 0.60 0.00 0.00 0.60 0.00 
SPDBVR 0.00 0.60 0.00 0.00 0.60 0.00 0.00 0.60 0.00 0.00 0.60 0.00 
SPDBVR 0.00 0.60 0.00 0.00 0.60 0.00 0.00 0.60 0.00 0.00 0.60 0.00 
SPDBVR 0.00 0.60 0.00 0.00 0.60 0.00 0.00 0.60 0.00 0.00 0.60 0.00 
SPDBVR 0.00 0.60 0.00 0.00 0.60 0.00 0.00 0.60 0.00 0.00 0.60 0.00 
SPDBVR 0.00 0.60 0.00 0.00 0.60 0.00 0.00 0.60 0.00 0.00 0.60 0.00 
SPDBVR 0.00 0.60 0.00 0.00 0.60 0.00 0.00 0.60 0.00 0.00 0.60 0.00 
SPDBVR 0.00 0.60 0.00 0.00 0.60 0.00 0.00 0.60 0.00 0.00 0.60 0.00 
SPDBVR 0.00 0.60 0.00 0.00 0.60 0.00 0.00 0.60 0.00 0.00 0.60 0.00 
SPDBVR 0.00 0.60 0.00 0.00 0.60 0.00 0.00 0.60 0.00 0.00 0.60 0.00 
SPDBVR 0.00 0.60 0.00 0.00 0.60 0.00 0.00 0.60 0.00 0.00 0.60 0.00 
SPDBVR 0.00 0.60 0.00 0.00 0.60 0.00 0.00 0.60 0.00 0.00 0.60 0.00 
SPDBVR 0.00 0.60 0.00 0.00 0.60 0.00 0.00 0.60 0.00 0.00 0.60 0.00 
SPDBVR 0.00 0.60 0.00 0.00 0.60 0.00 0.00 0.60 0.00 0.00 0.60 0.00 
SPDBVR 0.00 0.60 0.00 0.00 0.60 0.00 0.00 0.60 0.00 0.00 0.60 0.00 
SPDBVR 0.00 0.60 0.00 0.00 0.60 0.00 0.00 0.60 0.00 0.00 0.60 0.00 
SPDBVR 0.00 0.60 0.00 0.00 0.60 0.00 0.00 0.60 0.00 0.00 0.60 0.00 
SPDBVR 0.00 0.60 0.00 0.00 0.60 0.00 0.00 0.60 0.00 0.00 0.60 0.00 
SPDBVR 0.00 0.60 0.00 0.00 0.60 0.00 0.00 0.60 0.00 0.00 0.60 0.00 
SPDBVR 0.00 0.60 0.00 0.00 0.60 0.00 0.00 0.60 0.00 0.00 0.60 0.00 
SPDBVR 0.00 0.60 0.00 0.00 0.60 0.00 0.00 0.60 0.00 0.00 0.60 0.00 
SPDBVR 0.00 0.60 0.00 0.00 0.60 0.00 0.00 0.60 0.00 0.00 0.60 0.00 
SPDBVR 0.00 0.60 0.00 0.00 0.60 0.00 0.00 0.60 0.00 0.00 0.60 0.00 
SPDBVR 0.00 0.60 0.00 0.00 0.60 0.00 0.00 0.60 0.00 0.00 0.60 0.00 
SPDBVR 0.00 0.60 0.00 0.00 0.60 0.00 0.00 0.60 0.00 0.00 0.60 0.00 
SPDBVR 0.00 0.60 0.00 0.00 0.60 0.00 0.00 0.60 0.00 0.00 0.60 0.00 
SPDBVR 0.00 0.60 0.00 0.00 0.60 0.00 0.00 0.60 0.00 0.00 0.60 0.00 
SPDBVR 0.00 0.60 0.00 0.00 0.60 0.00 0.00 0.60 0.00 0.00 0.60 0.00 
SPDBVR 0.00 0.60 0.00 0.00 0.60 0.00 0.00 0.60 0.00 0.00 0.60 0.00 
SPDBVR 0.00 0.60 0.00 0.00 0.60 0.00 0.00 0.60 0.00 0.00 0.60 0.00 
SPDBVR 0.00 0.60 0.00 0.00 0.60 0.00 0.00 0.60 0.00 0.00 0.60 0.00 
SPDBVR 0.00 0.60 0.00 0.00 0.60 0.00 0.00 0.60 0.00 0.00 0.60 0.00 
SPDBVR 0.00 0.60 0.00 0.00 0.60 0.00 0.00 0.60 0.00 0.00 0.60 0.00 
SPDBVR 0.00 0.60 0.00 0.00 0.60 0.00 0.00 0.60 0.00 0.00 0.60 0.00 
SPDBVR 0.00 0.60 0.00 0.00 0.60 0.00 0.00 0.60 0.00 0.00 0.60 0.00 
SPDBVR 0.00 0.60 0.00 0.00 0.60 0.00 0.00 0.60 0.00 0.00 0.60 0.00 
SPDBVR 0.00 0.60 0.00 0.00 0.60 0.00 0.00 0.60 0.00 0.00 0.60 0.00 
SPDBVR 0.00 0.60 0.00 0.00 0.60 0.00 0.00 0.60 0.00 0.00 0.60 0.00 
SPDBVR 0.00 0.60 0.00 0.00 0.60 0.00 0.00 0.60 0.00 0.00 0.60 0.00 
SPDBVR 0.00 0.60 0.00 0.00 0.60 0.00 0.00 0.60 0.00 0.00 0.60 0.00 
SPDBVR 0.00 0.60 0.00 0.00 0.60 0.00 0.00 0.60 0.00 0.00 0.60 0.00 
SPDBVR 0.00 0.60 0.00 0.00 0.60 0.00 0.00 0.60 0.00 0.00 0.60 0.00 
SPDBVR 0.00 0.60 0.00 0.00 0.60 0.00 0.00 0.60 0.00 0.00 0.60 0.00 
SPDBVR 0.00 0.60 0.00 0.00 0.60 0.00 0.00 0.60 0.00 0.00 0.60 0.00 
SPDBVR 0.00 0.60 0.00 0.00 0.60 0.00 0.00 0.60 0.00 0.00 0.60 0.00 
SPDBVR 0.00 0.60 0.00 0.00 0.60 0.00 0.00 0.60 0.00 0.00 0.60 0.00 
SPDBVR 0.00 0.60 0.00 0.00 0.60 0.00 0.00 0.60 0.00 0.00 0.60 0.00 
SPDBVR 0.00 0.60 0.00 0.00 0.60 0.00 0.00 0.60 0.00 0.00 0.60 0.00 
SPDBVR 0.00 0.60 0.00 0.00 0.60 0.00 0.00 0.60 0.00 0.00 0.60 0.00 
SPDBVR 0.00 0.60 0.00 0.00 0.60 0.00 0.00 0.60 0.00 0.00 0.60 0.00 
SPDBVR 0.00 0.60 0.00 0.00 0.60 0.00 0.00 0.60 0.00 0.00 0.60 0.00 
SPDBVR 0.00 0.60 0.00 0.00 0.60 0.00 0.00 0.60 0.00 0.00 0.60 0.00 
SPDBVR 0.00 0.60 0.00 0.00 0.60 0.00 0.00 0.60 0.00 0.00 0.60 0.00 
SPDBVR 0.00 0.60 0.00 0.00 0.60 0.00 0.00 0.60 0.00 0.00 0.60 0.00 
SPDBVR 0.00 0.60 0.00 0.00 0.60 0.00 0.00 0.60 0.00 0.00 0.60 0.00 
SPDBVR 0.00 0.60 0.00 0.00 0.60 0.00 0.00 0.60 0.00 0.00 0.60 0.00 
SPDBVR 0.00 0.60 0.00 0.00 0.60 0.00 0.00 0.60 0.00 0.00 0.60 0.00 
SPDBVR 0.00 0.60 0.00 0.00 0.60 0.00 0.00 0.60 0.00 0.00 0.60 0.00 
SPDBVR 0.00 0.60 0.00 0.00 0.60 0.00 0.00 0.60 0.00 0.00 0.60 0.00 
SPDBVR 0.00 0.60 0.00 0.00 0.60 0.00 0.00 0.60 0.00 0.00 0.60 0.00 
SPDBVR 0.00 0.60 0.00 0.00 0.60 0.00 0.00 0.60 0.00 0.00 0.60 0.00 
SPDBVR 0.00 0.60 0.00 0.00 0.60 0.00 0.00 0.60 0.00 0.00 0.60 0.00 
SPDBVR 0.00 0.60 0.00 0.00 0.60 0.00 0.00 0.60 0.00 0.00 0.60 0.00 
SPDBVR 0.00 0.60 0.00 0.00 0.60 0.00 0.00 0.60 0.00 0.00 0.60 0.00 
SPDBVR 0.00 0.60 0.00 0.00 0.60 0.00 0.00 0.60 0.00 0.00 0.60 0.00 
SPDBVR 0.00 0.60 0.00 0.00 0.60 0.00 0.00 0.60 0.00 0.00 0.60 0.00 
SPDBVR 0.00 0.60 0.00 0.00 0.60 0.00 0.00 0.60 0.00 0.00 0.60 0.00 
SPDBVR 0.00 0.60 0.00 0.00 0.60 0.00 0.00 0.60 0.00 0.00 0.60 0.00 
SPDBVR 0.00 0.60 0.00 0.00 0.60 0.00 0.00 0.60 0.00 0.00 0.60 0.00 
SPDBVR 0.00 0.60 0.00 0.00 0.60 0.00 0.00 0.60 0.00 0.00 0.60 0.00 
SPDBVR 0.00 0.60 0.00 0.00 0.60 0.00 0.00 0.60 0.00 0.00 0.60 0.00 
SPDBVR 0.00 0.60 0.00 0.00 0.60 0.00 0.00 0.60 0.00 0.00 0.60 0.00 
SPDBVR 0.00 0.60 0.00 0.00 0.60 0.00 0.00 0.60 0.00 0.00 0.60 0.00 
SPDBVR 0.00 0.60 0.00 0.00 0.60 0.00 0.00 0.60 0.00 0.00 0.60 0.00 
SPDBVR 0.00 0.60 0.00 0.00 0.60 0.00 0.00 0.60 0.00 0.00 0.60 0.00 
SPDBVR 0.00 0.60 0.00 0.00 0.60 0.00 0.00 0.60 0.00 0.00 0.60 0.00 
SPDBVR 0.00 0.60 0.00 0.00 0.60 0.00 0.00 0.60 0.00 0.00 0.60 0.00 
SPDBVR 0.00 0.60 0.00 0.00 0.60 0.00 0.00 0.60 0.00 0.00 0.60 0.00 
SPDBVR 0.00 0.60 0.00 0.00 0.60 0.00 0.00 0.60 0.00 0.00 0.60 0.00 
SPDBVR 0.00 0.60 0.00 0.00 0.60 0.00 0.00 0.60 0.00 0.00 0.60 0.00 
SPDBVR 0.00 0.60 0.00 0.00 0.60 0.00 0.00 0.60 0.00 0.00 0.60 0.00 
SPDBVR 0.00 0.60 0.00 0.00 0.60 0.00 0.00 0.60 0.00 0.00 0.60 0.00 
SPDBVR 0.00 0.60 0.00 0.00 0.60 0.00 0.00 0.60 0.00 0.00 0.60 0.00 
SPDBVR 0.00 0.60 0.00 0.00 0.60 0.00 0.00 0.60 0.00 0.00 0.60 0.00 
SPDBVR 0.00 0.60 0.00 0.00 0.60 0.00 0.00 0.60 0.00 0.00 0.60 0.00 
SPDBVR 0.00 0.60 0.00 0.00 0.60 0.00 0.00 0.60 0.00 0.00 0.60 0.00 
SPDBVR 0.00 0.60 0.00 0.00 0.60 0.00 0.00 0.60 0.00 0.00 0.60 0.00 
SPDBVR 0.00 0.60 0.00 0.00 0.60 0.00 0.00 0.60 0.00 0.00 0.60 0.00 
SPDBVR 0.00 0.60 0.00 0.00 0.60 0.00 0.00 0.60 0.00 0.00 0.60 0.00 
SPDBVR 0.00 0.60 0.00 0.00 0.60 0.00 0.00 0.60 0.00 0.00 0.60 0.00 
SPDBVR 0.00 0.60 0.00 0.00 0.60 0.00 0.00 0.60 0.00 0.00 0.60 0.00 
SPDBVR 0.00 0.60 0.00 0.00 0.60 0.00 0.00 0.60 0.00 0.00 0.60 0.00 
SPDBVR 0.00 0.60 0.00 0.00 0.60 0.00 0.00 0.60 0.00 0.00 0.60 0.00 
SPDBVR 0.00 0.60 0.00 0.00 0.60 0.00 0.00 0.60 0.00 0.00 0.60 0.00 
SPDBVR 0.00 0.60 0.00 0.00 0.60 0.00 0.00 0.60 0.00 0.00 0.60 0.00 
SPDBVR 0.00 0.60 0.00 0.00 0.60 0.00 0.00 0.60 0.00 0.00 0.60 0.00 
SPDBVR 0.00 0.60 0.00 0.00 0.60 0.00 0.00 0.60 0.00 0.00 0.60 0.00 
SPDBVR 0.00 0.60 0.00 0.00 0.60 0.00 0.00 0.60 0.00 0.00 0.60 0.00 
SPDBVR 0.00 0.60 0.00 0.00 0.60 0.00 0.00 0.60 0.00 0.00 0.60 0.00 
SPDBVR 0.00 0.60 0.00 0.00 0.60 0.00 0.00 0.60 0.00 0.00 0.60 0.00 
SPDBVR 0.00 0.60 0.00 0.00 0.60 0.00 0.00 0.60 0.00 0.00 0.60 0.00 
SPDBVR 0.00 0.60 0.00 0.00 0.60 0.00 0.00 0.60 0.00 0.00 0.60 0.00 
SPDBVR 0.00 0.60 0.00 0.00 0.60 0.00 0.00 0.60 0.00 0.00 0.60 0.00 
SPDBVR 0.00 0.60 0.00 0.00 0.60 0.00 0.00 0.60 0.00 0.00 0.60 0.00 
SPDBVR 0.00 0.60 0.00 0.00 0.60 0.00 0.00 0.60 0.00 0.00 0.60 0.00 
SPDBVR 0.00 0.60 0.00 0.00 0.60 0.00 0.00 0.60 0.00 0.00 0.60 0.00 
SPDBVR 0.00 0.60 0.00 0.00 0.60 0.00 0.00 0.60 0.00 0.00 0.60 0.00 
SPDBVR 0.00 0.60 0.00 0.00 0.60 0.00 0.00 0.60 0.00 0.00 0.60 0.00 
SPDBVR 0.00 0.60 0.00 0.00 0.60 0.00 0.00 0.60 0.00 0.00 0.60 0.00 
SPDBVR 0.00 0.60 0.00 0.00 0.60 0.00 0.00 0.60 0.00 0.00 0.60 0.00 
SPDBVR 0.00 0.60 0.00 0.00 0.60 0.00 0.00 0.60 0.00 0.00 0.60 0.00 
SPDBVR 0.00 0.60 0.00 0.00 0.60 0.00 0.00 0.60 0.00 0.00 0.60 0.00 
SPDBVR 0.00 0.60 0.00 0.00 0.60 0.00 0.00 0.60 0.00 0.00 0.60 0.00 
SPDBVR 0.00 0.60 0.00 0.00 0.60 0.00 0.00 0.60 0.00 0.00 0.60 0.00 
SPDBVl 1.00 1.00 1.00 1.00 1.00 1.00 1.00 1.00 1.00 1.00 1.00 1.00 
SPDBVl 1.00 1.00 1.00 1.00 1.00 1.00 1.00 1.00 1.00 1.00 1.00 1.00 
SPDBVl 1.00 1.00 1.00 1.00 1.00 1.00 1.00 1.00 1.00 1.00 1.00 1.00 
SPDBVl 1.00 1.00 1.00 1.00 1.00 1.00 1.00 1.00 1.00 1.00 1.00 1.00 
SPDBVl 1.00 1.00 1.00 1.00 1.00 1.00 1.00 1.00 1.00 1.00 1.00 1.00 
SPDBVl 1.00 1.00 1.00 1.00 1.00 1.00 1.00 1.00 1.00 1.00 1.00 1.00 
SPDBVl 1.00 1.00 1.00 1.00 1.00 1.00 1.00 1.00 1.00 1.00 1.00 1.00 
SPDBVl 1.00 1.00 1.00 1.00 1.00 1.00 1.00 1.00 1.00 1.00 1.00 1.00 
SPDBVl 1.00 1.00 1.00 1.00 1.00 1.00 1.00 1.00 1.00 1.00 1.00 1.00 
SPDBVl 1.00 1.00 1.00 1.00 1.00 1.00 1.00 1.00 1.00 1.00 1.00 1.00 
SPDBVl 1.00 1.00 1.00 1.00 1.00 1.00 1.00 1.00 1.00 1.00 1.00 1.00 
SPDBVl 1.00 1.00 1.00 1.00 1.00 1.00 1.00 1.00 1.00 1.00 1.00 1.00 
SPDBVl 1.00 1.00 1.00 1.00 1.00 1.00 1.00 1.00 1.00 1.00 1.00 1.00 
SPDBVl 1.00 1.00 1.00 1.00 1.00 1.00 1.00 1.00 1.00 1.00 1.00 1.00 
SPDBVl 1.00 1.00 1.00 1.00 1.00 1.00 1.00 1.00 1.00 1.00 1.00 1.00 
SPDBVl 1.00 1.00 1.00 1.00 1.00 1.00 1.00 1.00 1.00 1.00 1.00 1.00 
SPDBVl 1.00 1.00 1.00 1.00 1.00 1.00 1.00 1.00 1.00 1.00 1.00 1.00 
SPDBVl 1.00 1.00 1.00 1.00 1.00 1.00 1.00 1.00 1.00 1.00 1.00 1.00 
SPDBVl 1.00 1.00 1.00 1.00 1.00 1.00 1.00 1.00 1.00 1.00 1.00 1.00 
SPDBVl 1.00 1.00 1.00 1.00 1.00 1.00 1.00 1.00 1.00 1.00 1.00 1.00 
SPDBVl 1.00 1.00 1.00 1.00 1.00 1.00 1.00 1.00 1.00 1.00 1.00 1.00 
SPDBVl 1.00 1.00 1.00 1.00 1.00 1.00 1.00 1.00 1.00 1.00 1.00 1.00 
SPDBVl 1.00 1.00 1.00 1.00 1.00 1.00 1.00 1.00 1.00 1.00 1.00 1.00 
SPDBVl 1.00 1.00 1.00 1.00 1.00 1.00 1.00 1.00 1.00 1.00 1.00 1.00 
SPDBVl 1.00 1.00 1.00 1.00 1.00 1.00 1.00 1.00 1.00 1.00 1.00 1.00 
SPDBVl 1.00 1.00 1.00 1.00 1.00 1.00 1.00 1.00 1.00 1.00 1.00 1.00 
SPDBVl 1.00 1.00 1.00 1.00 1.00 1.00 1.00 1.00 1.00 1.00 1.00 1.00 
SPDBVl 1.00 1.00 1.00 1.00 1.00 1.00 1.00 1.00 1.00 1.00 1.00 1.00 
SPDBVl 1.00 1.00 1.00 1.00 1.00 1.00 1.00 1.00 1.00 1.00 1.00 1.00 
SPDBVl 1.00 1.00 1.00 1.00 1.00 1.00 1.00 1.00 1.00 1.00 1.00 1.00 
SPDBVl 1.00 1.00 1.00 1.00 1.00 1.00 1.00 1.00 1.00 1.00 1.00 1.00 
SPDBVl 1.00 1.00 1.00 1.00 1.00 1.00 1.00 1.00 1.00 1.00 1.00 1.00 
SPDBVl 1.00 1.00 1.00 1.00 1.00 1.00 1.00 1.00 1.00 1.00 1.00 1.00 
SPDBVl 1.00 1.00 1.00 1.00 1.00 1.00 1.00 1.00 1.00 1.00 1.00 1.00 
SPDBVl 1.00 1.00 1.00 1.00 1.00 1.00 1.00 1.00 1.00 1.00 1.00 1.00 
SPDBVl 1.00 1.00 1.00 1.00 1.00 1.00 1.00 1.00 1.00 1.00 1.00 1.00 
SPDBVl 1.00 1.00 1.00 1.00 1.00 1.00 1.00 1.00 1.00 1.00 1.00 1.00 
SPDBVl 1.00 1.00 1.00 1.00 1.00 1.00 1.00 1.00 1.00 1.00 1.00 1.00 
SPDBVl 1.00 1.00 1.00 1.00 1.00 1.00 1.00 1.00 1.00 1.00 1.00 1.00 
SPDBVl 1.00 1.00 1.00 1.00 1.00 1.00 1.00 1.00 1.00 1.00 1.00 1.00 
SPDBVl 1.00 1.00 1.00 1.00 1.00 1.00 1.00 1.00 1.00 1.00 1.00 1.00 
SPDBVl 1.00 1.00 1.00 1.00 1.00 1.00 1.00 1.00 1.00 1.00 1.00 1.00 
SPDBVl 1.00 1.00 1.00 1.00 1.00 1.00 1.00 1.00 1.00 1.00 1.00 1.00 
SPDBVl 1.00 1.00 1.00 1.00 1.00 1.00 1.00 1.00 1.00 1.00 1.00 1.00 
SPDBVl 1.00 1.00 1.00 1.00 1.00 1.00 1.00 1.00 1.00 1.00 1.00 1.00 
SPDBVl 1.00 1.00 1.00 1.00 1.00 1.00 1.00 1.00 1.00 1.00 1.00 1.00 
SPDBVl 1.00 1.00 1.00 1.00 1.00 1.00 1.00 1.00 1.00 1.00 1.00 1.00 
SPDBVl 1.00 1.00 1.00 1.00 1.00 1.00 1.00 1.00 1.00 1.00 1.00 1.00 
SPDBVl 1.00 1.00 1.00 1.00 1.00 1.00 1.00 1.00 1.00 1.00 1.00 1.00 
SPDBVl 1.00 1.00 1.00 1.00 1.00 1.00 1.00 1.00 1.00 1.00 1.00 1.00 
SPDBVl 1.00 1.00 1.00 1.00 1.00 1.00 1.00 1.00 1.00 1.00 1.00 1.00 
SPDBVl 1.00 1.00 1.00 1.00 1.00 1.00 1.00 1.00 1.00 1.00 1.00 1.00 
SPDBVl 1.00 1.00 1.00 1.00 1.00 1.00 1.00 1.00 1.00 1.00 1.00 1.00 
SPDBVl 1.00 1.00 1.00 1.00 1.00 1.00 1.00 1.00 1.00 1.00 1.00 1.00 
SPDBVl 1.00 1.00 1.00 1.00 1.00 1.00 1.00 1.00 1.00 1.00 1.00 1.00 
SPDBVl 1.00 1.00 1.00 1.00 1.00 1.00 1.00 1.00 1.00 1.00 1.00 1.00 
SPDBVl 1.00 1.00 1.00 1.00 1.00 1.00 1.00 1.00 1.00 1.00 1.00 1.00 
SPDBVl 1.00 1.00 1.00 1.00 1.00 1.00 1.00 1.00 1.00 1.00 1.00 1.00 
SPDBVl 1.00 1.00 1.00 1.00 1.00 1.00 1.00 1.00 1.00 1.00 1.00 1.00 
SPDBVl 1.00 1.00 1.00 1.00 1.00 1.00 1.00 1.00 1.00 1.00 1.00 1.00 
SPDBVl 1.00 1.00 1.00 1.00 1.00 1.00 1.00 1.00 1.00 1.00 1.00 1.00 
SPDBVl 1.00 1.00 1.00 1.00 1.00 1.00 1.00 1.00 1.00 1.00 1.00 1.00 
SPDBVl 1.00 1.00 1.00 1.00 1.00 1.00 1.00 1.00 1.00 1.00 1.00 1.00 
SPDBVl 1.00 1.00 1.00 1.00 1.00 1.00 1.00 1.00 1.00 1.00 1.00 1.00 
SPDBVl 1.00 1.00 1.00 1.00 1.00 1.00 1.00 1.00 1.00 1.00 1.00 1.00 
SPDBVl 1.00 1.00 1.00 1.00 1.00 1.00 1.00 1.00 1.00 1.00 1.00 1.00 
SPDBVl 1.00 1.00 1.00 1.00 1.00 1.00 1.00 1.00 1.00 1.00 1.00 1.00 
SPDBVl 1.00 1.00 1.00 1.00 1.00 1.00 1.00 1.00 1.00 1.00 1.00 1.00 
SPDBVl 1.00 1.00 1.00 1.00 1.00 1.00 1.00 1.00 1.00 1.00 1.00 1.00 
SPDBVl 1.00 1.00 1.00 1.00 1.00 1.00 1.00 1.00 1.00 1.00 1.00 1.00 
SPDBVl 1.00 1.00 1.00 1.00 1.00 1.00 1.00 1.00 1.00 1.00 1.00 1.00 
SPDBVl 1.00 1.00 1.00 1.00 1.00 1.00 1.00 1.00 1.00 1.00 1.00 1.00 
SPDBVl 1.00 1.00 1.00 1.00 1.00 1.00 1.00 1.00 1.00 1.00 1.00 1.00 
SPDBVl 1.00 1.00 1.00 1.00 1.00 1.00 1.00 1.00 1.00 1.00 1.00 1.00 
SPDBVl 1.00 1.00 1.00 1.00 1.00 1.00 1.00 1.00 1.00 1.00 1.00 1.00 
SPDBVl 1.00 1.00 1.00 1.00 1.00 1.00 1.00 1.00 1.00 1.00 1.00 1.00 
SPDBVl 1.00 1.00 1.00 1.00 1.00 1.00 1.00 1.00 1.00 1.00 1.00 1.00 
SPDBVl 1.00 1.00 1.00 1.00 1.00 1.00 1.00 1.00 1.00 1.00 1.00 1.00 
SPDBVl 1.00 1.00 1.00 1.00 1.00 1.00 1.00 1.00 1.00 1.00 1.00 1.00 
SPDBVl 1.00 1.00 1.00 1.00 1.00 1.00 1.00 1.00 1.00 1.00 1.00 1.00 
SPDBVl 1.00 1.00 1.00 1.00 1.00 1.00 1.00 1.00 1.00 1.00 1.00 1.00 
SPDBVl 1.00 1.00 1.00 1.00 1.00 1.00 1.00 1.00 1.00 1.00 1.00 1.00 
SPDBVl 1.00 1.00 1.00 1.00 1.00 1.00 1.00 1.00 1.00 1.00 1.00 1.00 
SPDBVl 1.00 1.00 1.00 1.00 1.00 1.00 1.00 1.00 1.00 1.00 1.00 1.00 
SPDBVl 1.00 1.00 1.00 1.00 1.00 1.00 1.00 1.00 1.00 1.00 1.00 1.00 
SPDBVl 1.00 1.00 1.00 1.00 1.00 1.00 1.00 1.00 1.00 1.00 1.00 1.00 
SPDBVl 1.00 1.00 1.00 1.00 1.00 1.00 1.00 1.00 1.00 1.00 1.00 1.00 
SPDBVl 1.00 1.00 1.00 1.00 1.00 1.00 1.00 1.00 1.00 1.00 1.00 1.00 
SPDBVl 1.00 1.00 1.00 1.00 1.00 1.00 1.00 1.00 1.00 1.00 1.00 1.00 
SPDBVl 1.00 1.00 1.00 1.00 1.00 1.00 1.00 1.00 1.00 1.00 1.00 1.00 
SPDBVl 1.00 1.00 1.00 1.00 1.00 1.00 1.00 1.00 1.00 1.00 1.00 1.00 
SPDBVl 1.00 1.00 1.00 1.00 1.00 1.00 1.00 1.00 1.00 1.00 1.00 1.00 
SPDBVl 1.00 1.00 1.00 1.00 1.00 1.00 1.00 1.00 1.00 1.00 1.00 1.00 
SPDBVl 1.00 1.00 1.00 1.00 1.00 1.00 1.00 1.00 1.00 1.00 1.00 1.00 
SPDBVl 1.00 1.00 1.00 1.00 1.00 1.00 1.00 1.00 1.00 1.00 1.00 1.00 
SPDBVl 1.00 1.00 1.00 1.00 1.00 1.00 1.00 1.00 1.00 1.00 1.00 1.00 
SPDBVl 1.00 1.00 1.00 1.00 1.00 1.00 1.00 1.00 1.00 1.00 1.00 1.00 
SPDBVl 1.00 1.00 1.00 1.00 1.00 1.00 1.00 1.00 1.00 1.00 1.00 1.00 
SPDBVl 1.00 1.00 1.00 1.00 1.00 1.00 1.00 1.00 1.00 1.00 1.00 1.00 
SPDBVl 1.00 1.00 1.00 1.00 1.00 1.00 1.00 1.00 1.00 1.00 1.00 1.00 
SPDBVl 1.00 1.00 1.00 1.00 1.00 1.00 1.00 1.00 1.00 1.00 1.00 1.00 
SPDBVl 1.00 1.00 1.00 1.00 1.00 1.00 1.00 1.00 1.00 1.00 1.00 1.00 
SPDBVl 1.00 1.00 1.00 1.00 1.00 1.00 1.00 1.00 1.00 1.00 1.00 1.00 
SPDBVl 1.00 1.00 1.00 1.00 1.00 1.00 1.00 1.00 1.00 1.00 1.00 1.00 
SPDBVl 1.00 1.00 1.00 1.00 1.00 1.00 1.00 1.00 1.00 1.00 1.00 1.00 
SPDBVl 1.00 1.00 1.00 1.00 1.00 1.00 1.00 1.00 1.00 1.00 1.00 1.00 
SPDBVl 1.00 1.00 1.00 1.00 1.00 1.00 1.00 1.00 1.00 1.00 1.00 1.00 
SPDBVl 1.00 1.00 1.00 1.00 1.00 1.00 1.00 1.00 1.00 1.00 1.00 1.00 
SPDBVl 1.00 1.00 1.00 1.00 1.00 1.00 1.00 1.00 1.00 1.00 1.00 1.00 
SPDBVl 1.00 1.00 1.00 1.00 1.00 1.00 1.00 1.00 1.00 1.00 1.00 1.00 
SPDBVl 1.00 1.00 1.00 1.00 1.00 1.00 1.00 1.00 1.00 1.00 1.00 1.00 
SPDBVl 1.00 1.00 1.00 1.00 1.00 1.00 1.00 1.00 1.00 1.00 1.00 1.00 
SPDBVl 1.00 1.00 1.00 1.00 1.00 1.00 1.00 1.00 1.00 1.00 1.00 1.00 
SPDBVl 1.00 1.00 1.00 1.00 1.00 1.00 1.00 1.00 1.00 1.00 1.00 1.00 
SPDBVl 1.00 1.00 1.00 1.00 1.00 1.00 1.00 1.00 1.00 1.00 1.00 1.00 
SPDBVl 1.00 1.00 1.00 1.00 1.00 1.00 1.00 1.00 1.00 1.00 1.00 1.00 
SPDBVl 1.00 1.00 1.00 1.00 1.00 1.00 1.00 1.00 1.00 1.00 1.00 1.00 
SPDBVl 1.00 1.00 1.00 1.00 1.00 1.00 1.00 1.00 1.00 1.00 1.00 1.00 
SPDBVl 1.00 1.00 1.00 1.00 1.00 1.00 1.00 1.00 1.00 1.00 1.00 1.00 
SPDBVl 1.00 1.00 1.00 1.00 1.00 1.00 1.00 1.00 1.00 1.00 1.00 1.00 
SPDBVl 1.00 1.00 1.00 1.00 1.00 1.00 1.00 1.00 1.00 1.00 1.00 1.00 
SPDBVl 1.00 1.00 1.00 1.00 1.00 1.00 1.00 1.00 1.00 1.00 1.00 1.00 
SPDBVl 1.00 1.00 1.00 1.00 1.00 1.00 1.00 1.00 1.00 1.00 1.00 1.00 
SPDBVl 1.00 1.00 1.00 1.00 1.00 1.00 1.00 1.00 1.00 1.00 1.00 1.00 
SPDBVl 1.00 1.00 1.00 1.00 1.00 1.00 1.00 1.00 1.00 1.00 1.00 1.00 
SPDBVl 1.00 1.00 1.00 1.00 1.00 1.00 1.00 1.00 1.00 1.00 1.00 1.00 
SPDBVl 1.00 1.00 1.00 1.00 1.00 1.00 1.00 1.00 1.00 1.00 1.00 1.00 
SPDBVl 1.00 1.00 1.00 1.00 1.00 1.00 1.00 1.00 1.00 1.00 1.00 1.00 
SPDBVl 1.00 1.00 1.00 1.00 1.00 1.00 1.00 1.00 1.00 1.00 1.00 1.00 
SPDBVl 1.00 1.00 1.00 1.00 1.00 1.00 1.00 1.00 1.00 1.00 1.00 1.00 
SPDBVl 1.00 1.00 1.00 1.00 1.00 1.00 1.00 1.00 1.00 1.00 1.00 1.00 
SPDBVl 1.00 1.00 1.00 1.00 1.00 1.00 1.00 1.00 1.00 1.00 1.00 1.00 
SPDBVl 1.00 1.00 1.00 1.00 1.00 1.00 1.00 1.00 1.00 1.00 1.00 1.00 
SPDBVl 1.00 1.00 1.00 1.00 1.00 1.00 1.00 1.00 1.00 1.00 1.00 1.00 
SPDBVb 0.00 0.00 0.20
SPDBVg    64    64    64    64    64    64    64    64    64    64
SPDBVg    64    64    64    64    64    64    64    64    64    64
SPDBVg    64    64    64    64    64    64    64    64    64    64
SPDBVg    64    64    64    64    64    64    64    64    64    64
SPDBVg    64    64    64    64    64    64    64    64    64    64
SPDBVg    64    64    64    64    64    64    64    64    64    64
SPDBVg    64    64    64    64    64    64    64    64    64    64
SPDBVg    64    64    64    64    64    64    64    64    64    64
SPDBVg    64    64    64    64    64    64    64    64    64    64
SPDBVg    64    64    64    64    64    64    64    64    64    64
SPDBVg    64    64    64    64    64    64    64    64    64    64
SPDBVg    64    64    64    64    64    64    64    64    64    64
SPDBVg    64    64    64    64    64    64    64    64    64    64
SPDBVg    64    64    64    64    64    64    64    64    64    64
SPDBVg    64    64    64    64    64    64    64    64    64    64
SPDBVg    64    64    64    64    64    64    64    64    64    64
SPDBVg    64    64    64    64    64    64    64    64    64    64
SPDBVg    64    64    64    64    64    64    64    64    64    64
SPDBVg    64    64    64    64    64    64    64    64    64    64
SPDBVg    64    64    64    64    64    64    64    64    64    64
SPDBVg    64    64    64    64    64    64    64    64    64    64
SPDBVg    64    64    64    64    64    64    64    64    64    64
SPDBVg    64    64    64    64    64    64    64    64    64    64
SPDBVg    64    64    64    64    64    64    64    64    64    64
SPDBVg    64    64    64    64    64    64    64    64    64    64
SPDBVg    64    64    64    64    64    64    64    64    64    64
SPDBVg    64    64    64    64    64    64    64    64    64    64
SPDBVg    64    64    64    64    64    64    64    64    64    64
SPDBVg    64    64    64    64    64    64    64    64    64    64
SPDBVg    64    64    64    64    64    64    64    64    64    64
SPDBVg    64    64    64    64    64    64    64    64    64    64
SPDBVg    64    64    64    64    64    64    64    64    64    64
SPDBVg    64    64    64    64    64    64    64    64    64    64
SPDBVg    64    64    64    64    64    64    64    64    64    64
SPDBVg    64    64    64    64    64    64    64    64    64    64
SPDBVg    64    64    64    64    64    64    64    64    64    64
SPDBVg    64    64    64    64    64    64    64    64    64    64
SPDBVg    64    64    64    64    64    64    64    64    64    64
SPDBVg    64    64    64    64    64    64    64    64    64    64
SPDBVg    64    64    64    64    64    64    64    64    64    64
SPDBVg    64    64    64    64    64    64    64    64    64    64
SPDBVg    64    64    64    64    64    64    64    64    64    64
SPDBVg    64    64    64    64    64    64    64    64    64    64
SPDBVg    64    64    64    64    64    64    64    64    64    64
SPDBVg    64    64    64    64    64    64    64    64    64    64
SPDBVg    64    64    64    64    64    64    64    64    64    64
SPDBVg    64    64    64    64    64    64    64    64    64    64
SPDBVg    64    64    64    64    64    64    64    64    64    64
SPDBVg    64    64    64    64    64    64    64    64    64    64
SPDBVg    64    64    64    64    64    64    64    64    64    64
SPDBVg    64    64    64    64    64    64    64    64    64    64
SPDBVg    64    64    64    64    64    64    64    64    64    64
SPDBVg    64    64    64    64    64    64    64    64    64    64
SPDBVg    64    64    64    64    64    64
SPDBVi        2 1 1 0 1 0 1 1 0 1 0 1 1 0  0
SPDBVp        0
END
