# Supplementary material for: Caligus rogercresseyi acetylcholinesterase types and variants: a potential marker for organophosphate resistance
Source: Parasit Vectors. 2018 Oct 30;11:570. doi: 10.1186/s13071-018-3151-7 (PMC6208076; doi:10.1186/s13071-018-3151-7)
Supplement: Supplementary file 8 — PDB file of the predicted 3D structure of Caligus rogercresseyi AChE1b. Viewer: UCSF Chimera 1.10.2. software. https://www.cgl.ucsf.edu/chimera. (PDB 296 kb) [file 13071_2018_3151_MOESM8_ESM.pdb]

REMARK    File generated by Swiss-PdbViewer  4.00b0
REMARK    http://www.expasy.org/spdbv/
TITLE     SWISS-MODEL SERVER (https://swissmodel.expasy.org)
TITLE    2 Untitled Project
EXPDTA    THEORETICAL MODEL (SWISS-MODEL SERVER)
AUTHOR    SWISS-MODEL SERVER (SEE REFERENCE IN JRNL Records)
REVDAT   1   23-SEP-16 1MOD    1       11:07
REMARK   1
REMARK   1 REFERENCE 1
REMARK   1   AUTH   K.ARNOLD,L.BORDOLI,J.KOPP,T.SCHWEDE
REMARK   1  TITL   SWISS-MODEL WORKSPACE: A WEB-BASED ENVIRONMENT FOR PROTEIN
REMARK   1  TITL 2 STRUCTURE HOMOLOGY MODELLING
REMARK   1  REF    BIOINFORMATICS                V.  22   195 2006
REMARK   1  REFN                   ISSN 1367-4803
REMARK   1  PMID   16301204
REMARK   1  DOI    10.1093/bioinformatics/bti770
REMARK   1
REMARK   1 REFERENCE 2
REMARK   1  AUTH   P.BENKERT,M.BIASINI,T.SCHWEDE 
REMARK   1  TITL   TOWARD THE ESTIMATION OF THE ABSOLUTE QUALITY OF INDIVIDUAL
REMARK   1  TITL 2 PROTEIN STRUCTURE MODELS
REMARK   1  REF    BIOINFORMATICS                V.   3 343   2011
REMARK   1  REFN                   ISSN 1367-4803
REMARK   1  PMID   21134891
REMARK   1  DOI    10.1093/bioinformatics/btq662
REMARK   1
REMARK   1 REFERENCE 3
REMARK   1  AUTH   F.KIEFER,K.ARNOLD,M.KUENZLI,L.BORDOLI,T.SCHWEDE
REMARK   1  TITL   THE SWISS-MODEL REPOSITORY AND ASSOCIATED RESOURCES
REMARK   1  REF    NUCLEIC.ACIDS.RES             V.  37 D387  2009
REMARK   1  REFN                   ISSN 0305-1048
REMARK   1  PMID   18931379
REMARK   1  DOI    10.1093/nar/gkn750
REMARK   1
REMARK   1
REMARK   1 REFERENCE 4
REMARK   1  AUTH   T.SCHWEDE,J.KOPP,N.GUEX,M.C.PEITSCH                          
REMARK   1  TITL   SWISS_MODEL: AN AUTOMATED PROTEIN HOMOLOGY-MODELING          
REMARK   1  TITL 2 SERVER                                                       
REMARK   1  REF    NUCLEIC.ACIDS.RES.            V.  31 3381  2003              
REMARK   1  REFN                   ISSN 0305-1048
REMARK   1  PMID   12824332
REMARK   1  DOI    10.1093/nar/gkg520
REMARK   1
REMARK   1 REFERENCE 5
REMARK   1  AUTH   M.C.PEITSCH,N.GUEX                                           
REMARK   1  TITL   SWISS-MODEL AND THE SWISS-PDBVIEWER: AN ENVIRONMENT
REMARK   1  TITL 2 FOR COMPARATIVE PROTEIN MODELLING                            
REMARK   1  REF    ELECTROPHORESIS               V.  18 2714  1997   
REMARK   1  REFN                   ISSN
REMARK   1  DOI    10.1002/elps.1150181505
REMARK   1  PMID   9504803 
REMARK   1
REMARK   1 REFERENCE 6
REMARK   1  AUTH   M.C.PEITSCH
REMARK   1  TITL   PROTEIN MODELING BY E-MAIL
REMARK   1  REF    BIO/TECHNOLOGY                V.  13 658   1995
REMARK   1  REFN                   ISSN 1087-0156
REMARK   1  DOI    10.1038/nbt0795-658
REMARK   1
REMARK   1 DISCLAIMER
REMARK   1 The SWISS-MODEL SERVER produces theoretical models for proteins.
REMARK   1 The results of any theoretical modelling procedure is
REMARK   1 NON-EXPERIMENTAL and MUST be considered with care. These models may
REMARK   1 contain significant errors. This is especially true for automated
REMARK   1 modeling since there is no human intervention during model
REMARK   1 building. Please read the header section and the logfile carefully
REMARK   1 to know what templates and alignments were used during the model
REMARK   1 building process. All information by the SWISS-MODEL SERVER is
REMARK   1 provided "AS-IS", without any warranty, expressed or implied.
REMARK   2
REMARK   2 COPYRIGHT NOTICE
REMARK   2 This SWISS-MODEL protein model is copyright. It is produced by the
REMARK   2 SWISS-MODEL Server Group at Swiss Institute of Bioinformatics. There
REMARK   2 are no restrictions on the use of individual models for your or your
REMARK   2 employer's research projects. If you publish or patent any results
REMARK   2 obtained from this model, please cite the papers mentioned under
REMARK   2 JRNL.
REMARK   2
REMARK   2 FAIR USE NOTICE
REMARK   2 Downloading the entire data-base or substantial portions of it,
REMARK   2 systematic or automatic submission of data, mirroring the
REMARK   2 repository, or further redistribution of substantial portions data
REMARK   2 obtained from SWISS-MODEL is prohibited and requires written
REMARK   2 permission from the SWISS-MODEL Server Group at Swiss Institute of
REMARK   2 Bioinformatics.
REMARK   3 
REMARK   3 MODEL INFORMATION
REMARK   3  ENGIN   PROMOD3
REMARK   3  VERSN   1.0.1
REMARK   3  OSTAT   MONOMER
REMARK   3  OSRSN   PREDICTION
REMARK   3  GMQE    0.74
REMARK   3  QMN4    -2.87
REMARK   3  MODT    FALSE
REMARK   3 
REMARK   3 TEMPLATE 1
REMARK   3  PDBID   4aqd
REMARK   3  CHAIN   A
REMARK   3  MMCIF   A
REMARK   3  PDBV    2016-09-16
REMARK   3  SMTLE   4aqd.1.A
REMARK   3  SMTLV   2016-09-21
REMARK   3  MTHD    X-RAY DIFFRACTION 2.50 A
REMARK   3  FOUND   HHblits
REMARK   3  GMQE    0.74
REMARK   3  SIM     0.41
REMARK   3  SID     40.97
REMARK   3  OSTAT   homo-dimer
REMARK   3  LIGND   BAL
REMARK   3  LIGND 2 BAL
REMARK   3  LIGND 3 NAG-NAG
REMARK   3  LIGND 4 NAG-NAG
REMARK   3  LIGND 5 NAG
REMARK   3  LIGND 6 NAG
REMARK   3  LIGND 7 NAG
REMARK   3  LIGND 8 NAG
REMARK   3  LIGND 9 NAG
REMARK   3  LIGND 10 NAG
REMARK   3  LIGND 11 GLY
REMARK   3  LIGND 12 GLY
ATOM      1  N   ILE A   5     -23.034  -0.125   6.885  1.00  0.59
ATOM      2  CA  ILE A   5     -21.536  -0.128   6.870  1.00  0.59
ATOM      3  C   ILE A   5     -21.016   1.212   7.366  1.00  0.59
ATOM      4  O   ILE A   5     -21.622   2.235   7.069  1.00  0.59
ATOM      5  CB  ILE A   5     -21.078  -0.496   5.452  1.00  0.59
ATOM      6  CG1 ILE A   5     -19.551  -0.712   5.368  1.00  0.59
ATOM      7  CG2 ILE A   5     -21.602   0.499   4.388  1.00  0.59
ATOM      8  CD1 ILE A   5     -19.105  -2.065   5.903  1.00  0.59
ATOM      9  N   TYR A   6     -19.940   1.240   8.177  1.00  0.66
ATOM     10  CA  TYR A   6     -19.342   2.471   8.683  1.00  0.66
ATOM     11  C   TYR A   6     -18.039   2.738   7.926  1.00  0.66
ATOM     12  O   TYR A   6     -17.344   1.802   7.540  1.00  0.66
ATOM     13  CB  TYR A   6     -19.133   2.363  10.223  1.00  0.66
ATOM     14  CG  TYR A   6     -18.518   3.595  10.839  1.00  0.66
ATOM     15  CD1 TYR A   6     -19.270   4.763  11.054  1.00  0.66
ATOM     16  CD2 TYR A   6     -17.161   3.587  11.196  1.00  0.66
ATOM     17  CE1 TYR A   6     -18.661   5.914  11.579  1.00  0.66
ATOM     18  CE2 TYR A   6     -16.552   4.735  11.720  1.00  0.66
ATOM     19  CZ  TYR A   6     -17.299   5.904  11.894  1.00  0.66
ATOM     20  OH  TYR A   6     -16.676   7.069  12.381  1.00  0.66
ATOM     21  N   SER A   7     -17.714   4.022   7.662  1.00  0.76
ATOM     22  CA  SER A   7     -16.572   4.483   6.869  1.00  0.76
ATOM     23  C   SER A   7     -15.700   5.429   7.661  1.00  0.76
ATOM     24  O   SER A   7     -15.910   5.665   8.846  1.00  0.76
ATOM     25  CB  SER A   7     -16.956   5.264   5.583  1.00  0.76
ATOM     26  OG  SER A   7     -18.030   6.179   5.811  1.00  0.76
ATOM     27  N   TYR A   8     -14.664   6.002   7.021  1.00  0.70
ATOM     28  CA  TYR A   8     -13.809   6.986   7.634  1.00  0.70
ATOM     29  C   TYR A   8     -13.561   8.152   6.671  1.00  0.70
ATOM     30  O   TYR A   8     -13.718   8.002   5.449  1.00  0.70
ATOM     31  CB  TYR A   8     -12.498   6.263   8.036  1.00  0.70
ATOM     32  CG  TYR A   8     -11.534   7.163   8.737  1.00  0.70
ATOM     33  CD1 TYR A   8     -11.925   7.896   9.869  1.00  0.70
ATOM     34  CD2 TYR A   8     -10.252   7.347   8.206  1.00  0.70
ATOM     35  CE1 TYR A   8     -11.056   8.842  10.426  1.00  0.70
ATOM     36  CE2 TYR A   8      -9.380   8.286   8.767  1.00  0.70
ATOM     37  CZ  TYR A   8      -9.791   9.043   9.867  1.00  0.70
ATOM     38  OH  TYR A   8      -8.932  10.016  10.405  1.00  0.70
ATOM     39  N   TYR A   9     -13.178   9.342   7.194  1.00  0.70
ATOM     40  CA  TYR A   9     -12.882  10.540   6.445  1.00  0.70
ATOM     41  C   TYR A   9     -11.401  10.726   6.174  1.00  0.70
ATOM     42  O   TYR A   9     -10.570  10.528   6.982  1.00  0.70
ATOM     43  CB  TYR A   9     -13.526  11.815   7.044  1.00  0.70
ATOM     44  CG  TYR A   9     -13.016  12.084   8.427  1.00  0.70
ATOM     45  CD1 TYR A   9     -11.823  12.803   8.598  1.00  0.70
ATOM     46  CD2 TYR A   9     -13.693  11.604   9.559  1.00  0.70
ATOM     47  CE1 TYR A   9     -11.273  12.971   9.873  1.00  0.70
ATOM     48  CE2 TYR A   9     -13.151  11.789  10.839  1.00  0.70
ATOM     49  CZ  TYR A   9     -11.928  12.455  10.992  1.00  0.70
ATOM     50  OH  TYR A   9     -11.337  12.597  12.262  1.00  0.70
ATOM     51  N   PHE A  10     -11.111  11.152   4.908  1.00  0.71
ATOM     52  CA  PHE A  10      -9.742  11.322   4.466  1.00  0.71
ATOM     53  C   PHE A  10      -9.621  12.756   3.985  1.00  0.71
ATOM     54  O   PHE A  10     -10.424  13.170   3.150  1.00  0.71
ATOM     55  CB  PHE A  10      -9.413  10.387   3.265  1.00  0.71
ATOM     56  CG  PHE A  10      -9.325   8.947   3.692  1.00  0.71
ATOM     57  CD1 PHE A  10     -10.476   8.237   4.066  1.00  0.71
ATOM     58  CD2 PHE A  10      -8.090   8.284   3.721  1.00  0.71
ATOM     59  CE1 PHE A  10     -10.391   6.926   4.535  1.00  0.71
ATOM     60  CE2 PHE A  10      -7.995   6.974   4.209  1.00  0.71
ATOM     61  CZ  PHE A  10      -9.147   6.299   4.626  1.00  0.71
ATOM     62  N   PRO A  11      -8.645  13.535   4.445  1.00  0.78
ATOM     63  CA  PRO A  11      -8.548  14.921   4.018  1.00  0.78
ATOM     64  C   PRO A  11      -7.674  14.963   2.778  1.00  0.78
ATOM     65  O   PRO A  11      -6.482  14.662   2.836  1.00  0.78
ATOM     66  CB  PRO A  11      -7.903  15.641   5.218  1.00  0.78
ATOM     67  CG  PRO A  11      -7.130  14.553   5.968  1.00  0.78
ATOM     68  CD  PRO A  11      -7.987  13.315   5.737  1.00  0.78
ATOM     69  N   ILE A  12      -8.267  15.312   1.626  1.00  0.67
ATOM     70  CA  ILE A  12      -7.626  15.242   0.324  1.00  0.67
ATOM     71  C   ILE A  12      -7.783  16.581  -0.342  1.00  0.67
ATOM     72  O   ILE A  12      -8.894  17.023  -0.604  1.00  0.67
ATOM     73  CB  ILE A  12      -8.228  14.168  -0.592  1.00  0.67
ATOM     74  CG1 ILE A  12      -8.194  12.762   0.040  1.00  0.67
ATOM     75  CG2 ILE A  12      -7.550  14.170  -1.984  1.00  0.67
ATOM     76  CD1 ILE A  12      -6.786  12.251   0.314  1.00  0.67
ATOM     77  N   THR A  13      -6.669  17.283  -0.632  1.00  0.64
ATOM     78  CA  THR A  13      -6.657  18.531  -1.402  1.00  0.64
ATOM     79  C   THR A  13      -7.570  19.612  -0.827  1.00  0.64
ATOM     80  O   THR A  13      -8.320  20.284  -1.527  1.00  0.64
ATOM     81  CB  THR A  13      -6.911  18.339  -2.898  1.00  0.64
ATOM     82  OG1 THR A  13      -6.204  17.217  -3.408  1.00  0.64
ATOM     83  CG2 THR A  13      -6.385  19.543  -3.690  1.00  0.64
ATOM     84  N   PHE A  14      -7.538  19.780   0.514  1.00  0.50
ATOM     85  CA  PHE A  14      -8.374  20.707   1.273  1.00  0.50
ATOM     86  C   PHE A  14      -9.861  20.309   1.327  1.00  0.50
ATOM     87  O   PHE A  14     -10.706  21.077   1.781  1.00  0.50
ATOM     88  CB  PHE A  14      -8.195  22.188   0.811  1.00  0.50
ATOM     89  CG  PHE A  14      -6.740  22.601   0.822  1.00  0.50
ATOM     90  CD1 PHE A  14      -5.951  22.460  -0.334  1.00  0.50
ATOM     91  CD2 PHE A  14      -6.144  23.137   1.976  1.00  0.50
ATOM     92  CE1 PHE A  14      -4.595  22.801  -0.331  1.00  0.50
ATOM     93  CE2 PHE A  14      -4.786  23.488   1.984  1.00  0.50
ATOM     94  CZ  PHE A  14      -4.009  23.309   0.833  1.00  0.50
ATOM     95  N   ARG A  15     -10.200  19.072   0.908  1.00  0.64
ATOM     96  CA  ARG A  15     -11.550  18.540   0.806  1.00  0.64
ATOM     97  C   ARG A  15     -11.646  17.191   1.499  1.00  0.64
ATOM     98  O   ARG A  15     -10.666  16.659   2.011  1.00  0.64
ATOM     99  CB  ARG A  15     -11.954  18.287  -0.670  1.00  0.64
ATOM    100  CG  ARG A  15     -11.984  19.537  -1.567  1.00  0.64
ATOM    101  CD  ARG A  15     -12.347  19.238  -3.031  1.00  0.64
ATOM    102  NE  ARG A  15     -13.744  18.737  -3.069  1.00  0.64
ATOM    103  CZ  ARG A  15     -14.455  18.459  -4.162  1.00  0.64
ATOM    104  NH1 ARG A  15     -15.723  18.136  -3.980  1.00  0.64
ATOM    105  NH2 ARG A  15     -13.952  18.467  -5.380  1.00  0.64
ATOM    106  N   ASN A  16     -12.851  16.586   1.537  1.00  0.70
ATOM    107  CA  ASN A  16     -13.059  15.310   2.193  1.00  0.70
ATOM    108  C   ASN A  16     -13.401  14.201   1.193  1.00  0.70
ATOM    109  O   ASN A  16     -14.255  14.337   0.323  1.00  0.70
ATOM    110  CB  ASN A  16     -14.196  15.442   3.235  1.00  0.70
ATOM    111  CG  ASN A  16     -13.748  16.393   4.341  1.00  0.70
ATOM    112  OD1 ASN A  16     -12.834  16.089   5.109  1.00  0.70
ATOM    113  ND2 ASN A  16     -14.405  17.570   4.447  1.00  0.70
ATOM    114  N   VAL A  17     -12.730  13.033   1.323  1.00  0.76
ATOM    115  CA  VAL A  17     -13.077  11.817   0.595  1.00  0.76
ATOM    116  C   VAL A  17     -13.393  10.751   1.609  1.00  0.76
ATOM    117  O   VAL A  17     -12.748  10.627   2.648  1.00  0.76
ATOM    118  CB  VAL A  17     -12.005  11.306  -0.361  1.00  0.76
ATOM    119  CG1 VAL A  17     -12.432   9.978  -1.020  1.00  0.76
ATOM    120  CG2 VAL A  17     -11.785  12.370  -1.443  1.00  0.76
ATOM    121  N   ILE A  18     -14.441   9.966   1.349  1.00  0.72
ATOM    122  CA  ILE A  18     -14.924   8.946   2.244  1.00  0.72
ATOM    123  C   ILE A  18     -14.634   7.615   1.674  1.00  0.72
ATOM    124  O   ILE A  18     -14.967   7.353   0.525  1.00  0.72
ATOM    125  CB  ILE A  18     -16.381   9.073   2.548  1.00  0.72
ATOM    126  CG1 ILE A  18     -16.570  10.361   3.304  1.00  0.72
ATOM    127  CG2 ILE A  18     -16.876   7.920   3.442  1.00  0.72
ATOM    128  CD1 ILE A  18     -15.649  10.621   4.475  1.00  0.72
ATOM    129  N   SER A  19     -13.996   6.750   2.480  1.00  0.85
ATOM    130  CA  SER A  19     -13.508   5.470   2.027  1.00  0.85
ATOM    131  C   SER A  19     -14.133   4.414   2.914  1.00  0.85
ATOM    132  O   SER A  19     -14.044   4.486   4.137  1.00  0.85
ATOM    133  CB  SER A  19     -11.951   5.381   2.053  1.00  0.85
ATOM    134  OG  SER A  19     -11.371   6.584   1.534  1.00  0.85
ATOM    135  N   TRP A  20     -14.804   3.408   2.324  1.00  0.79
ATOM    136  CA  TRP A  20     -15.171   2.189   3.000  1.00  0.79
ATOM    137  C   TRP A  20     -14.210   1.182   2.446  1.00  0.79
ATOM    138  O   TRP A  20     -14.234   0.850   1.265  1.00  0.79
ATOM    139  CB  TRP A  20     -16.603   1.700   2.701  1.00  0.79
ATOM    140  CG  TRP A  20     -17.696   2.609   3.198  1.00  0.79
ATOM    141  CD1 TRP A  20     -18.504   2.495   4.288  1.00  0.79
ATOM    142  CD2 TRP A  20     -18.121   3.770   2.485  1.00  0.79
ATOM    143  NE1 TRP A  20     -19.450   3.499   4.283  1.00  0.79
ATOM    144  CE2 TRP A  20     -19.242   4.286   3.168  1.00  0.79
ATOM    145  CE3 TRP A  20     -17.668   4.341   1.305  1.00  0.79
ATOM    146  CZ2 TRP A  20     -19.924   5.380   2.661  1.00  0.79
ATOM    147  CZ3 TRP A  20     -18.358   5.421   0.780  1.00  0.79
ATOM    148  CH2 TRP A  20     -19.465   5.930   1.451  1.00  0.79
ATOM    149  N   LEU A  21     -13.305   0.692   3.282  1.00  0.83
ATOM    150  CA  LEU A  21     -12.297  -0.237   2.878  1.00  0.83
ATOM    151  C   LEU A  21     -12.634  -1.584   3.483  1.00  0.83
ATOM    152  O   LEU A  21     -12.865  -1.714   4.680  1.00  0.83
ATOM    153  CB  LEU A  21     -10.915   0.244   3.365  1.00  0.83
ATOM    154  CG  LEU A  21     -10.562   1.713   3.040  1.00  0.83
ATOM    155  CD1 LEU A  21      -9.199   2.049   3.655  1.00  0.83
ATOM    156  CD2 LEU A  21     -10.546   2.022   1.536  1.00  0.83
ATOM    157  N   GLY A  22     -12.713  -2.649   2.665  1.00  0.93
ATOM    158  CA  GLY A  22     -12.905  -3.984   3.217  1.00  0.93
ATOM    159  C   GLY A  22     -14.338  -4.358   3.496  1.00  0.93
ATOM    160  O   GLY A  22     -14.646  -5.028   4.487  1.00  0.93
ATOM    161  N   ILE A  23     -15.253  -3.954   2.591  1.00  0.85
ATOM    162  CA  ILE A  23     -16.644  -4.388   2.586  1.00  0.85
ATOM    163  C   ILE A  23     -16.733  -5.800   2.015  1.00  0.85
ATOM    164  O   ILE A  23     -16.250  -5.998   0.901  1.00  0.85
ATOM    165  CB  ILE A  23     -17.564  -3.500   1.744  1.00  0.85
ATOM    166  CG1 ILE A  23     -17.393  -2.004   2.097  1.00  0.85
ATOM    167  CG2 ILE A  23     -19.033  -3.961   1.906  1.00  0.85
ATOM    168  CD1 ILE A  23     -18.476  -1.112   1.469  1.00  0.85
ATOM    169  N   PRO A  24     -17.279  -6.822   2.664  1.00  0.90
ATOM    170  CA  PRO A  24     -17.406  -8.146   2.060  1.00  0.90
ATOM    171  C   PRO A  24     -18.473  -8.134   0.989  1.00  0.90
ATOM    172  O   PRO A  24     -19.487  -7.465   1.165  1.00  0.90
ATOM    173  CB  PRO A  24     -17.795  -9.054   3.239  1.00  0.90
ATOM    174  CG  PRO A  24     -18.448  -8.113   4.256  1.00  0.90
ATOM    175  CD  PRO A  24     -17.713  -6.793   4.058  1.00  0.90
ATOM    176  N   TYR A  25     -18.258  -8.830  -0.144  1.00  0.81
ATOM    177  CA  TYR A  25     -19.268  -8.877  -1.195  1.00  0.81
ATOM    178  C   TYR A  25     -19.714 -10.296  -1.519  1.00  0.81
ATOM    179  O   TYR A  25     -20.606 -10.523  -2.335  1.00  0.81
ATOM    180  CB  TYR A  25     -18.798  -8.114  -2.464  1.00  0.81
ATOM    181  CG  TYR A  25     -17.626  -8.740  -3.168  1.00  0.81
ATOM    182  CD1 TYR A  25     -17.843  -9.750  -4.118  1.00  0.81
ATOM    183  CD2 TYR A  25     -16.314  -8.301  -2.930  1.00  0.81
ATOM    184  CE1 TYR A  25     -16.768 -10.332  -4.794  1.00  0.81
ATOM    185  CE2 TYR A  25     -15.238  -8.863  -3.632  1.00  0.81
ATOM    186  CZ  TYR A  25     -15.470  -9.881  -4.556  1.00  0.81
ATOM    187  OH  TYR A  25     -14.408 -10.446  -5.272  1.00  0.81
ATOM    188  N   ALA A  26     -19.120 -11.292  -0.846  1.00  0.85
ATOM    189  CA  ALA A  26     -19.381 -12.691  -1.077  1.00  0.85
ATOM    190  C   ALA A  26     -19.116 -13.451   0.218  1.00  0.85
ATOM    191  O   ALA A  26     -18.469 -12.943   1.131  1.00  0.85
ATOM    192  CB  ALA A  26     -18.493 -13.228  -2.221  1.00  0.85
ATOM    193  N   SER A  27     -19.650 -14.684   0.349  1.00  0.77
ATOM    194  CA  SER A  27     -19.345 -15.616   1.434  1.00  0.77
ATOM    195  C   SER A  27     -17.871 -16.029   1.372  1.00  0.77
ATOM    196  O   SER A  27     -17.419 -16.285   0.255  1.00  0.77
ATOM    197  CB  SER A  27     -20.254 -16.862   1.215  1.00  0.77
ATOM    198  OG  SER A  27     -20.090 -17.908   2.193  1.00  0.77
ATOM    199  N   PRO A  28     -17.065 -16.122   2.442  1.00  0.79
ATOM    200  CA  PRO A  28     -15.657 -16.520   2.360  1.00  0.79
ATOM    201  C   PRO A  28     -15.417 -17.831   1.622  1.00  0.79
ATOM    202  O   PRO A  28     -16.155 -18.770   1.940  1.00  0.79
ATOM    203  CB  PRO A  28     -15.186 -16.609   3.817  1.00  0.79
ATOM    204  CG  PRO A  28     -16.102 -15.633   4.558  1.00  0.79
ATOM    205  CD  PRO A  28     -17.433 -15.749   3.812  1.00  0.79
ATOM    206  N   PRO A  29     -14.470 -18.016   0.707  1.00  0.76
ATOM    207  CA  PRO A  29     -14.469 -19.223  -0.117  1.00  0.76
ATOM    208  C   PRO A  29     -13.584 -20.270   0.533  1.00  0.76
ATOM    209  O   PRO A  29     -12.622 -20.751  -0.058  1.00  0.76
ATOM    210  CB  PRO A  29     -13.900 -18.732  -1.458  1.00  0.76
ATOM    211  CG  PRO A  29     -12.990 -17.560  -1.086  1.00  0.76
ATOM    212  CD  PRO A  29     -13.728 -16.915   0.081  1.00  0.76
ATOM    213  N   ILE A  30     -13.948 -20.649   1.767  1.00  0.67
ATOM    214  CA  ILE A  30     -13.216 -21.542   2.640  1.00  0.67
ATOM    215  C   ILE A  30     -13.794 -22.947   2.623  1.00  0.67
ATOM    216  O   ILE A  30     -14.962 -23.164   2.295  1.00  0.67
ATOM    217  CB  ILE A  30     -13.214 -21.026   4.080  1.00  0.67
ATOM    218  CG1 ILE A  30     -14.644 -20.846   4.659  1.00  0.67
ATOM    219  CG2 ILE A  30     -12.408 -19.709   4.096  1.00  0.67
ATOM    220  CD1 ILE A  30     -14.670 -20.526   6.160  1.00  0.67
ATOM    221  N   GLY A  31     -12.981 -23.966   2.999  1.00  0.75
ATOM    222  CA  GLY A  31     -13.399 -25.370   3.070  1.00  0.75
ATOM    223  C   GLY A  31     -14.061 -25.891   1.819  1.00  0.75
ATOM    224  O   GLY A  31     -13.464 -25.936   0.748  1.00  0.75
ATOM    225  N   ASN A  32     -15.353 -26.260   1.910  1.00  0.70
ATOM    226  CA  ASN A  32     -16.132 -26.735   0.776  1.00  0.70
ATOM    227  C   ASN A  32     -16.369 -25.687  -0.305  1.00  0.70
ATOM    228  O   ASN A  32     -16.687 -26.023  -1.441  1.00  0.70
ATOM    229  CB  ASN A  32     -17.522 -27.256   1.224  1.00  0.70
ATOM    230  CG  ASN A  32     -17.340 -28.525   2.041  1.00  0.70
ATOM    231  OD1 ASN A  32     -16.337 -29.224   1.917  1.00  0.70
ATOM    232  ND2 ASN A  32     -18.329 -28.851   2.903  1.00  0.70
ATOM    233  N   LEU A  33     -16.208 -24.388   0.001  1.00  0.71
ATOM    234  CA  LEU A  33     -16.400 -23.339  -0.979  1.00  0.71
ATOM    235  C   LEU A  33     -15.103 -22.975  -1.686  1.00  0.71
ATOM    236  O   LEU A  33     -15.110 -22.225  -2.662  1.00  0.71
ATOM    237  CB  LEU A  33     -17.001 -22.078  -0.322  1.00  0.71
ATOM    238  CG  LEU A  33     -18.359 -22.289   0.380  1.00  0.71
ATOM    239  CD1 LEU A  33     -18.813 -20.962   0.999  1.00  0.71
ATOM    240  CD2 LEU A  33     -19.443 -22.842  -0.558  1.00  0.71
ATOM    241  N   ARG A  34     -13.956 -23.563  -1.273  1.00  0.69
ATOM    242  CA  ARG A  34     -12.712 -23.483  -2.023  1.00  0.69
ATOM    243  C   ARG A  34     -12.880 -24.086  -3.420  1.00  0.69
ATOM    244  O   ARG A  34     -13.517 -25.129  -3.593  1.00  0.69
ATOM    245  CB  ARG A  34     -11.525 -24.150  -1.265  1.00  0.69
ATOM    246  CG  ARG A  34     -10.133 -23.917  -1.904  1.00  0.69
ATOM    247  CD  ARG A  34      -9.003 -24.864  -1.449  1.00  0.69
ATOM    248  NE  ARG A  34      -8.438 -24.393  -0.152  1.00  0.69
ATOM    249  CZ  ARG A  34      -7.498 -25.024   0.560  1.00  0.69
ATOM    250  NH1 ARG A  34      -6.984 -26.203   0.220  1.00  0.69
ATOM    251  NH2 ARG A  34      -7.022 -24.455   1.664  1.00  0.69
ATOM    252  N   PHE A  35     -12.343 -23.380  -4.442  1.00  0.76
ATOM    253  CA  PHE A  35     -12.443 -23.662  -5.872  1.00  0.76
ATOM    254  C   PHE A  35     -13.810 -23.456  -6.516  1.00  0.76
ATOM    255  O   PHE A  35     -13.911 -23.363  -7.736  1.00  0.76
ATOM    256  CB  PHE A  35     -11.926 -25.067  -6.268  1.00  0.76
ATOM    257  CG  PHE A  35     -10.553 -25.340  -5.736  1.00  0.76
ATOM    258  CD1 PHE A  35      -9.455 -24.571  -6.151  1.00  0.76
ATOM    259  CD2 PHE A  35     -10.346 -26.407  -4.847  1.00  0.76
ATOM    260  CE1 PHE A  35      -8.165 -24.879  -5.704  1.00  0.76
ATOM    261  CE2 PHE A  35      -9.058 -26.724  -4.404  1.00  0.76
ATOM    262  CZ  PHE A  35      -7.967 -25.962  -4.840  1.00  0.76
ATOM    263  N   ARG A  36     -14.899 -23.323  -5.737  1.00  0.72
ATOM    264  CA  ARG A  36     -16.213 -23.046  -6.283  1.00  0.72
ATOM    265  C   ARG A  36     -16.375 -21.586  -6.698  1.00  0.72
ATOM    266  O   ARG A  36     -15.572 -20.707  -6.375  1.00  0.72
ATOM    267  CB  ARG A  36     -17.342 -23.411  -5.279  1.00  0.72
ATOM    268  CG  ARG A  36     -17.457 -24.919  -4.967  1.00  0.72
ATOM    269  CD  ARG A  36     -18.639 -25.259  -4.050  1.00  0.72
ATOM    270  NE  ARG A  36     -18.699 -26.751  -3.887  1.00  0.72
ATOM    271  CZ  ARG A  36     -19.432 -27.387  -2.965  1.00  0.72
ATOM    272  NH1 ARG A  36     -19.315 -28.702  -2.829  1.00  0.72
ATOM    273  NH2 ARG A  36     -20.291 -26.748  -2.185  1.00  0.72
ATOM    274  N   HIS A  37     -17.459 -21.281  -7.436  1.00  0.75
ATOM    275  CA  HIS A  37     -17.897 -19.917  -7.683  1.00  0.75
ATOM    276  C   HIS A  37     -18.183 -19.133  -6.384  1.00  0.75
ATOM    277  O   HIS A  37     -18.526 -19.754  -5.374  1.00  0.75
ATOM    278  CB  HIS A  37     -19.109 -19.923  -8.653  1.00  0.75
ATOM    279  CG  HIS A  37     -20.370 -20.527  -8.106  1.00  0.75
ATOM    280  ND1 HIS A  37     -21.119 -19.777  -7.229  1.00  0.75
ATOM    281  CD2 HIS A  37     -20.969 -21.728  -8.324  1.00  0.75
ATOM    282  CE1 HIS A  37     -22.152 -20.523  -6.921  1.00  0.75
ATOM    283  NE2 HIS A  37     -22.116 -21.718  -7.557  1.00  0.75
ATOM    284  N   PRO A  38     -17.991 -17.813  -6.299  1.00  0.81
ATOM    285  CA  PRO A  38     -18.397 -17.047  -5.125  1.00  0.81
ATOM    286  C   PRO A  38     -19.883 -17.153  -4.825  1.00  0.81
ATOM    287  O   PRO A  38     -20.732 -16.841  -5.656  1.00  0.81
ATOM    288  CB  PRO A  38     -17.974 -15.614  -5.460  1.00  0.81
ATOM    289  CG  PRO A  38     -18.151 -15.543  -6.974  1.00  0.81
ATOM    290  CD  PRO A  38     -17.695 -16.929  -7.430  1.00  0.81
ATOM    291  N   ARG A  39     -20.229 -17.554  -3.595  1.00  0.69
ATOM    292  CA  ARG A  39     -21.610 -17.606  -3.182  1.00  0.69
ATOM    293  C   ARG A  39     -22.050 -16.242  -2.670  1.00  0.69
ATOM    294  O   ARG A  39     -21.310 -15.668  -1.861  1.00  0.69
ATOM    295  CB  ARG A  39     -21.804 -18.675  -2.080  1.00  0.69
ATOM    296  CG  ARG A  39     -23.269 -18.890  -1.645  1.00  0.69
ATOM    297  CD  ARG A  39     -23.460 -20.009  -0.616  1.00  0.69
ATOM    298  NE  ARG A  39     -22.843 -19.552   0.671  1.00  0.69
ATOM    299  CZ  ARG A  39     -22.724 -20.319   1.760  1.00  0.69
ATOM    300  NH1 ARG A  39     -22.193 -19.793   2.857  1.00  0.69
ATOM    301  NH2 ARG A  39     -23.105 -21.590   1.760  1.00  0.69
ATOM    302  N   PRO A  40     -23.199 -15.673  -3.081  1.00  0.79
ATOM    303  CA  PRO A  40     -23.723 -14.430  -2.530  1.00  0.79
ATOM    304  C   PRO A  40     -23.671 -14.303  -1.025  1.00  0.79
ATOM    305  O   PRO A  40     -23.969 -15.255  -0.300  1.00  0.79
ATOM    306  CB  PRO A  40     -25.167 -14.346  -3.038  1.00  0.79
ATOM    307  CG  PRO A  40     -25.134 -15.124  -4.350  1.00  0.79
ATOM    308  CD  PRO A  40     -24.148 -16.252  -4.044  1.00  0.79
ATOM    309  N   MET A  41     -23.281 -13.124  -0.538  1.00  0.67
ATOM    310  CA  MET A  41     -23.391 -12.775   0.855  1.00  0.67
ATOM    311  C   MET A  41     -24.855 -12.626   1.296  1.00  0.67
ATOM    312  O   MET A  41     -25.667 -12.033   0.592  1.00  0.67
ATOM    313  CB  MET A  41     -22.568 -11.487   1.048  1.00  0.67
ATOM    314  CG  MET A  41     -22.463 -10.956   2.483  1.00  0.67
ATOM    315  SD  MET A  41     -21.518  -9.420   2.580  1.00  0.67
ATOM    316  CE  MET A  41     -22.675  -8.322   1.707  1.00  0.67
ATOM    317  N   GLN A  42     -25.231 -13.185   2.470  1.00  0.55
ATOM    318  CA  GLN A  42     -26.562 -13.026   3.052  1.00  0.55
ATOM    319  C   GLN A  42     -26.539 -11.745   3.904  1.00  0.55
ATOM    320  O   GLN A  42     -26.328 -10.703   3.282  1.00  0.55
ATOM    321  CB  GLN A  42     -26.984 -14.333   3.770  1.00  0.55
ATOM    322  CG  GLN A  42     -27.065 -15.558   2.828  1.00  0.55
ATOM    323  CD  GLN A  42     -28.256 -15.515   1.864  1.00  0.55
ATOM    324  OE1 GLN A  42     -29.379 -15.211   2.258  1.00  0.55
ATOM    325  NE2 GLN A  42     -28.044 -15.885   0.580  1.00  0.55
ATOM    326  N   PRO A  43     -26.679 -11.632   5.232  1.00  0.56
ATOM    327  CA  PRO A  43     -26.284 -10.384   5.872  1.00  0.56
ATOM    328  C   PRO A  43     -25.008 -10.599   6.658  1.00  0.56
ATOM    329  O   PRO A  43     -24.554 -11.730   6.822  1.00  0.56
ATOM    330  CB  PRO A  43     -27.471 -10.070   6.786  1.00  0.56
ATOM    331  CG  PRO A  43     -27.949 -11.442   7.253  1.00  0.56
ATOM    332  CD  PRO A  43     -27.697 -12.332   6.035  1.00  0.56
ATOM    333  N   TRP A  44     -24.411  -9.496   7.146  1.00  0.52
ATOM    334  CA  TRP A  44     -23.435  -9.523   8.220  1.00  0.52
ATOM    335  C   TRP A  44     -24.114  -9.037   9.490  1.00  0.52
ATOM    336  O   TRP A  44     -25.093  -8.294   9.429  1.00  0.52
ATOM    337  CB  TRP A  44     -22.180  -8.634   7.935  1.00  0.52
ATOM    338  CG  TRP A  44     -22.421  -7.141   7.694  1.00  0.52
ATOM    339  CD1 TRP A  44     -22.883  -6.185   8.561  1.00  0.52
ATOM    340  CD2 TRP A  44     -22.208  -6.472   6.442  1.00  0.52
ATOM    341  NE1 TRP A  44     -23.059  -4.982   7.908  1.00  0.52
ATOM    342  CE2 TRP A  44     -22.634  -5.137   6.608  1.00  0.52
ATOM    343  CE3 TRP A  44     -21.721  -6.923   5.222  1.00  0.52
ATOM    344  CZ2 TRP A  44     -22.584  -4.242   5.550  1.00  0.52
ATOM    345  CZ3 TRP A  44     -21.658  -6.012   4.158  1.00  0.52
ATOM    346  CH2 TRP A  44     -22.082  -4.687   4.318  1.00  0.52
ATOM    347  N   ASP A  45     -23.597  -9.415  10.671  1.00  0.56
ATOM    348  CA  ASP A  45     -24.135  -8.934  11.926  1.00  0.56
ATOM    349  C   ASP A  45     -23.667  -7.521  12.289  1.00  0.56
ATOM    350  O   ASP A  45     -22.541  -7.105  12.005  1.00  0.56
ATOM    351  CB  ASP A  45     -23.772  -9.900  13.077  1.00  0.56
ATOM    352  CG  ASP A  45     -24.439 -11.253  12.896  1.00  0.56
ATOM    353  OD1 ASP A  45     -25.517 -11.313  12.256  1.00  0.56
ATOM    354  OD2 ASP A  45     -23.868 -12.235  13.431  1.00  0.56
ATOM    355  N   GLY A  46     -24.547  -6.749  12.970  1.00  0.64
ATOM    356  CA  GLY A  46     -24.296  -5.379  13.421  1.00  0.64
ATOM    357  C   GLY A  46     -23.863  -4.391  12.364  1.00  0.64
ATOM    358  O   GLY A  46     -24.314  -4.400  11.220  1.00  0.64
ATOM    359  N   ILE A  47     -22.971  -3.459  12.744  1.00  0.54
ATOM    360  CA  ILE A  47     -22.411  -2.504  11.810  1.00  0.54
ATOM    361  C   ILE A  47     -21.001  -2.947  11.496  1.00  0.54
ATOM    362  O   ILE A  47     -20.092  -2.860  12.317  1.00  0.54
ATOM    363  CB  ILE A  47     -22.398  -1.061  12.320  1.00  0.54
ATOM    364  CG1 ILE A  47     -23.801  -0.664  12.843  1.00  0.54
ATOM    365  CG2 ILE A  47     -21.926  -0.121  11.183  1.00  0.54
ATOM    366  CD1 ILE A  47     -23.913   0.785  13.337  1.00  0.54
ATOM    367  N   ARG A  48     -20.767  -3.451  10.270  1.00  0.61
ATOM    368  CA  ARG A  48     -19.430  -3.661   9.758  1.00  0.61
ATOM    369  C   ARG A  48     -18.626  -2.366   9.622  1.00  0.61
ATOM    370  O   ARG A  48     -19.088  -1.367   9.070  1.00  0.61
ATOM    371  CB  ARG A  48     -19.530  -4.402   8.402  1.00  0.61
ATOM    372  CG  ARG A  48     -18.207  -4.729   7.671  1.00  0.61
ATOM    373  CD  ARG A  48     -17.431  -5.894   8.280  1.00  0.61
ATOM    374  NE  ARG A  48     -16.180  -6.058   7.474  1.00  0.61
ATOM    375  CZ  ARG A  48     -15.280  -7.024   7.695  1.00  0.61
ATOM    376  NH1 ARG A  48     -14.201  -7.087   6.922  1.00  0.61
ATOM    377  NH2 ARG A  48     -15.441  -7.929   8.655  1.00  0.61
ATOM    378  N   ASN A  49     -17.378  -2.370  10.117  1.00  0.74
ATOM    379  CA  ASN A  49     -16.519  -1.204  10.099  1.00  0.74
ATOM    380  C   ASN A  49     -15.559  -1.315   8.933  1.00  0.74
ATOM    381  O   ASN A  49     -14.680  -2.174   8.916  1.00  0.74
ATOM    382  CB  ASN A  49     -15.722  -1.077  11.422  1.00  0.74
ATOM    383  CG  ASN A  49     -16.699  -0.901  12.578  1.00  0.74
ATOM    384  OD1 ASN A  49     -17.504   0.029  12.577  1.00  0.74
ATOM    385  ND2 ASN A  49     -16.645  -1.800  13.588  1.00  0.74
ATOM    386  N   ALA A  50     -15.716  -0.466   7.904  1.00  0.81
ATOM    387  CA  ALA A  50     -14.907  -0.535   6.711  1.00  0.81
ATOM    388  C   ALA A  50     -13.798   0.497   6.752  1.00  0.81
ATOM    389  O   ALA A  50     -13.668   1.364   5.894  1.00  0.81
ATOM    390  CB  ALA A  50     -15.784  -0.332   5.470  1.00  0.81
ATOM    391  N   THR A  51     -12.961   0.442   7.788  1.00  0.78
ATOM    392  CA  THR A  51     -12.020   1.508   8.100  1.00  0.78
ATOM    393  C   THR A  51     -10.580   1.097   7.933  1.00  0.78
ATOM    394  O   THR A  51      -9.670   1.877   8.204  1.00  0.78
ATOM    395  CB  THR A  51     -12.195   2.014   9.519  1.00  0.78
ATOM    396  OG1 THR A  51     -12.202   0.937  10.452  1.00  0.78
ATOM    397  CG2 THR A  51     -13.559   2.710   9.611  1.00  0.78
ATOM    398  N   GLN A  52     -10.331  -0.118   7.425  1.00  0.72
ATOM    399  CA  GLN A  52      -8.994  -0.595   7.148  1.00  0.72
ATOM    400  C   GLN A  52      -9.068  -1.508   5.944  1.00  0.72
ATOM    401  O   GLN A  52     -10.121  -2.108   5.720  1.00  0.72
ATOM    402  CB  GLN A  52      -8.344  -1.361   8.331  1.00  0.72
ATOM    403  CG  GLN A  52      -9.060  -2.670   8.748  1.00  0.72
ATOM    404  CD  GLN A  52      -8.381  -3.304   9.962  1.00  0.72
ATOM    405  OE1 GLN A  52      -7.647  -2.675  10.722  1.00  0.72
ATOM    406  NE2 GLN A  52      -8.637  -4.616  10.169  1.00  0.72
ATOM    407  N   PRO A  53      -8.048  -1.664   5.109  1.00  0.83
ATOM    408  CA  PRO A  53      -8.111  -2.612   4.012  1.00  0.83
ATOM    409  C   PRO A  53      -8.163  -4.069   4.496  1.00  0.83
ATOM    410  O   PRO A  53      -7.602  -4.370   5.551  1.00  0.83
ATOM    411  CB  PRO A  53      -6.870  -2.290   3.160  1.00  0.83
ATOM    412  CG  PRO A  53      -6.390  -0.911   3.618  1.00  0.83
ATOM    413  CD  PRO A  53      -6.837  -0.845   5.073  1.00  0.83
ATOM    414  N   PRO A  54      -8.854  -4.961   3.806  1.00  0.84
ATOM    415  CA  PRO A  54      -8.990  -6.356   4.209  1.00  0.84
ATOM    416  C   PRO A  54      -7.791  -7.202   3.801  1.00  0.84
ATOM    417  O   PRO A  54      -6.823  -6.691   3.239  1.00  0.84
ATOM    418  CB  PRO A  54     -10.211  -6.761   3.378  1.00  0.84
ATOM    419  CG  PRO A  54      -9.999  -6.034   2.045  1.00  0.84
ATOM    420  CD  PRO A  54      -9.398  -4.708   2.470  1.00  0.84
ATOM    421  N   ASN A  55      -7.848  -8.526   4.057  1.00  0.78
ATOM    422  CA  ASN A  55      -6.859  -9.485   3.589  1.00  0.78
ATOM    423  C   ASN A  55      -6.736  -9.552   2.063  1.00  0.78
ATOM    424  O   ASN A  55      -7.729  -9.585   1.338  1.00  0.78
ATOM    425  CB  ASN A  55      -7.195 -10.920   4.065  1.00  0.78
ATOM    426  CG  ASN A  55      -7.413 -10.972   5.571  1.00  0.78
ATOM    427  OD1 ASN A  55      -6.631 -10.464   6.373  1.00  0.78
ATOM    428  ND2 ASN A  55      -8.534 -11.610   5.982  1.00  0.78
ATOM    429  N   SER A  56      -5.500  -9.621   1.536  1.00  0.85
ATOM    430  CA  SER A  56      -5.252  -9.947   0.141  1.00  0.85
ATOM    431  C   SER A  56      -5.420 -11.437  -0.081  1.00  0.85
ATOM    432  O   SER A  56      -5.172 -12.248   0.812  1.00  0.85
ATOM    433  CB  SER A  56      -3.812  -9.600  -0.300  1.00  0.85
ATOM    434  OG  SER A  56      -3.551  -8.199  -0.208  1.00  0.85
ATOM    435  N   CYS A  57      -5.848 -11.877  -1.281  1.00  0.84
ATOM    436  CA  CYS A  57      -5.906 -13.302  -1.572  1.00  0.84
ATOM    437  C   CYS A  57      -4.554 -13.985  -1.595  1.00  0.84
ATOM    438  O   CYS A  57      -3.536 -13.382  -1.929  1.00  0.84
ATOM    439  CB  CYS A  57      -6.682 -13.654  -2.864  1.00  0.84
ATOM    440  SG  CYS A  57      -8.458 -13.293  -2.774  1.00  0.84
ATOM    441  N   VAL A  58      -4.534 -15.279  -1.213  1.00  0.74
ATOM    442  CA  VAL A  58      -3.388 -16.173  -1.325  1.00  0.74
ATOM    443  C   VAL A  58      -2.683 -16.117  -2.663  1.00  0.74
ATOM    444  O   VAL A  58      -3.286 -16.290  -3.719  1.00  0.74
ATOM    445  CB  VAL A  58      -3.739 -17.606  -0.970  1.00  0.74
ATOM    446  CG1 VAL A  58      -2.495 -18.518  -1.000  1.00  0.74
ATOM    447  CG2 VAL A  58      -4.403 -17.663   0.416  1.00  0.74
ATOM    448  N   GLN A  59      -1.372 -15.840  -2.607  1.00  0.68
ATOM    449  CA  GLN A  59      -0.539 -15.652  -3.760  1.00  0.68
ATOM    450  C   GLN A  59       0.890 -15.840  -3.318  1.00  0.68
ATOM    451  O   GLN A  59       1.200 -15.708  -2.137  1.00  0.68
ATOM    452  CB  GLN A  59      -0.713 -14.231  -4.351  1.00  0.68
ATOM    453  CG  GLN A  59      -0.419 -13.069  -3.369  1.00  0.68
ATOM    454  CD  GLN A  59      -0.964 -11.755  -3.924  1.00  0.68
ATOM    455  OE1 GLN A  59      -0.294 -10.982  -4.610  1.00  0.68
ATOM    456  NE2 GLN A  59      -2.263 -11.492  -3.653  1.00  0.68
ATOM    457  N   ILE A  60       1.801 -16.169  -4.251  1.00  0.68
ATOM    458  CA  ILE A  60       3.229 -16.124  -3.995  1.00  0.68
ATOM    459  C   ILE A  60       3.745 -14.690  -4.084  1.00  0.68
ATOM    460  O   ILE A  60       3.278 -13.890  -4.895  1.00  0.68
ATOM    461  CB  ILE A  60       3.985 -17.065  -4.934  1.00  0.68
ATOM    462  CG1 ILE A  60       5.463 -17.264  -4.508  1.00  0.68
ATOM    463  CG2 ILE A  60       3.832 -16.586  -6.396  1.00  0.68
ATOM    464  CD1 ILE A  60       6.181 -18.408  -5.237  1.00  0.68
ATOM    465  N   ASP A  61       4.724 -14.334  -3.236  1.00  0.70
ATOM    466  CA  ASP A  61       5.273 -13.000  -3.181  1.00  0.70
ATOM    467  C   ASP A  61       6.526 -12.875  -4.037  1.00  0.70
ATOM    468  O   ASP A  61       7.294 -13.826  -4.195  1.00  0.70
ATOM    469  CB  ASP A  61       5.655 -12.655  -1.726  1.00  0.70
ATOM    470  CG  ASP A  61       4.428 -12.593  -0.834  1.00  0.70
ATOM    471  OD1 ASP A  61       3.375 -12.077  -1.286  1.00  0.70
ATOM    472  OD2 ASP A  61       4.561 -13.044   0.332  1.00  0.70
ATOM    473  N   ASP A  62       6.794 -11.675  -4.594  1.00  0.71
ATOM    474  CA  ASP A  62       8.053 -11.404  -5.254  1.00  0.71
ATOM    475  C   ASP A  62       9.126 -11.077  -4.216  1.00  0.71
ATOM    476  O   ASP A  62       9.060 -10.103  -3.466  1.00  0.71
ATOM    477  CB  ASP A  62       7.868 -10.269  -6.290  1.00  0.71
ATOM    478  CG  ASP A  62       9.130  -9.927  -7.067  1.00  0.71
ATOM    479  OD1 ASP A  62      10.157 -10.646  -6.932  1.00  0.71
ATOM    480  OD2 ASP A  62       9.072  -8.912  -7.806  1.00  0.71
ATOM    481  N   THR A  63      10.156 -11.933  -4.147  1.00  0.75
ATOM    482  CA  THR A  63      11.221 -11.824  -3.168  1.00  0.75
ATOM    483  C   THR A  63      12.565 -11.712  -3.831  1.00  0.75
ATOM    484  O   THR A  63      13.599 -11.857  -3.182  1.00  0.75
ATOM    485  CB  THR A  63      11.258 -12.993  -2.199  1.00  0.75
ATOM    486  OG1 THR A  63      11.335 -14.242  -2.877  1.00  0.75
ATOM    487  CG2 THR A  63       9.958 -12.989  -1.383  1.00  0.75
ATOM    488  N   MET A  64      12.604 -11.414  -5.147  1.00  0.73
ATOM    489  CA  MET A  64      13.854 -11.323  -5.879  1.00  0.73
ATOM    490  C   MET A  64      14.741 -10.160  -5.420  1.00  0.73
ATOM    491  O   MET A  64      15.967 -10.239  -5.493  1.00  0.73
ATOM    492  CB  MET A  64      13.601 -11.273  -7.405  1.00  0.73
ATOM    493  CG  MET A  64      13.068 -12.582  -8.029  1.00  0.73
ATOM    494  SD  MET A  64      14.122 -14.051  -7.796  1.00  0.73
ATOM    495  CE  MET A  64      15.563 -13.531  -8.778  1.00  0.73
ATOM    496  N   PHE A  65      14.146  -9.067  -4.888  1.00  0.73
ATOM    497  CA  PHE A  65      14.891  -7.912  -4.382  1.00  0.73
ATOM    498  C   PHE A  65      14.365  -7.543  -3.003  1.00  0.73
ATOM    499  O   PHE A  65      13.402  -6.782  -2.919  1.00  0.73
ATOM    500  CB  PHE A  65      14.810  -6.633  -5.279  1.00  0.73
ATOM    501  CG  PHE A  65      14.952  -7.027  -6.697  1.00  0.73
ATOM    502  CD1 PHE A  65      16.156  -7.519  -7.161  1.00  0.73
ATOM    503  CD2 PHE A  65      13.786  -7.304  -7.389  1.00  0.73
ATOM    504  CE1 PHE A  65      16.138  -8.402  -8.223  1.00  0.73
ATOM    505  CE2 PHE A  65      13.773  -8.133  -8.497  1.00  0.73
ATOM    506  CZ  PHE A  65      14.963  -8.657  -8.952  1.00  0.73
ATOM    507  N   PRO A  66      14.937  -8.040  -1.906  1.00  0.82
ATOM    508  CA  PRO A  66      14.647  -7.565  -0.554  1.00  0.82
ATOM    509  C   PRO A  66      14.913  -6.072  -0.384  1.00  0.82
ATOM    510  O   PRO A  66      16.046  -5.637  -0.590  1.00  0.82
ATOM    511  CB  PRO A  66      15.534  -8.455   0.352  1.00  0.82
ATOM    512  CG  PRO A  66      15.862  -9.684  -0.506  1.00  0.82
ATOM    513  CD  PRO A  66      15.944  -9.098  -1.908  1.00  0.82
ATOM    514  N   GLY A  67      13.903  -5.276   0.010  1.00  0.82
ATOM    515  CA  GLY A  67      14.043  -3.851   0.290  1.00  0.82
ATOM    516  C   GLY A  67      14.097  -2.936  -0.905  1.00  0.82
ATOM    517  O   GLY A  67      14.493  -1.779  -0.786  1.00  0.82
ATOM    518  N   PHE A  68      13.727  -3.414  -2.104  1.00  0.72
ATOM    519  CA  PHE A  68      13.692  -2.585  -3.291  1.00  0.72
ATOM    520  C   PHE A  68      12.259  -2.199  -3.622  1.00  0.72
ATOM    521  O   PHE A  68      11.460  -3.013  -4.085  1.00  0.72
ATOM    522  CB  PHE A  68      14.325  -3.348  -4.482  1.00  0.72
ATOM    523  CG  PHE A  68      14.375  -2.571  -5.771  1.00  0.72
ATOM    524  CD1 PHE A  68      15.106  -1.378  -5.874  1.00  0.72
ATOM    525  CD2 PHE A  68      13.675  -3.040  -6.895  1.00  0.72
ATOM    526  CE1 PHE A  68      15.117  -0.651  -7.072  1.00  0.72
ATOM    527  CE2 PHE A  68      13.682  -2.316  -8.093  1.00  0.72
ATOM    528  CZ  PHE A  68      14.401  -1.120  -8.180  1.00  0.72
ATOM    529  N   ASP A  69      11.925  -0.901  -3.471  1.00  0.71
ATOM    530  CA  ASP A  69      10.617  -0.334  -3.754  1.00  0.71
ATOM    531  C   ASP A  69      10.031  -0.693  -5.118  1.00  0.71
ATOM    532  O   ASP A  69       8.828  -0.898  -5.250  1.00  0.71
ATOM    533  CB  ASP A  69      10.679   1.215  -3.696  1.00  0.71
ATOM    534  CG  ASP A  69      10.945   1.744  -2.299  1.00  0.71
ATOM    535  OD1 ASP A  69      10.819   0.971  -1.323  1.00  0.71
ATOM    536  OD2 ASP A  69      11.262   2.958  -2.220  1.00  0.71
ATOM    537  N   GLY A  70      10.856  -0.808  -6.186  1.00  0.77
ATOM    538  CA  GLY A  70      10.375  -1.102  -7.537  1.00  0.77
ATOM    539  C   GLY A  70       9.686  -2.428  -7.720  1.00  0.77
ATOM    540  O   GLY A  70       8.882  -2.582  -8.635  1.00  0.77
ATOM    541  N   THR A  71       9.973  -3.407  -6.850  1.00  0.73
ATOM    542  CA  THR A  71       9.273  -4.685  -6.811  1.00  0.73
ATOM    543  C   THR A  71       8.350  -4.773  -5.634  1.00  0.73
ATOM    544  O   THR A  71       7.193  -5.164  -5.773  1.00  0.73
ATOM    545  CB  THR A  71      10.206  -5.867  -6.719  1.00  0.73
ATOM    546  OG1 THR A  71      11.178  -5.698  -5.691  1.00  0.73
ATOM    547  CG2 THR A  71      10.931  -5.895  -8.049  1.00  0.73
ATOM    548  N   GLU A  72       8.799  -4.351  -4.434  1.00  0.70
ATOM    549  CA  GLU A  72       8.042  -4.525  -3.212  1.00  0.70
ATOM    550  C   GLU A  72       6.753  -3.705  -3.181  1.00  0.70
ATOM    551  O   GLU A  72       5.800  -4.063  -2.496  1.00  0.70
ATOM    552  CB  GLU A  72       8.924  -4.310  -1.957  1.00  0.70
ATOM    553  CG  GLU A  72      10.036  -5.387  -1.807  1.00  0.70
ATOM    554  CD  GLU A  72      10.717  -5.384  -0.440  1.00  0.70
ATOM    555  OE1 GLU A  72      10.573  -4.398   0.320  1.00  0.70
ATOM    556  OE2 GLU A  72      11.422  -6.384  -0.140  1.00  0.70
ATOM    557  N   LYS A  73       6.638  -2.658  -4.032  1.00  0.66
ATOM    558  CA  LYS A  73       5.405  -1.913  -4.256  1.00  0.66
ATOM    559  C   LYS A  73       4.278  -2.711  -4.913  1.00  0.66
ATOM    560  O   LYS A  73       3.131  -2.272  -4.903  1.00  0.66
ATOM    561  CB  LYS A  73       5.660  -0.633  -5.114  1.00  0.66
ATOM    562  CG  LYS A  73       5.937  -0.895  -6.613  1.00  0.66
ATOM    563  CD  LYS A  73       6.342   0.333  -7.462  1.00  0.66
ATOM    564  CE  LYS A  73       5.199   1.320  -7.754  1.00  0.66
ATOM    565  NZ  LYS A  73       5.614   2.333  -8.726  1.00  0.66
ATOM    566  N   TRP A  74       4.567  -3.890  -5.510  1.00  0.69
ATOM    567  CA  TRP A  74       3.540  -4.733  -6.103  1.00  0.69
ATOM    568  C   TRP A  74       3.231  -5.949  -5.246  1.00  0.69
ATOM    569  O   TRP A  74       2.253  -6.654  -5.489  1.00  0.69
ATOM    570  CB  TRP A  74       3.967  -5.219  -7.511  1.00  0.69
ATOM    571  CG  TRP A  74       4.427  -4.111  -8.442  1.00  0.69
ATOM    572  CD1 TRP A  74       5.707  -3.797  -8.806  1.00  0.69
ATOM    573  CD2 TRP A  74       3.573  -3.144  -9.078  1.00  0.69
ATOM    574  NE1 TRP A  74       5.711  -2.692  -9.628  1.00  0.69
ATOM    575  CE2 TRP A  74       4.414  -2.274  -9.811  1.00  0.69
ATOM    576  CE3 TRP A  74       2.191  -2.963  -9.061  1.00  0.69
ATOM    577  CZ2 TRP A  74       3.884  -1.213 -10.529  1.00  0.69
ATOM    578  CZ3 TRP A  74       1.657  -1.894  -9.793  1.00  0.69
ATOM    579  CH2 TRP A  74       2.493  -1.031 -10.517  1.00  0.69
ATOM    580  N   ASN A  75       4.031  -6.202  -4.189  1.00  0.72
ATOM    581  CA  ASN A  75       3.732  -7.205  -3.180  1.00  0.72
ATOM    582  C   ASN A  75       2.516  -6.814  -2.347  1.00  0.72
ATOM    583  O   ASN A  75       2.248  -5.640  -2.108  1.00  0.72
ATOM    584  CB  ASN A  75       4.928  -7.463  -2.225  1.00  0.72
ATOM    585  CG  ASN A  75       6.033  -8.233  -2.937  1.00  0.72
ATOM    586  OD1 ASN A  75       5.796  -8.965  -3.900  1.00  0.72
ATOM    587  ND2 ASN A  75       7.276  -8.117  -2.417  1.00  0.72
ATOM    588  N   ALA A  76       1.724  -7.795  -1.880  1.00  0.77
ATOM    589  CA  ALA A  76       0.586  -7.520  -1.032  1.00  0.77
ATOM    590  C   ALA A  76       0.929  -6.879   0.324  1.00  0.77
ATOM    591  O   ALA A  76       1.874  -7.260   1.008  1.00  0.77
ATOM    592  CB  ALA A  76      -0.192  -8.830  -0.848  1.00  0.77
ATOM    593  N   ASN A  77       0.149  -5.863   0.746  1.00  0.72
ATOM    594  CA  ASN A  77       0.475  -5.006   1.879  1.00  0.72
ATOM    595  C   ASN A  77      -0.466  -5.187   3.066  1.00  0.72
ATOM    596  O   ASN A  77      -0.488  -4.391   4.002  1.00  0.72
ATOM    597  CB  ASN A  77       0.528  -3.518   1.430  1.00  0.72
ATOM    598  CG  ASN A  77      -0.772  -3.031   0.790  1.00  0.72
ATOM    599  OD1 ASN A  77      -1.393  -3.728  -0.013  1.00  0.72
ATOM    600  ND2 ASN A  77      -1.187  -1.793   1.132  1.00  0.72
ATOM    601  N   THR A  78      -1.253  -6.269   3.058  1.00  0.77
ATOM    602  CA  THR A  78      -2.168  -6.657   4.126  1.00  0.77
ATOM    603  C   THR A  78      -1.986  -8.148   4.316  1.00  0.77
ATOM    604  O   THR A  78      -1.429  -8.763   3.404  1.00  0.77
ATOM    605  CB  THR A  78      -3.645  -6.381   3.832  1.00  0.77
ATOM    606  OG1 THR A  78      -4.089  -6.972   2.617  1.00  0.77
ATOM    607  CG2 THR A  78      -3.893  -4.877   3.705  1.00  0.77
ATOM    608  N   PRO A  79      -2.364  -8.804   5.428  1.00  0.76
ATOM    609  CA  PRO A  79      -2.290 -10.258   5.563  1.00  0.76
ATOM    610  C   PRO A  79      -2.824 -11.070   4.395  1.00  0.76
ATOM    611  O   PRO A  79      -3.813 -10.693   3.771  1.00  0.76
ATOM    612  CB  PRO A  79      -3.031 -10.574   6.870  1.00  0.76
ATOM    613  CG  PRO A  79      -2.916  -9.281   7.678  1.00  0.76
ATOM    614  CD  PRO A  79      -3.024  -8.208   6.595  1.00  0.76
ATOM    615  N   ILE A  80      -2.176 -12.202   4.091  1.00  0.74
ATOM    616  CA  ILE A  80      -2.599 -13.109   3.045  1.00  0.74
ATOM    617  C   ILE A  80      -3.628 -14.096   3.595  1.00  0.74
ATOM    618  O   ILE A  80      -3.413 -14.718   4.633  1.00  0.74
ATOM    619  CB  ILE A  80      -1.376 -13.844   2.486  1.00  0.74
ATOM    620  CG1 ILE A  80      -0.418 -12.861   1.761  1.00  0.74
ATOM    621  CG2 ILE A  80      -1.814 -14.974   1.547  1.00  0.74
ATOM    622  CD1 ILE A  80       0.921 -13.481   1.334  1.00  0.74
ATOM    623  N   SER A  81      -4.790 -14.275   2.923  1.00  0.82
ATOM    624  CA  SER A  81      -5.801 -15.221   3.401  1.00  0.82
ATOM    625  C   SER A  81      -6.667 -15.770   2.280  1.00  0.82
ATOM    626  O   SER A  81      -6.782 -15.183   1.207  1.00  0.82
ATOM    627  CB  SER A  81      -6.733 -14.597   4.479  1.00  0.82
ATOM    628  OG  SER A  81      -7.590 -15.565   5.096  1.00  0.82
ATOM    629  N   GLU A  82      -7.310 -16.945   2.492  1.00  0.71
ATOM    630  CA  GLU A  82      -8.370 -17.436   1.617  1.00  0.71
ATOM    631  C   GLU A  82      -9.643 -16.631   1.814  1.00  0.71
ATOM    632  O   GLU A  82     -10.454 -16.462   0.906  1.00  0.71
ATOM    633  CB  GLU A  82      -8.704 -18.928   1.855  1.00  0.71
ATOM    634  CG  GLU A  82      -7.610 -19.878   1.328  1.00  0.71
ATOM    635  CD  GLU A  82      -8.040 -21.331   1.425  1.00  0.71
ATOM    636  OE1 GLU A  82      -7.691 -22.005   2.427  1.00  0.71
ATOM    637  OE2 GLU A  82      -8.685 -21.838   0.474  1.00  0.71
ATOM    638  N   ASP A  83      -9.814 -16.059   3.021  1.00  0.79
ATOM    639  CA  ASP A  83     -10.856 -15.107   3.319  1.00  0.79
ATOM    640  C   ASP A  83     -10.424 -13.727   2.837  1.00  0.79
ATOM    641  O   ASP A  83      -9.751 -12.963   3.533  1.00  0.79
ATOM    642  CB  ASP A  83     -11.144 -15.105   4.836  1.00  0.79
ATOM    643  CG  ASP A  83     -12.374 -14.283   5.192  1.00  0.79
ATOM    644  OD1 ASP A  83     -13.114 -13.850   4.270  1.00  0.79
ATOM    645  OD2 ASP A  83     -12.571 -14.053   6.408  1.00  0.79
ATOM    646  N   CYS A  84     -10.786 -13.411   1.586  1.00  0.87
ATOM    647  CA  CYS A  84     -10.234 -12.273   0.888  1.00  0.87
ATOM    648  C   CYS A  84     -11.207 -11.671  -0.112  1.00  0.87
ATOM    649  O   CYS A  84     -10.835 -10.810  -0.900  1.00  0.87
ATOM    650  CB  CYS A  84      -8.935 -12.677   0.141  1.00  0.87
ATOM    651  SG  CYS A  84      -9.116 -14.071  -1.027  1.00  0.87
ATOM    652  N   LEU A  85     -12.503 -12.042  -0.097  1.00  0.83
ATOM    653  CA  LEU A  85     -13.456 -11.503  -1.064  1.00  0.83
ATOM    654  C   LEU A  85     -14.154 -10.252  -0.557  1.00  0.83
ATOM    655  O   LEU A  85     -15.291 -10.246  -0.082  1.00  0.83
ATOM    656  CB  LEU A  85     -14.459 -12.564  -1.566  1.00  0.83
ATOM    657  CG  LEU A  85     -13.800 -13.720  -2.351  1.00  0.83
ATOM    658  CD1 LEU A  85     -14.891 -14.639  -2.916  1.00  0.83
ATOM    659  CD2 LEU A  85     -12.897 -13.219  -3.491  1.00  0.83
ATOM    660  N   TYR A  86     -13.439  -9.123  -0.691  1.00  0.88
ATOM    661  CA  TYR A  86     -13.816  -7.855  -0.122  1.00  0.88
ATOM    662  C   TYR A  86     -13.576  -6.743  -1.127  1.00  0.88
ATOM    663  O   TYR A  86     -12.810  -6.887  -2.081  1.00  0.88
ATOM    664  CB  TYR A  86     -12.975  -7.519   1.126  1.00  0.88
ATOM    665  CG  TYR A  86     -13.204  -8.460   2.272  1.00  0.88
ATOM    666  CD1 TYR A  86     -12.404  -9.591   2.491  1.00  0.88
ATOM    667  CD2 TYR A  86     -14.165  -8.131   3.221  1.00  0.88
ATOM    668  CE1 TYR A  86     -12.564 -10.374   3.656  1.00  0.88
ATOM    669  CE2 TYR A  86     -14.338  -8.899   4.367  1.00  0.88
ATOM    670  CZ  TYR A  86     -13.563 -10.021   4.591  1.00  0.88
ATOM    671  OH  TYR A  86     -14.012 -10.809   5.698  1.00  0.88
ATOM    672  N   LEU A  87     -14.226  -5.585  -0.926  1.00  0.88
ATOM    673  CA  LEU A  87     -14.113  -4.465  -1.833  1.00  0.88
ATOM    674  C   LEU A  87     -13.929  -3.148  -1.111  1.00  0.88
ATOM    675  O   LEU A  87     -14.167  -3.003   0.089  1.00  0.88
ATOM    676  CB  LEU A  87     -15.251  -4.437  -2.886  1.00  0.88
ATOM    677  CG  LEU A  87     -16.713  -4.326  -2.415  1.00  0.88
ATOM    678  CD1 LEU A  87     -17.127  -2.901  -2.032  1.00  0.88
ATOM    679  CD2 LEU A  87     -17.620  -4.782  -3.567  1.00  0.88
ATOM    680  N   SER A  88     -13.430  -2.149  -1.852  1.00  0.93
ATOM    681  CA  SER A  88     -13.174  -0.805  -1.380  1.00  0.93
ATOM    682  C   SER A  88     -14.052   0.133  -2.163  1.00  0.93
ATOM    683  O   SER A  88     -14.227  -0.032  -3.365  1.00  0.93
ATOM    684  CB  SER A  88     -11.692  -0.343  -1.527  1.00  0.93
ATOM    685  OG  SER A  88     -11.200  -0.448  -2.867  1.00  0.93
ATOM    686  N   VAL A  89     -14.655   1.124  -1.490  1.00  0.89
ATOM    687  CA  VAL A  89     -15.495   2.126  -2.120  1.00  0.89
ATOM    688  C   VAL A  89     -14.950   3.466  -1.694  1.00  0.89
ATOM    689  O   VAL A  89     -14.728   3.683  -0.504  1.00  0.89
ATOM    690  CB  VAL A  89     -16.968   2.038  -1.698  1.00  0.89
ATOM    691  CG1 VAL A  89     -17.822   3.076  -2.450  1.00  0.89
ATOM    692  CG2 VAL A  89     -17.509   0.626  -1.980  1.00  0.89
ATOM    693  N   THR A  90     -14.716   4.402  -2.631  1.00  0.84
ATOM    694  CA  THR A  90     -14.387   5.790  -2.297  1.00  0.84
ATOM    695  C   THR A  90     -15.404   6.740  -2.913  1.00  0.84
ATOM    696  O   THR A  90     -15.727   6.663  -4.097  1.00  0.84
ATOM    697  CB  THR A  90     -12.974   6.267  -2.627  1.00  0.84
ATOM    698  OG1 THR A  90     -12.592   5.929  -3.946  1.00  0.84
ATOM    699  CG2 THR A  90     -11.968   5.620  -1.674  1.00  0.84
ATOM    700  N   ALA A  91     -15.975   7.662  -2.101  1.00  0.80
ATOM    701  CA  ALA A  91     -17.063   8.543  -2.506  1.00  0.80
ATOM    702  C   ALA A  91     -16.763  10.022  -2.201  1.00  0.80
ATOM    703  O   ALA A  91     -16.144  10.297  -1.168  1.00  0.80
ATOM    704  CB  ALA A  91     -18.394   8.112  -1.847  1.00  0.80
ATOM    705  N   PRO A  92     -17.128  11.012  -3.043  1.00  0.73
ATOM    706  CA  PRO A  92     -16.784  12.416  -2.793  1.00  0.73
ATOM    707  C   PRO A  92     -17.605  13.006  -1.636  1.00  0.73
ATOM    708  O   PRO A  92     -18.805  12.725  -1.567  1.00  0.73
ATOM    709  CB  PRO A  92     -17.076  13.123  -4.147  1.00  0.73
ATOM    710  CG  PRO A  92     -17.138  12.014  -5.198  1.00  0.73
ATOM    711  CD  PRO A  92     -17.655  10.819  -4.403  1.00  0.73
ATOM    712  N   GLU A  93     -16.980  13.815  -0.738  1.00  0.64
ATOM    713  CA  GLU A  93     -17.608  14.726   0.213  1.00  0.64
ATOM    714  C   GLU A  93     -18.600  14.135   1.210  1.00  0.64
ATOM    715  O   GLU A  93     -19.566  14.787   1.546  1.00  0.64
ATOM    716  CB  GLU A  93     -18.295  15.900  -0.544  1.00  0.64
ATOM    717  CG  GLU A  93     -17.379  16.797  -1.408  1.00  0.64
ATOM    718  CD  GLU A  93     -16.374  17.614  -0.600  1.00  0.64
ATOM    719  OE1 GLU A  93     -16.377  17.599   0.653  1.00  0.64
ATOM    720  OE2 GLU A  93     -15.589  18.322  -1.276  1.00  0.64
ATOM    721  N   ILE A  94     -18.381  12.916   1.731  1.00  0.60
ATOM    722  CA  ILE A  94     -19.350  12.072   2.460  1.00  0.60
ATOM    723  C   ILE A  94     -20.603  11.603   1.728  1.00  0.60
ATOM    724  O   ILE A  94     -21.661  12.202   1.853  1.00  0.60
ATOM    725  CB  ILE A  94     -19.724  12.351   3.968  1.00  0.60
ATOM    726  CG1 ILE A  94     -20.326  13.738   4.222  1.00  0.60
ATOM    727  CG2 ILE A  94     -18.695  12.001   5.035  1.00  0.60
ATOM    728  CD1 ILE A  94     -20.975  14.005   5.574  1.00  0.60
ATOM    729  N   PRO A  95     -20.475  10.465   1.002  1.00  0.66
ATOM    730  CA  PRO A  95     -21.320  10.089  -0.148  1.00  0.66
ATOM    731  C   PRO A  95     -22.393  11.066  -0.486  1.00  0.66
ATOM    732  O   PRO A  95     -23.532  10.916  -0.066  1.00  0.66
ATOM    733  CB  PRO A  95     -21.938   8.722   0.213  1.00  0.66
ATOM    734  CG  PRO A  95     -21.663   8.589   1.705  1.00  0.66
ATOM    735  CD  PRO A  95     -20.296   9.254   1.799  1.00  0.66
ATOM    736  N   LYS A  96     -21.988  12.132  -1.163  1.00  0.59
ATOM    737  CA  LYS A  96     -22.818  13.291  -1.158  1.00  0.59
ATOM    738  C   LYS A  96     -23.527  13.352  -2.470  1.00  0.59
ATOM    739  O   LYS A  96     -24.740  13.501  -2.535  1.00  0.59
ATOM    740  CB  LYS A  96     -21.924  14.528  -0.952  1.00  0.59
ATOM    741  CG  LYS A  96     -22.748  15.814  -1.026  1.00  0.59
ATOM    742  CD  LYS A  96     -21.956  17.104  -0.822  1.00  0.59
ATOM    743  CE  LYS A  96     -22.881  18.317  -0.901  1.00  0.59
ATOM    744  NZ  LYS A  96     -22.077  19.547  -0.842  1.00  0.59
ATOM    745  N   GLN A  97     -22.734  13.247  -3.557  1.00  0.57
ATOM    746  CA  GLN A  97     -23.234  13.240  -4.909  1.00  0.57
ATOM    747  C   GLN A  97     -24.050  14.478  -5.296  1.00  0.57
ATOM    748  O   GLN A  97     -25.117  14.355  -5.861  1.00  0.57
ATOM    749  CB  GLN A  97     -24.043  11.944  -5.187  1.00  0.57
ATOM    750  CG  GLN A  97     -23.253  10.617  -5.137  1.00  0.57
ATOM    751  CD  GLN A  97     -22.843  10.108  -3.770  1.00  0.57
ATOM    752  OE1 GLN A  97     -23.650  10.047  -2.851  1.00  0.57
ATOM    753  NE2 GLN A  97     -21.576   9.662  -3.627  1.00  0.57
ATOM    754  N   ASP A  98     -23.588  15.721  -5.066  1.00  0.57
ATOM    755  CA  ASP A  98     -24.394  16.940  -5.155  1.00  0.57
ATOM    756  C   ASP A  98     -25.089  17.125  -6.517  1.00  0.57
ATOM    757  O   ASP A  98     -26.281  17.401  -6.624  1.00  0.57
ATOM    758  CB  ASP A  98     -23.390  18.080  -4.842  1.00  0.57
ATOM    759  CG  ASP A  98     -23.980  19.443  -4.507  1.00  0.57
ATOM    760  OD1 ASP A  98     -24.318  19.664  -3.316  1.00  0.57
ATOM    761  OD2 ASP A  98     -23.945  20.311  -5.414  1.00  0.57
ATOM    762  N   LYS A  99     -24.351  16.862  -7.607  1.00  0.55
ATOM    763  CA  LYS A  99     -24.886  16.929  -8.944  1.00  0.55
ATOM    764  C   LYS A  99     -25.407  15.623  -9.517  1.00  0.55
ATOM    765  O   LYS A  99     -25.870  15.634 -10.651  1.00  0.55
ATOM    766  CB  LYS A  99     -23.737  17.369  -9.890  1.00  0.55
ATOM    767  CG  LYS A  99     -23.232  18.787  -9.603  1.00  0.55
ATOM    768  CD  LYS A  99     -22.160  19.246 -10.601  1.00  0.55
ATOM    769  CE  LYS A  99     -21.714  20.675 -10.296  1.00  0.55
ATOM    770  NZ  LYS A  99     -20.625  21.073 -11.209  1.00  0.55
ATOM    771  N   GLN A 100     -25.360  14.470  -8.832  1.00  0.52
ATOM    772  CA  GLN A 100     -25.605  13.174  -9.441  1.00  0.52
ATOM    773  C   GLN A 100     -26.040  12.239  -8.288  1.00  0.52
ATOM    774  O   GLN A 100     -26.581  12.718  -7.308  1.00  0.52
ATOM    775  CB  GLN A 100     -24.355  12.676 -10.188  1.00  0.52
ATOM    776  CG  GLN A 100     -23.754  13.455 -11.380  1.00  0.52
ATOM    777  CD  GLN A 100     -24.628  13.411 -12.637  1.00  0.52
ATOM    778  OE1 GLN A 100     -24.846  12.386 -13.276  1.00  0.52
ATOM    779  NE2 GLN A 100     -25.117  14.585 -13.072  1.00  0.52
ATOM    780  N   ARG A 101     -25.899  10.896  -8.216  1.00  0.54
ATOM    781  CA  ARG A 101     -25.886   9.868  -9.244  1.00  0.54
ATOM    782  C   ARG A 101     -24.513   9.605  -9.832  1.00  0.54
ATOM    783  O   ARG A 101     -24.337   9.578 -11.043  1.00  0.54
ATOM    784  CB  ARG A 101     -26.941  10.139 -10.357  1.00  0.54
ATOM    785  CG  ARG A 101     -28.371  10.390  -9.827  1.00  0.54
ATOM    786  CD  ARG A 101     -29.316  11.032 -10.850  1.00  0.54
ATOM    787  NE  ARG A 101     -30.680  11.100 -10.221  1.00  0.54
ATOM    788  CZ  ARG A 101     -31.779  11.528 -10.859  1.00  0.54
ATOM    789  NH1 ARG A 101     -32.962  11.475 -10.249  1.00  0.54
ATOM    790  NH2 ARG A 101     -31.720  12.009 -12.096  1.00  0.54
ATOM    791  N   LEU A 102     -23.443   9.575  -9.020  1.00  0.66
ATOM    792  CA  LEU A 102     -22.129   9.729  -9.629  1.00  0.66
ATOM    793  C   LEU A 102     -21.684   8.575 -10.524  1.00  0.66
ATOM    794  O   LEU A 102     -21.934   7.417 -10.188  1.00  0.66
ATOM    795  CB  LEU A 102     -21.000   9.999  -8.625  1.00  0.66
ATOM    796  CG  LEU A 102     -21.107  11.302  -7.821  1.00  0.66
ATOM    797  CD1 LEU A 102     -20.073  11.169  -6.704  1.00  0.66
ATOM    798  CD2 LEU A 102     -20.937  12.633  -8.563  1.00  0.66
ATOM    799  N   PRO A 103     -21.013   8.837 -11.647  1.00  0.79
ATOM    800  CA  PRO A 103     -20.421   7.799 -12.466  1.00  0.79
ATOM    801  C   PRO A 103     -19.373   7.018 -11.704  1.00  0.79
ATOM    802  O   PRO A 103     -18.621   7.588 -10.910  1.00  0.79
ATOM    803  CB  PRO A 103     -19.839   8.580 -13.644  1.00  0.79
ATOM    804  CG  PRO A 103     -19.444   9.935 -13.075  1.00  0.79
ATOM    805  CD  PRO A 103     -20.531  10.165 -12.037  1.00  0.79
ATOM    806  N   VAL A 104     -19.356   5.695 -11.897  1.00  0.86
ATOM    807  CA  VAL A 104     -18.619   4.794 -11.042  1.00  0.86
ATOM    808  C   VAL A 104     -17.469   4.209 -11.825  1.00  0.86
ATOM    809  O   VAL A 104     -17.628   3.731 -12.947  1.00  0.86
ATOM    810  CB  VAL A 104     -19.494   3.673 -10.485  1.00  0.86
ATOM    811  CG1 VAL A 104     -18.691   2.770  -9.529  1.00  0.86
ATOM    812  CG2 VAL A 104     -20.713   4.269  -9.753  1.00  0.86
ATOM    813  N   LEU A 105     -16.256   4.234 -11.251  1.00  0.90
ATOM    814  CA  LEU A 105     -15.098   3.603 -11.848  1.00  0.90
ATOM    815  C   LEU A 105     -14.811   2.346 -11.060  1.00  0.90
ATOM    816  O   LEU A 105     -14.632   2.386  -9.848  1.00  0.90
ATOM    817  CB  LEU A 105     -13.823   4.492 -11.869  1.00  0.90
ATOM    818  CG  LEU A 105     -13.782   5.542 -12.998  1.00  0.90
ATOM    819  CD1 LEU A 105     -14.818   6.651 -12.810  1.00  0.90
ATOM    820  CD2 LEU A 105     -12.382   6.157 -13.132  1.00  0.90
ATOM    821  N   VAL A 106     -14.762   1.182 -11.725  1.00  0.93
ATOM    822  CA  VAL A 106     -14.447  -0.068 -11.051  1.00  0.93
ATOM    823  C   VAL A 106     -13.077  -0.532 -11.489  1.00  0.93
ATOM    824  O   VAL A 106     -12.848  -0.850 -12.655  1.00  0.93
ATOM    825  CB  VAL A 106     -15.471  -1.173 -11.279  1.00  0.93
ATOM    826  CG1 VAL A 106     -15.060  -2.437 -10.492  1.00  0.93
ATOM    827  CG2 VAL A 106     -16.868  -0.688 -10.835  1.00  0.93
ATOM    828  N   TRP A 107     -12.111  -0.578 -10.553  1.00  0.92
ATOM    829  CA  TRP A 107     -10.770  -1.023 -10.863  1.00  0.92
ATOM    830  C   TRP A 107     -10.594  -2.506 -10.656  1.00  0.92
ATOM    831  O   TRP A 107     -10.971  -3.089  -9.637  1.00  0.92
ATOM    832  CB  TRP A 107      -9.688  -0.283 -10.057  1.00  0.92
ATOM    833  CG  TRP A 107      -8.229  -0.706 -10.219  1.00  0.92
ATOM    834  CD1 TRP A 107      -7.444  -1.395  -9.334  1.00  0.92
ATOM    835  CD2 TRP A 107      -7.395  -0.398 -11.349  1.00  0.92
ATOM    836  NE1 TRP A 107      -6.175  -1.551  -9.845  1.00  0.92
ATOM    837  CE2 TRP A 107      -6.126  -0.959 -11.084  1.00  0.92
ATOM    838  CE3 TRP A 107      -7.633   0.314 -12.523  1.00  0.92
ATOM    839  CZ2 TRP A 107      -5.090  -0.833 -11.994  1.00  0.92
ATOM    840  CZ3 TRP A 107      -6.571   0.470 -13.428  1.00  0.92
ATOM    841  CH2 TRP A 107      -5.316  -0.102 -13.169  1.00  0.92
ATOM    842  N   ILE A 108      -9.946  -3.129 -11.648  1.00  0.86
ATOM    843  CA  ILE A 108      -9.530  -4.507 -11.592  1.00  0.86
ATOM    844  C   ILE A 108      -8.018  -4.542 -11.718  1.00  0.86
ATOM    845  O   ILE A 108      -7.433  -4.187 -12.740  1.00  0.86
ATOM    846  CB  ILE A 108     -10.211  -5.348 -12.666  1.00  0.86
ATOM    847  CG1 ILE A 108     -11.744  -5.120 -12.586  1.00  0.86
ATOM    848  CG2 ILE A 108      -9.830  -6.830 -12.461  1.00  0.86
ATOM    849  CD1 ILE A 108     -12.598  -5.977 -13.526  1.00  0.86
ATOM    850  N   HIS A 109      -7.327  -4.960 -10.638  1.00  0.85
ATOM    851  CA  HIS A 109      -5.882  -5.083 -10.616  1.00  0.85
ATOM    852  C   HIS A 109      -5.340  -6.174 -11.526  1.00  0.85
ATOM    853  O   HIS A 109      -6.021  -7.148 -11.849  1.00  0.85
ATOM    854  CB  HIS A 109      -5.317  -5.261  -9.183  1.00  0.85
ATOM    855  CG  HIS A 109      -5.706  -6.534  -8.485  1.00  0.85
ATOM    856  ND1 HIS A 109      -5.080  -7.702  -8.853  1.00  0.85
ATOM    857  CD2 HIS A 109      -6.580  -6.776  -7.474  1.00  0.85
ATOM    858  CE1 HIS A 109      -5.573  -8.633  -8.069  1.00  0.85
ATOM    859  NE2 HIS A 109      -6.488  -8.127  -7.210  1.00  0.85
ATOM    860  N   GLY A 110      -4.080  -6.012 -11.976  1.00  0.89
ATOM    861  CA  GLY A 110      -3.336  -7.071 -12.637  1.00  0.89
ATOM    862  C   GLY A 110      -2.223  -7.602 -11.775  1.00  0.89
ATOM    863  O   GLY A 110      -2.172  -7.352 -10.580  1.00  0.89
ATOM    864  N   GLY A 111      -1.262  -8.327 -12.393  1.00  0.89
ATOM    865  CA  GLY A 111      -0.366  -9.236 -11.668  1.00  0.89
ATOM    866  C   GLY A 111      -0.471 -10.655 -12.183  1.00  0.89
ATOM    867  O   GLY A 111      -0.336 -11.640 -11.469  1.00  0.89
ATOM    868  N   GLY A 112      -0.778 -10.797 -13.490  1.00  0.85
ATOM    869  CA  GLY A 112      -0.780 -12.060 -14.234  1.00  0.85
ATOM    870  C   GLY A 112      -1.748 -13.129 -13.768  1.00  0.85
ATOM    871  O   GLY A 112      -1.546 -14.309 -14.016  1.00  0.85
ATOM    872  N   PHE A 113      -2.806 -12.744 -13.029  1.00  0.80
ATOM    873  CA  PHE A 113      -3.790 -13.607 -12.403  1.00  0.80
ATOM    874  C   PHE A 113      -3.151 -14.552 -11.368  1.00  0.80
ATOM    875  O   PHE A 113      -3.780 -15.495 -10.897  1.00  0.80
ATOM    876  CB  PHE A 113      -4.626 -14.386 -13.425  1.00  0.80
ATOM    877  CG  PHE A 113      -5.222 -13.636 -14.578  1.00  0.80
ATOM    878  CD1 PHE A 113      -6.488 -13.069 -14.429  1.00  0.80
ATOM    879  CD2 PHE A 113      -4.595 -13.584 -15.844  1.00  0.80
ATOM    880  CE1 PHE A 113      -7.149 -12.514 -15.526  1.00  0.80
ATOM    881  CE2 PHE A 113      -5.246 -12.998 -16.939  1.00  0.80
ATOM    882  CZ  PHE A 113      -6.534 -12.481 -16.781  1.00  0.80
ATOM    883  N   PHE A 114      -1.895 -14.282 -10.939  1.00  0.76
ATOM    884  CA  PHE A 114      -1.241 -15.018  -9.875  1.00  0.76
ATOM    885  C   PHE A 114      -0.979 -14.130  -8.671  1.00  0.76
ATOM    886  O   PHE A 114      -0.922 -14.616  -7.546  1.00  0.76
ATOM    887  CB  PHE A 114       0.073 -15.702 -10.368  1.00  0.76
ATOM    888  CG  PHE A 114       1.169 -14.730 -10.716  1.00  0.76
ATOM    889  CD1 PHE A 114       2.024 -14.243  -9.714  1.00  0.76
ATOM    890  CD2 PHE A 114       1.331 -14.269 -12.029  1.00  0.76
ATOM    891  CE1 PHE A 114       2.960 -13.244  -9.998  1.00  0.76
ATOM    892  CE2 PHE A 114       2.280 -13.282 -12.324  1.00  0.76
ATOM    893  CZ  PHE A 114       3.071 -12.743 -11.301  1.00  0.76
ATOM    894  N   SER A 115      -0.831 -12.806  -8.868  1.00  0.83
ATOM    895  CA  SER A 115      -0.541 -11.873  -7.795  1.00  0.83
ATOM    896  C   SER A 115      -1.359 -10.616  -7.954  1.00  0.83
ATOM    897  O   SER A 115      -1.941 -10.358  -9.004  1.00  0.83
ATOM    898  CB  SER A 115       0.953 -11.456  -7.707  1.00  0.83
ATOM    899  OG  SER A 115       1.398 -10.729  -8.859  1.00  0.83
ATOM    900  N   GLY A 116      -1.432  -9.802  -6.888  1.00  0.86
ATOM    901  CA  GLY A 116      -2.099  -8.512  -6.911  1.00  0.86
ATOM    902  C   GLY A 116      -3.107  -8.360  -5.805  1.00  0.86
ATOM    903  O   GLY A 116      -3.604  -9.323  -5.219  1.00  0.86
ATOM    904  N   THR A 117      -3.445  -7.101  -5.488  1.00  0.83
ATOM    905  CA  THR A 117      -4.412  -6.756  -4.458  1.00  0.83
ATOM    906  C   THR A 117      -4.923  -5.382  -4.781  1.00  0.83
ATOM    907  O   THR A 117      -4.380  -4.700  -5.640  1.00  0.83
ATOM    908  CB  THR A 117      -3.866  -6.816  -3.035  1.00  0.83
ATOM    909  OG1 THR A 117      -4.861  -6.538  -2.059  1.00  0.83
ATOM    910  CG2 THR A 117      -2.702  -5.844  -2.808  1.00  0.83
ATOM    911  N   THR A 118      -5.997  -4.916  -4.135  1.00  0.86
ATOM    912  CA  THR A 118      -6.590  -3.613  -4.413  1.00  0.86
ATOM    913  C   THR A 118      -6.041  -2.561  -3.515  1.00  0.86
ATOM    914  O   THR A 118      -6.280  -1.372  -3.691  1.00  0.86
ATOM    915  CB  THR A 118      -8.084  -3.605  -4.188  1.00  0.86
ATOM    916  OG1 THR A 118      -8.457  -4.249  -2.972  1.00  0.86
ATOM    917  CG2 THR A 118      -8.660  -4.411  -5.333  1.00  0.86
ATOM    918  N   THR A 119      -5.264  -2.994  -2.527  1.00  0.80
ATOM    919  CA  THR A 119      -4.936  -2.207  -1.369  1.00  0.80
ATOM    920  C   THR A 119      -3.575  -1.566  -1.516  1.00  0.80
ATOM    921  O   THR A 119      -3.139  -0.829  -0.638  1.00  0.80
ATOM    922  CB  THR A 119      -5.040  -3.091  -0.134  1.00  0.80
ATOM    923  OG1 THR A 119      -4.216  -4.237  -0.272  1.00  0.80
ATOM    924  CG2 THR A 119      -6.487  -3.617  -0.039  1.00  0.80
ATOM    925  N   LEU A 120      -2.906  -1.777  -2.675  1.00  0.73
ATOM    926  CA  LEU A 120      -1.693  -1.086  -3.077  1.00  0.73
ATOM    927  C   LEU A 120      -1.880   0.421  -3.212  1.00  0.73
ATOM    928  O   LEU A 120      -2.843   0.884  -3.820  1.00  0.73
ATOM    929  CB  LEU A 120      -1.154  -1.587  -4.454  1.00  0.73
ATOM    930  CG  LEU A 120      -0.789  -3.083  -4.556  1.00  0.73
ATOM    931  CD1 LEU A 120      -0.198  -3.400  -5.940  1.00  0.73
ATOM    932  CD2 LEU A 120       0.214  -3.507  -3.480  1.00  0.73
ATOM    933  N   ASP A 121      -0.905   1.214  -2.723  1.00  0.74
ATOM    934  CA  ASP A 121      -0.891   2.670  -2.725  1.00  0.74
ATOM    935  C   ASP A 121      -1.103   3.292  -4.107  1.00  0.74
ATOM    936  O   ASP A 121      -1.777   4.303  -4.278  1.00  0.74
ATOM    937  CB  ASP A 121       0.475   3.160  -2.179  1.00  0.74
ATOM    938  CG  ASP A 121       0.699   2.801  -0.717  1.00  0.74
ATOM    939  OD1 ASP A 121      -0.184   2.169  -0.089  1.00  0.74
ATOM    940  OD2 ASP A 121       1.802   3.154  -0.228  1.00  0.74
ATOM    941  N   VAL A 122      -0.567   2.657  -5.167  1.00  0.77
ATOM    942  CA  VAL A 122      -0.747   3.102  -6.543  1.00  0.77
ATOM    943  C   VAL A 122      -2.152   2.902  -7.087  1.00  0.77
ATOM    944  O   VAL A 122      -2.472   3.406  -8.159  1.00  0.77
ATOM    945  CB  VAL A 122       0.243   2.469  -7.516  1.00  0.77
ATOM    946  CG1 VAL A 122       1.660   2.931  -7.138  1.00  0.77
ATOM    947  CG2 VAL A 122       0.143   0.931  -7.521  1.00  0.77
ATOM    948  N   TYR A 123      -3.024   2.167  -6.369  1.00  0.79
ATOM    949  CA  TYR A 123      -4.423   2.034  -6.715  1.00  0.79
ATOM    950  C   TYR A 123      -5.308   2.834  -5.761  1.00  0.79
ATOM    951  O   TYR A 123      -6.525   2.675  -5.807  1.00  0.79
ATOM    952  CB  TYR A 123      -4.913   0.553  -6.663  1.00  0.79
ATOM    953  CG  TYR A 123      -4.098  -0.436  -7.465  1.00  0.79
ATOM    954  CD1 TYR A 123      -3.390  -0.092  -8.632  1.00  0.79
ATOM    955  CD2 TYR A 123      -4.083  -1.782  -7.055  1.00  0.79
ATOM    956  CE1 TYR A 123      -2.641  -1.058  -9.321  1.00  0.79
ATOM    957  CE2 TYR A 123      -3.339  -2.739  -7.757  1.00  0.79
ATOM    958  CZ  TYR A 123      -2.605  -2.377  -8.877  1.00  0.79
ATOM    959  OH  TYR A 123      -1.831  -3.350  -9.539  1.00  0.79
ATOM    960  N   ASP A 124      -4.747   3.704  -4.879  1.00  0.82
ATOM    961  CA  ASP A 124      -5.506   4.530  -3.943  1.00  0.82
ATOM    962  C   ASP A 124      -6.488   5.472  -4.661  1.00  0.82
ATOM    963  O   ASP A 124      -6.067   6.386  -5.377  1.00  0.82
ATOM    964  CB  ASP A 124      -4.573   5.312  -2.966  1.00  0.82
ATOM    965  CG  ASP A 124      -5.295   6.021  -1.824  1.00  0.82
ATOM    966  OD1 ASP A 124      -6.555   6.013  -1.776  1.00  0.82
ATOM    967  OD2 ASP A 124      -4.584   6.647  -0.993  1.00  0.82
ATOM    968  N   PRO A 125      -7.804   5.319  -4.531  1.00  0.88
ATOM    969  CA  PRO A 125      -8.706   6.006  -5.423  1.00  0.88
ATOM    970  C   PRO A 125      -9.263   7.232  -4.778  1.00  0.88
ATOM    971  O   PRO A 125     -10.153   7.854  -5.354  1.00  0.88
ATOM    972  CB  PRO A 125      -9.797   4.983  -5.609  1.00  0.88
ATOM    973  CG  PRO A 125      -9.895   4.205  -4.298  1.00  0.88
ATOM    974  CD  PRO A 125      -8.464   4.228  -3.796  1.00  0.88
ATOM    975  N   ARG A 126      -8.765   7.640  -3.600  1.00  0.75
ATOM    976  CA  ARG A 126      -9.212   8.860  -2.956  1.00  0.75
ATOM    977  C   ARG A 126      -9.003  10.106  -3.821  1.00  0.75
ATOM    978  O   ARG A 126      -9.840  11.002  -3.875  1.00  0.75
ATOM    979  CB  ARG A 126      -8.558   9.003  -1.565  1.00  0.75
ATOM    980  CG  ARG A 126      -7.046   9.258  -1.621  1.00  0.75
ATOM    981  CD  ARG A 126      -6.355   9.012  -0.291  1.00  0.75
ATOM    982  NE  ARG A 126      -4.958   9.488  -0.487  1.00  0.75
ATOM    983  CZ  ARG A 126      -4.082   9.633   0.509  1.00  0.75
ATOM    984  NH1 ARG A 126      -2.815   9.905   0.217  1.00  0.75
ATOM    985  NH2 ARG A 126      -4.455   9.499   1.776  1.00  0.75
ATOM    986  N   THR A 127      -7.895  10.173  -4.580  1.00  0.78
ATOM    987  CA  THR A 127      -7.614  11.272  -5.493  1.00  0.78
ATOM    988  C   THR A 127      -8.605  11.447  -6.631  1.00  0.78
ATOM    989  O   THR A 127      -9.100  12.550  -6.849  1.00  0.78
ATOM    990  CB  THR A 127      -6.243  11.127  -6.115  1.00  0.78
ATOM    991  OG1 THR A 127      -5.254  11.033  -5.102  1.00  0.78
ATOM    992  CG2 THR A 127      -5.907  12.344  -6.982  1.00  0.78
ATOM    993  N   LEU A 128      -8.984  10.367  -7.358  1.00  0.79
ATOM    994  CA  LEU A 128      -9.939  10.436  -8.464  1.00  0.79
ATOM    995  C   LEU A 128     -11.283  10.966  -8.019  1.00  0.79
ATOM    996  O   LEU A 128     -11.914  11.813  -8.652  1.00  0.79
ATOM    997  CB  LEU A 128     -10.202   9.018  -9.045  1.00  0.79
ATOM    998  CG  LEU A 128      -9.105   8.494  -9.982  1.00  0.79
ATOM    999  CD1 LEU A 128      -9.294   7.007 -10.306  1.00  0.79
ATOM   1000  CD2 LEU A 128      -9.115   9.294 -11.285  1.00  0.79
ATOM   1001  N   VAL A 129     -11.709  10.462  -6.858  1.00  0.79
ATOM   1002  CA  VAL A 129     -12.903  10.847  -6.153  1.00  0.79
ATOM   1003  C   VAL A 129     -12.914  12.299  -5.718  1.00  0.79
ATOM   1004  O   VAL A 129     -13.901  12.996  -5.927  1.00  0.79
ATOM   1005  CB  VAL A 129     -13.039   9.909  -4.975  1.00  0.79
ATOM   1006  CG1 VAL A 129     -14.146  10.313  -4.009  1.00  0.79
ATOM   1007  CG2 VAL A 129     -13.304   8.516  -5.559  1.00  0.79
ATOM   1008  N   SER A 130     -11.813  12.818  -5.135  1.00  0.75
ATOM   1009  CA  SER A 130     -11.738  14.227  -4.745  1.00  0.75
ATOM   1010  C   SER A 130     -11.796  15.192  -5.918  1.00  0.75
ATOM   1011  O   SER A 130     -12.567  16.145  -5.929  1.00  0.75
ATOM   1012  CB  SER A 130     -10.415  14.546  -3.993  1.00  0.75
ATOM   1013  OG  SER A 130     -10.438  15.839  -3.383  1.00  0.75
ATOM   1014  N   GLU A 131     -10.975  14.950  -6.952  1.00  0.70
ATOM   1015  CA  GLU A 131     -10.782  15.895  -8.036  1.00  0.70
ATOM   1016  C   GLU A 131     -11.895  15.892  -9.082  1.00  0.70
ATOM   1017  O   GLU A 131     -12.422  16.940  -9.442  1.00  0.70
ATOM   1018  CB  GLU A 131      -9.410  15.626  -8.686  1.00  0.70
ATOM   1019  CG  GLU A 131      -8.198  15.758  -7.717  1.00  0.70
ATOM   1020  CD  GLU A 131      -7.899  17.173  -7.216  1.00  0.70
ATOM   1021  OE1 GLU A 131      -7.864  18.113  -8.051  1.00  0.70
ATOM   1022  OE2 GLU A 131      -7.635  17.301  -5.986  1.00  0.70
ATOM   1023  N   GLU A 132     -12.330  14.710  -9.568  1.00  0.70
ATOM   1024  CA  GLU A 132     -13.257  14.633 -10.691  1.00  0.70
ATOM   1025  C   GLU A 132     -14.671  14.310 -10.258  1.00  0.70
ATOM   1026  O   GLU A 132     -15.585  14.210 -11.078  1.00  0.70
ATOM   1027  CB  GLU A 132     -12.797  13.528 -11.668  1.00  0.70
ATOM   1028  CG  GLU A 132     -11.480  13.871 -12.402  1.00  0.70
ATOM   1029  CD  GLU A 132     -11.636  15.013 -13.407  1.00  0.70
ATOM   1030  OE1 GLU A 132     -12.714  15.117 -14.056  1.00  0.70
ATOM   1031  OE2 GLU A 132     -10.674  15.797 -13.578  1.00  0.70
ATOM   1032  N   GLU A 133     -14.871  14.121  -8.939  1.00  0.68
ATOM   1033  CA  GLU A 133     -16.120  13.726  -8.319  1.00  0.68
ATOM   1034  C   GLU A 133     -16.696  12.454  -8.897  1.00  0.68
ATOM   1035  O   GLU A 133     -17.871  12.336  -9.205  1.00  0.68
ATOM   1036  CB  GLU A 133     -17.142  14.884  -8.199  1.00  0.68
ATOM   1037  CG  GLU A 133     -16.524  16.055  -7.396  1.00  0.68
ATOM   1038  CD  GLU A 133     -17.469  17.203  -7.057  1.00  0.68
ATOM   1039  OE1 GLU A 133     -18.361  17.572  -7.856  1.00  0.68
ATOM   1040  OE2 GLU A 133     -17.267  17.771  -5.957  1.00  0.68
ATOM   1041  N   ILE A 134     -15.871  11.415  -9.036  1.00  0.76
ATOM   1042  CA  ILE A 134     -16.366  10.110  -9.424  1.00  0.76
ATOM   1043  C   ILE A 134     -16.517   9.272  -8.189  1.00  0.76
ATOM   1044  O   ILE A 134     -15.975   9.585  -7.135  1.00  0.76
ATOM   1045  CB  ILE A 134     -15.548   9.431 -10.510  1.00  0.76
ATOM   1046  CG1 ILE A 134     -14.061   9.173 -10.159  1.00  0.76
ATOM   1047  CG2 ILE A 134     -15.659  10.338 -11.756  1.00  0.76
ATOM   1048  CD1 ILE A 134     -13.779   7.904  -9.346  1.00  0.76
ATOM   1049  N   LEU A 135     -17.281   8.175  -8.263  1.00  0.80
ATOM   1050  CA  LEU A 135     -17.227   7.173  -7.222  1.00  0.80
ATOM   1051  C   LEU A 135     -16.284   6.109  -7.741  1.00  0.80
ATOM   1052  O   LEU A 135     -16.323   5.753  -8.915  1.00  0.80
ATOM   1053  CB  LEU A 135     -18.637   6.635  -6.860  1.00  0.80
ATOM   1054  CG  LEU A 135     -18.674   5.635  -5.685  1.00  0.80
ATOM   1055  CD1 LEU A 135     -20.029   5.644  -4.963  1.00  0.80
ATOM   1056  CD2 LEU A 135     -18.375   4.205  -6.136  1.00  0.80
ATOM   1057  N   PHE A 136     -15.380   5.580  -6.904  1.00  0.90
ATOM   1058  CA  PHE A 136     -14.520   4.486  -7.313  1.00  0.90
ATOM   1059  C   PHE A 136     -14.796   3.258  -6.462  1.00  0.90
ATOM   1060  O   PHE A 136     -15.083   3.349  -5.270  1.00  0.90
ATOM   1061  CB  PHE A 136     -13.037   4.915  -7.261  1.00  0.90
ATOM   1062  CG  PHE A 136     -12.042   3.847  -7.647  1.00  0.90
ATOM   1063  CD1 PHE A 136     -11.309   3.951  -8.839  1.00  0.90
ATOM   1064  CD2 PHE A 136     -11.709   2.823  -6.739  1.00  0.90
ATOM   1065  CE1 PHE A 136     -10.220   3.110  -9.077  1.00  0.90
ATOM   1066  CE2 PHE A 136     -10.651   1.949  -6.990  1.00  0.90
ATOM   1067  CZ  PHE A 136      -9.886   2.129  -8.135  1.00  0.90
ATOM   1068  N   VAL A 137     -14.714   2.068  -7.090  1.00  0.93
ATOM   1069  CA  VAL A 137     -14.772   0.776  -6.433  1.00  0.93
ATOM   1070  C   VAL A 137     -13.568  -0.067  -6.849  1.00  0.93
ATOM   1071  O   VAL A 137     -13.177  -0.085  -8.013  1.00  0.93
ATOM   1072  CB  VAL A 137     -16.062   0.023  -6.759  1.00  0.93
ATOM   1073  CG1 VAL A 137     -16.149  -1.309  -5.988  1.00  0.93
ATOM   1074  CG2 VAL A 137     -17.274   0.912  -6.423  1.00  0.93
ATOM   1075  N   GLY A 138     -12.923  -0.804  -5.921  1.00  0.97
ATOM   1076  CA  GLY A 138     -11.916  -1.805  -6.283  1.00  0.97
ATOM   1077  C   GLY A 138     -12.146  -3.083  -5.535  1.00  0.97
ATOM   1078  O   GLY A 138     -12.505  -3.074  -4.363  1.00  0.97
ATOM   1079  N   ILE A 139     -11.957  -4.246  -6.191  1.00  0.86
ATOM   1080  CA  ILE A 139     -12.333  -5.534  -5.611  1.00  0.86
ATOM   1081  C   ILE A 139     -11.150  -6.503  -5.548  1.00  0.86
ATOM   1082  O   ILE A 139     -10.350  -6.627  -6.477  1.00  0.86
ATOM   1083  CB  ILE A 139     -13.543  -6.153  -6.327  1.00  0.86
ATOM   1084  CG1 ILE A 139     -13.202  -6.711  -7.724  1.00  0.86
ATOM   1085  CG2 ILE A 139     -14.688  -5.109  -6.410  1.00  0.86
ATOM   1086  CD1 ILE A 139     -12.801  -8.192  -7.727  1.00  0.86
ATOM   1087  N   GLN A 140     -10.980  -7.228  -4.421  1.00  0.80
ATOM   1088  CA  GLN A 140     -10.095  -8.379  -4.383  1.00  0.80
ATOM   1089  C   GLN A 140     -10.837  -9.588  -4.916  1.00  0.80
ATOM   1090  O   GLN A 140     -11.954  -9.888  -4.504  1.00  0.80
ATOM   1091  CB  GLN A 140      -9.556  -8.673  -2.965  1.00  0.80
ATOM   1092  CG  GLN A 140      -8.618  -9.898  -2.847  1.00  0.80
ATOM   1093  CD  GLN A 140      -7.259  -9.665  -3.485  1.00  0.80
ATOM   1094  OE1 GLN A 140      -6.496  -8.833  -3.008  1.00  0.80
ATOM   1095  NE2 GLN A 140      -6.891 -10.420  -4.541  1.00  0.80
ATOM   1096  N   TYR A 141     -10.218 -10.284  -5.882  1.00  0.81
ATOM   1097  CA  TYR A 141     -10.710 -11.500  -6.489  1.00  0.81
ATOM   1098  C   TYR A 141      -9.736 -12.605  -6.160  1.00  0.81
ATOM   1099  O   TYR A 141      -8.623 -12.312  -5.730  1.00  0.81
ATOM   1100  CB  TYR A 141     -10.904 -11.356  -8.026  1.00  0.81
ATOM   1101  CG  TYR A 141      -9.707 -10.906  -8.839  1.00  0.81
ATOM   1102  CD1 TYR A 141      -8.998 -11.862  -9.581  1.00  0.81
ATOM   1103  CD2 TYR A 141      -9.359  -9.550  -8.994  1.00  0.81
ATOM   1104  CE1 TYR A 141      -7.955 -11.491 -10.436  1.00  0.81
ATOM   1105  CE2 TYR A 141      -8.312  -9.173  -9.854  1.00  0.81
ATOM   1106  CZ  TYR A 141      -7.599 -10.148 -10.565  1.00  0.81
ATOM   1107  OH  TYR A 141      -6.540  -9.804 -11.430  1.00  0.81
ATOM   1108  N   ARG A 142     -10.103 -13.895  -6.289  1.00  0.74
ATOM   1109  CA  ARG A 142      -9.130 -14.966  -6.155  1.00  0.74
ATOM   1110  C   ARG A 142      -8.176 -15.108  -7.332  1.00  0.74
ATOM   1111  O   ARG A 142      -8.521 -14.886  -8.488  1.00  0.74
ATOM   1112  CB  ARG A 142      -9.790 -16.329  -5.901  1.00  0.74
ATOM   1113  CG  ARG A 142     -10.389 -16.471  -4.496  1.00  0.74
ATOM   1114  CD  ARG A 142     -11.294 -17.696  -4.401  1.00  0.74
ATOM   1115  NE  ARG A 142     -12.559 -17.344  -5.116  1.00  0.74
ATOM   1116  CZ  ARG A 142     -13.531 -18.215  -5.394  1.00  0.74
ATOM   1117  NH1 ARG A 142     -13.491 -19.480  -4.990  1.00  0.74
ATOM   1118  NH2 ARG A 142     -14.585 -17.813  -6.084  1.00  0.74
ATOM   1119  N   LEU A 143      -6.928 -15.517  -7.050  1.00  0.77
ATOM   1120  CA  LEU A 143      -5.871 -15.615  -8.038  1.00  0.77
ATOM   1121  C   LEU A 143      -5.173 -16.961  -7.899  1.00  0.77
ATOM   1122  O   LEU A 143      -5.474 -17.742  -6.995  1.00  0.77
ATOM   1123  CB  LEU A 143      -4.842 -14.450  -7.936  1.00  0.77
ATOM   1124  CG  LEU A 143      -5.343 -13.077  -8.452  1.00  0.77
ATOM   1125  CD1 LEU A 143      -6.087 -12.276  -7.393  1.00  0.77
ATOM   1126  CD2 LEU A 143      -4.205 -12.190  -8.920  1.00  0.77
ATOM   1127  N   GLY A 144      -4.268 -17.292  -8.848  1.00  0.79
ATOM   1128  CA  GLY A 144      -3.602 -18.588  -8.952  1.00  0.79
ATOM   1129  C   GLY A 144      -4.549 -19.747  -9.080  1.00  0.79
ATOM   1130  O   GLY A 144      -5.632 -19.650  -9.653  1.00  0.79
ATOM   1131  N   SER A 145      -4.172 -20.911  -8.542  1.00  0.76
ATOM   1132  CA  SER A 145      -4.993 -22.112  -8.580  1.00  0.76
ATOM   1133  C   SER A 145      -6.302 -21.962  -7.825  1.00  0.76
ATOM   1134  O   SER A 145      -7.366 -22.373  -8.276  1.00  0.76
ATOM   1135  CB  SER A 145      -4.219 -23.367  -8.140  1.00  0.76
ATOM   1136  OG  SER A 145      -3.881 -23.341  -6.764  1.00  0.76
ATOM   1137  N   LEU A 146      -6.282 -21.274  -6.677  1.00  0.74
ATOM   1138  CA  LEU A 146      -7.459 -20.952  -5.893  1.00  0.74
ATOM   1139  C   LEU A 146      -8.485 -20.114  -6.654  1.00  0.74
ATOM   1140  O   LEU A 146      -9.690 -20.244  -6.435  1.00  0.74
ATOM   1141  CB  LEU A 146      -7.038 -20.233  -4.592  1.00  0.74
ATOM   1142  CG  LEU A 146      -6.198 -21.094  -3.623  1.00  0.74
ATOM   1143  CD1 LEU A 146      -5.642 -20.202  -2.513  1.00  0.74
ATOM   1144  CD2 LEU A 146      -6.987 -22.245  -2.987  1.00  0.74
ATOM   1145  N   GLY A 147      -8.027 -19.243  -7.581  1.00  0.80
ATOM   1146  CA  GLY A 147      -8.900 -18.499  -8.483  1.00  0.80
ATOM   1147  C   GLY A 147      -9.242 -19.175  -9.778  1.00  0.80
ATOM   1148  O   GLY A 147     -10.272 -18.870 -10.374  1.00  0.80
ATOM   1149  N   PHE A 148      -8.395 -20.085 -10.283  1.00  0.75
ATOM   1150  CA  PHE A 148      -8.509 -20.508 -11.669  1.00  0.75
ATOM   1151  C   PHE A 148      -8.117 -21.957 -11.921  1.00  0.75
ATOM   1152  O   PHE A 148      -7.802 -22.343 -13.045  1.00  0.75
ATOM   1153  CB  PHE A 148      -7.615 -19.623 -12.559  1.00  0.75
ATOM   1154  CG  PHE A 148      -8.056 -18.190 -12.608  1.00  0.75
ATOM   1155  CD1 PHE A 148      -9.118 -17.807 -13.438  1.00  0.75
ATOM   1156  CD2 PHE A 148      -7.394 -17.208 -11.853  1.00  0.75
ATOM   1157  CE1 PHE A 148      -9.537 -16.474 -13.489  1.00  0.75
ATOM   1158  CE2 PHE A 148      -7.826 -15.876 -11.881  1.00  0.75
ATOM   1159  CZ  PHE A 148      -8.901 -15.507 -12.700  1.00  0.75
ATOM   1160  N   LEU A 149      -8.162 -22.837 -10.904  1.00  0.79
ATOM   1161  CA  LEU A 149      -8.170 -24.277 -11.117  1.00  0.79
ATOM   1162  C   LEU A 149      -9.371 -24.708 -11.955  1.00  0.79
ATOM   1163  O   LEU A 149     -10.493 -24.252 -11.738  1.00  0.79
ATOM   1164  CB  LEU A 149      -8.184 -25.032  -9.767  1.00  0.79
ATOM   1165  CG  LEU A 149      -7.980 -26.557  -9.846  1.00  0.79
ATOM   1166  CD1 LEU A 149      -6.492 -26.907  -9.957  1.00  0.79
ATOM   1167  CD2 LEU A 149      -8.582 -27.243  -8.616  1.00  0.79
ATOM   1168  N   PHE A 150      -9.137 -25.573 -12.958  1.00  0.81
ATOM   1169  CA  PHE A 150     -10.139 -25.910 -13.945  1.00  0.81
ATOM   1170  C   PHE A 150     -10.354 -27.409 -14.053  1.00  0.81
ATOM   1171  O   PHE A 150      -9.445 -28.184 -14.345  1.00  0.81
ATOM   1172  CB  PHE A 150      -9.749 -25.346 -15.342  1.00  0.81
ATOM   1173  CG  PHE A 150     -10.841 -25.605 -16.345  1.00  0.81
ATOM   1174  CD1 PHE A 150     -11.898 -24.710 -16.403  1.00  0.81
ATOM   1175  CD2 PHE A 150     -10.904 -26.768 -17.127  1.00  0.81
ATOM   1176  CE1 PHE A 150     -13.008 -24.935 -17.207  1.00  0.81
ATOM   1177  CE2 PHE A 150     -12.032 -27.030 -17.920  1.00  0.81
ATOM   1178  CZ  PHE A 150     -13.085 -26.105 -17.965  1.00  0.81
ATOM   1179  N   ALA A 151     -11.615 -27.812 -13.897  1.00  0.83
ATOM   1180  CA  ALA A 151     -12.182 -29.026 -14.403  1.00  0.83
ATOM   1181  C   ALA A 151     -13.557 -28.557 -14.849  1.00  0.83
ATOM   1182  O   ALA A 151     -13.882 -27.388 -14.667  1.00  0.83
ATOM   1183  CB  ALA A 151     -12.236 -30.122 -13.323  1.00  0.83
ATOM   1184  N   ASP A 152     -14.414 -29.391 -15.458  1.00  0.77
ATOM   1185  CA  ASP A 152     -15.705 -28.931 -15.939  1.00  0.77
ATOM   1186  C   ASP A 152     -16.816 -29.205 -14.922  1.00  0.77
ATOM   1187  O   ASP A 152     -18.006 -29.052 -15.190  1.00  0.77
ATOM   1188  CB  ASP A 152     -16.020 -29.474 -17.362  1.00  0.77
ATOM   1189  CG  ASP A 152     -15.814 -30.966 -17.561  1.00  0.77
ATOM   1190  OD1 ASP A 152     -15.415 -31.676 -16.601  1.00  0.77
ATOM   1191  OD2 ASP A 152     -15.997 -31.379 -18.739  1.00  0.77
ATOM   1192  N   SER A 153     -16.438 -29.574 -13.681  1.00  0.78
ATOM   1193  CA  SER A 153     -17.360 -29.787 -12.575  1.00  0.78
ATOM   1194  C   SER A 153     -17.652 -28.520 -11.786  1.00  0.78
ATOM   1195  O   SER A 153     -16.821 -27.629 -11.662  1.00  0.78
ATOM   1196  CB  SER A 153     -16.874 -30.889 -11.578  1.00  0.78
ATOM   1197  OG  SER A 153     -15.800 -30.469 -10.728  1.00  0.78
ATOM   1198  N   HIS A 154     -18.836 -28.432 -11.135  1.00  0.73
ATOM   1199  CA  HIS A 154     -19.212 -27.289 -10.298  1.00  0.73
ATOM   1200  C   HIS A 154     -18.336 -27.108  -9.058  1.00  0.73
ATOM   1201  O   HIS A 154     -18.328 -26.056  -8.422  1.00  0.73
ATOM   1202  CB  HIS A 154     -20.685 -27.387  -9.833  1.00  0.73
ATOM   1203  CG  HIS A 154     -21.640 -27.433 -10.988  1.00  0.73
ATOM   1204  ND1 HIS A 154     -21.901 -26.261 -11.664  1.00  0.73
ATOM   1205  CD2 HIS A 154     -22.288 -28.472 -11.579  1.00  0.73
ATOM   1206  CE1 HIS A 154     -22.703 -26.602 -12.652  1.00  0.73
ATOM   1207  NE2 HIS A 154     -22.970 -27.930 -12.648  1.00  0.73
ATOM   1208  N   GLU A 155     -17.550 -28.139  -8.700  1.00  0.74
ATOM   1209  CA  GLU A 155     -16.598 -28.103  -7.612  1.00  0.74
ATOM   1210  C   GLU A 155     -15.333 -27.317  -7.899  1.00  0.74
ATOM   1211  O   GLU A 155     -14.689 -26.819  -6.978  1.00  0.74
ATOM   1212  CB  GLU A 155     -16.204 -29.550  -7.236  1.00  0.74
ATOM   1213  CG  GLU A 155     -17.389 -30.362  -6.677  1.00  0.74
ATOM   1214  CD  GLU A 155     -17.938 -29.720  -5.434  1.00  0.74
ATOM   1215  OE1 GLU A 155     -17.171 -29.079  -4.686  1.00  0.74
ATOM   1216  OE2 GLU A 155     -19.148 -29.819  -5.160  1.00  0.74
ATOM   1217  N   ALA A 156     -14.975 -27.164  -9.182  1.00  0.83
ATOM   1218  CA  ALA A 156     -13.825 -26.393  -9.593  1.00  0.83
ATOM   1219  C   ALA A 156     -13.959 -25.991 -11.059  1.00  0.83
ATOM   1220  O   ALA A 156     -13.172 -26.451 -11.885  1.00  0.83
ATOM   1221  CB  ALA A 156     -12.529 -27.204  -9.379  1.00  0.83
ATOM   1222  N   PRO A 157     -14.920 -25.148 -11.449  1.00  0.83
ATOM   1223  CA  PRO A 157     -15.358 -25.036 -12.844  1.00  0.83
ATOM   1224  C   PRO A 157     -14.465 -24.124 -13.663  1.00  0.83
ATOM   1225  O   PRO A 157     -14.758 -23.865 -14.827  1.00  0.83
ATOM   1226  CB  PRO A 157     -16.765 -24.425 -12.706  1.00  0.83
ATOM   1227  CG  PRO A 157     -16.675 -23.560 -11.448  1.00  0.83
ATOM   1228  CD  PRO A 157     -15.811 -24.419 -10.532  1.00  0.83
ATOM   1229  N   GLY A 158     -13.392 -23.580 -13.063  1.00  0.82
ATOM   1230  CA  GLY A 158     -12.617 -22.493 -13.634  1.00  0.82
ATOM   1231  C   GLY A 158     -13.211 -21.153 -13.465  1.00  0.82
ATOM   1232  O   GLY A 158     -14.333 -20.975 -13.000  1.00  0.82
ATOM   1233  N   ASN A 159     -12.411 -20.145 -13.854  1.00  0.80
ATOM   1234  CA  ASN A 159     -12.800 -18.754 -13.973  1.00  0.80
ATOM   1235  C   ASN A 159     -13.372 -18.146 -12.700  1.00  0.80
ATOM   1236  O   ASN A 159     -14.036 -17.114 -12.728  1.00  0.80
ATOM   1237  CB  ASN A 159     -13.719 -18.537 -15.209  1.00  0.80
ATOM   1238  CG  ASN A 159     -12.949 -18.877 -16.482  1.00  0.80
ATOM   1239  OD1 ASN A 159     -11.747 -19.156 -16.467  1.00  0.80
ATOM   1240  ND2 ASN A 159     -13.631 -18.825 -17.642  1.00  0.80
ATOM   1241  N   ALA A 160     -13.072 -18.745 -11.530  1.00  0.81
ATOM   1242  CA  ALA A 160     -13.633 -18.390 -10.248  1.00  0.81
ATOM   1243  C   ALA A 160     -13.264 -16.978  -9.837  1.00  0.81
ATOM   1244  O   ALA A 160     -14.113 -16.220  -9.387  1.00  0.81
ATOM   1245  CB  ALA A 160     -13.265 -19.449  -9.191  1.00  0.81
ATOM   1246  N   GLY A 161     -12.008 -16.562 -10.092  1.00  0.84
ATOM   1247  CA  GLY A 161     -11.579 -15.175  -9.943  1.00  0.84
ATOM   1248  C   GLY A 161     -12.241 -14.174 -10.871  1.00  0.84
ATOM   1249  O   GLY A 161     -12.419 -13.014 -10.519  1.00  0.84
ATOM   1250  N   LEU A 162     -12.660 -14.578 -12.087  1.00  0.81
ATOM   1251  CA  LEU A 162     -13.474 -13.735 -12.959  1.00  0.81
ATOM   1252  C   LEU A 162     -14.902 -13.622 -12.438  1.00  0.81
ATOM   1253  O   LEU A 162     -15.513 -12.554 -12.460  1.00  0.81
ATOM   1254  CB  LEU A 162     -13.480 -14.238 -14.422  1.00  0.81
ATOM   1255  CG  LEU A 162     -12.146 -14.067 -15.174  1.00  0.81
ATOM   1256  CD1 LEU A 162     -12.208 -14.876 -16.473  1.00  0.81
ATOM   1257  CD2 LEU A 162     -11.815 -12.602 -15.487  1.00  0.81
ATOM   1258  N   PHE A 163     -15.459 -14.730 -11.903  1.00  0.80
ATOM   1259  CA  PHE A 163     -16.718 -14.732 -11.177  1.00  0.80
ATOM   1260  C   PHE A 163     -16.692 -13.874  -9.919  1.00  0.80
ATOM   1261  O   PHE A 163     -17.645 -13.146  -9.672  1.00  0.80
ATOM   1262  CB  PHE A 163     -17.226 -16.162 -10.846  1.00  0.80
ATOM   1263  CG  PHE A 163     -17.807 -16.797 -12.077  1.00  0.80
ATOM   1264  CD1 PHE A 163     -18.976 -16.247 -12.625  1.00  0.80
ATOM   1265  CD2 PHE A 163     -17.203 -17.886 -12.725  1.00  0.80
ATOM   1266  CE1 PHE A 163     -19.518 -16.748 -13.809  1.00  0.80
ATOM   1267  CE2 PHE A 163     -17.744 -18.397 -13.911  1.00  0.80
ATOM   1268  CZ  PHE A 163     -18.911 -17.837 -14.436  1.00  0.80
ATOM   1269  N   ASP A 164     -15.604 -13.873  -9.124  1.00  0.82
ATOM   1270  CA  ASP A 164     -15.405 -12.956  -8.008  1.00  0.82
ATOM   1271  C   ASP A 164     -15.514 -11.490  -8.427  1.00  0.82
ATOM   1272  O   ASP A 164     -16.263 -10.705  -7.846  1.00  0.82
ATOM   1273  CB  ASP A 164     -14.001 -13.183  -7.394  1.00  0.82
ATOM   1274  CG  ASP A 164     -13.847 -14.542  -6.748  1.00  0.82
ATOM   1275  OD1 ASP A 164     -14.853 -15.254  -6.525  1.00  0.82
ATOM   1276  OD2 ASP A 164     -12.684 -14.922  -6.445  1.00  0.82
ATOM   1277  N   GLN A 165     -14.847 -11.102  -9.534  1.00  0.80
ATOM   1278  CA  GLN A 165     -15.004  -9.778 -10.112  1.00  0.80
ATOM   1279  C   GLN A 165     -16.435  -9.484 -10.533  1.00  0.80
ATOM   1280  O   GLN A 165     -16.985  -8.440 -10.196  1.00  0.80
ATOM   1281  CB  GLN A 165     -14.108  -9.625 -11.361  1.00  0.80
ATOM   1282  CG  GLN A 165     -12.592  -9.784 -11.111  1.00  0.80
ATOM   1283  CD  GLN A 165     -11.899 -10.005 -12.443  1.00  0.80
ATOM   1284  OE1 GLN A 165     -12.526  -9.838 -13.490  1.00  0.80
ATOM   1285  NE2 GLN A 165     -10.602 -10.373 -12.428  1.00  0.80
ATOM   1286  N   LEU A 166     -17.097 -10.436 -11.223  1.00  0.84
ATOM   1287  CA  LEU A 166     -18.487 -10.316 -11.618  1.00  0.84
ATOM   1288  C   LEU A 166     -19.452 -10.140 -10.452  1.00  0.84
ATOM   1289  O   LEU A 166     -20.285  -9.241 -10.471  1.00  0.84
ATOM   1290  CB  LEU A 166     -18.905 -11.566 -12.425  1.00  0.84
ATOM   1291  CG  LEU A 166     -20.355 -11.554 -12.944  1.00  0.84
ATOM   1292  CD1 LEU A 166     -20.636 -10.340 -13.831  1.00  0.84
ATOM   1293  CD2 LEU A 166     -20.690 -12.849 -13.693  1.00  0.84
ATOM   1294  N   MET A 167     -19.328 -10.939  -9.371  1.00  0.83
ATOM   1295  CA  MET A 167     -20.156 -10.836  -8.176  1.00  0.83
ATOM   1296  C   MET A 167     -20.047  -9.468  -7.506  1.00  0.83
ATOM   1297  O   MET A 167     -21.021  -8.885  -7.036  1.00  0.83
ATOM   1298  CB  MET A 167     -19.801 -11.946  -7.153  1.00  0.83
ATOM   1299  CG  MET A 167     -20.758 -12.036  -5.941  1.00  0.83
ATOM   1300  SD  MET A 167     -22.495 -12.378  -6.367  1.00  0.83
ATOM   1301  CE  MET A 167     -22.258 -14.114  -6.838  1.00  0.83
ATOM   1302  N   ALA A 168     -18.841  -8.882  -7.484  1.00  0.90
ATOM   1303  CA  ALA A 168     -18.649  -7.511  -7.068  1.00  0.90
ATOM   1304  C   ALA A 168     -19.304  -6.461  -7.974  1.00  0.90
ATOM   1305  O   ALA A 168     -19.879  -5.492  -7.484  1.00  0.90
ATOM   1306  CB  ALA A 168     -17.155  -7.248  -6.894  1.00  0.90
ATOM   1307  N   LEU A 169     -19.288  -6.628  -9.319  1.00  0.86
ATOM   1308  CA  LEU A 169     -20.034  -5.764 -10.236  1.00  0.86
ATOM   1309  C   LEU A 169     -21.540  -5.823  -9.975  1.00  0.86
ATOM   1310  O   LEU A 169     -22.245  -4.815 -10.000  1.00  0.86
ATOM   1311  CB  LEU A 169     -19.807  -6.086 -11.741  1.00  0.86
ATOM   1312  CG  LEU A 169     -18.353  -6.167 -12.247  1.00  0.86
ATOM   1313  CD1 LEU A 169     -18.336  -6.323 -13.778  1.00  0.86
ATOM   1314  CD2 LEU A 169     -17.491  -4.981 -11.802  1.00  0.86
ATOM   1315  N   VAL A 170     -22.051  -7.030  -9.657  1.00  0.85
ATOM   1316  CA  VAL A 170     -23.408  -7.266  -9.183  1.00  0.85
ATOM   1317  C   VAL A 170     -23.694  -6.515  -7.885  1.00  0.85
ATOM   1318  O   VAL A 170     -24.685  -5.795  -7.789  1.00  0.85
ATOM   1319  CB  VAL A 170     -23.664  -8.763  -9.017  1.00  0.85
ATOM   1320  CG1 VAL A 170     -25.068  -9.047  -8.452  1.00  0.85
ATOM   1321  CG2 VAL A 170     -23.508  -9.455 -10.382  1.00  0.85
ATOM   1322  N   TRP A 171     -22.775  -6.563  -6.894  1.00  0.84
ATOM   1323  CA  TRP A 171     -22.871  -5.790  -5.662  1.00  0.84
ATOM   1324  C   TRP A 171     -22.933  -4.279  -5.893  1.00  0.84
ATOM   1325  O   TRP A 171     -23.728  -3.577  -5.271  1.00  0.84
ATOM   1326  CB  TRP A 171     -21.681  -6.122  -4.716  1.00  0.84
ATOM   1327  CG  TRP A 171     -21.824  -5.615  -3.286  1.00  0.84
ATOM   1328  CD1 TRP A 171     -22.367  -6.267  -2.214  1.00  0.84
ATOM   1329  CD2 TRP A 171     -21.454  -4.302  -2.822  1.00  0.84
ATOM   1330  NE1 TRP A 171     -22.367  -5.444  -1.109  1.00  0.84
ATOM   1331  CE2 TRP A 171     -21.817  -4.235  -1.457  1.00  0.84
ATOM   1332  CE3 TRP A 171     -20.869  -3.208  -3.459  1.00  0.84
ATOM   1333  CZ2 TRP A 171     -21.608  -3.080  -0.722  1.00  0.84
ATOM   1334  CZ3 TRP A 171     -20.661  -2.038  -2.713  1.00  0.84
ATOM   1335  CH2 TRP A 171     -21.022  -1.978  -1.359  1.00  0.84
ATOM   1336  N   VAL A 172     -22.118  -3.733  -6.822  1.00  0.87
ATOM   1337  CA  VAL A 172     -22.193  -2.339  -7.250  1.00  0.87
ATOM   1338  C   VAL A 172     -23.548  -2.000  -7.865  1.00  0.87
ATOM   1339  O   VAL A 172     -24.156  -0.991  -7.523  1.00  0.87
ATOM   1340  CB  VAL A 172     -21.054  -1.990  -8.210  1.00  0.87
ATOM   1341  CG1 VAL A 172     -21.179  -0.571  -8.806  1.00  0.87
ATOM   1342  CG2 VAL A 172     -19.719  -2.082  -7.449  1.00  0.87
ATOM   1343  N   LYS A 173     -24.114  -2.852  -8.738  1.00  0.77
ATOM   1344  CA  LYS A 173     -25.453  -2.629  -9.268  1.00  0.77
ATOM   1345  C   LYS A 173     -26.550  -2.595  -8.210  1.00  0.77
ATOM   1346  O   LYS A 173     -27.406  -1.713  -8.224  1.00  0.77
ATOM   1347  CB  LYS A 173     -25.804  -3.710 -10.316  1.00  0.77
ATOM   1348  CG  LYS A 173     -27.185  -3.526 -10.975  1.00  0.77
ATOM   1349  CD  LYS A 173     -27.470  -4.643 -11.983  1.00  0.77
ATOM   1350  CE  LYS A 173     -28.838  -4.577 -12.653  1.00  0.77
ATOM   1351  NZ  LYS A 173     -28.928  -5.674 -13.644  1.00  0.77
ATOM   1352  N   GLU A 174     -26.537  -3.543  -7.256  1.00  0.74
ATOM   1353  CA  GLU A 174     -27.470  -3.571  -6.150  1.00  0.74
ATOM   1354  C   GLU A 174     -27.316  -2.403  -5.183  1.00  0.74
ATOM   1355  O   GLU A 174     -28.287  -1.739  -4.832  1.00  0.74
ATOM   1356  CB  GLU A 174     -27.288  -4.913  -5.403  1.00  0.74
ATOM   1357  CG  GLU A 174     -27.718  -6.125  -6.267  1.00  0.74
ATOM   1358  CD  GLU A 174     -27.495  -7.480  -5.602  1.00  0.74
ATOM   1359  OE1 GLU A 174     -26.886  -7.533  -4.504  1.00  0.74
ATOM   1360  OE2 GLU A 174     -27.930  -8.481  -6.230  1.00  0.74
ATOM   1361  N   ASN A 175     -26.080  -2.088  -4.753  1.00  0.77
ATOM   1362  CA  ASN A 175     -25.888  -1.226  -3.603  1.00  0.77
ATOM   1363  C   ASN A 175     -25.342   0.155  -3.908  1.00  0.77
ATOM   1364  O   ASN A 175     -25.404   1.029  -3.050  1.00  0.77
ATOM   1365  CB  ASN A 175     -24.903  -1.898  -2.612  1.00  0.77
ATOM   1366  CG  ASN A 175     -25.521  -3.185  -2.077  1.00  0.77
ATOM   1367  OD1 ASN A 175     -26.316  -3.182  -1.142  1.00  0.77
ATOM   1368  ND2 ASN A 175     -25.144  -4.332  -2.680  1.00  0.77
ATOM   1369  N   ILE A 176     -24.799   0.455  -5.113  1.00  0.73
ATOM   1370  CA  ILE A 176     -24.020   1.687  -5.280  1.00  0.73
ATOM   1371  C   ILE A 176     -24.827   2.966  -5.134  1.00  0.73
ATOM   1372  O   ILE A 176     -24.312   3.978  -4.677  1.00  0.73
ATOM   1373  CB  ILE A 176     -23.096   1.720  -6.503  1.00  0.73
ATOM   1374  CG1 ILE A 176     -21.812   2.546  -6.249  1.00  0.73
ATOM   1375  CG2 ILE A 176     -23.842   2.169  -7.779  1.00  0.73
ATOM   1376  CD1 ILE A 176     -20.913   1.922  -5.171  1.00  0.73
ATOM   1377  N   ILE A 177     -26.138   2.921  -5.433  1.00  0.63
ATOM   1378  CA  ILE A 177     -27.093   4.003  -5.235  1.00  0.63
ATOM   1379  C   ILE A 177     -27.279   4.441  -3.777  1.00  0.63
ATOM   1380  O   ILE A 177     -27.587   5.596  -3.498  1.00  0.63
ATOM   1381  CB  ILE A 177     -28.426   3.635  -5.878  1.00  0.63
ATOM   1382  CG1 ILE A 177     -29.411   4.827  -5.987  1.00  0.63
ATOM   1383  CG2 ILE A 177     -29.052   2.419  -5.156  1.00  0.63
ATOM   1384  CD1 ILE A 177     -28.934   5.937  -6.935  1.00  0.63
ATOM   1385  N   GLU A 178     -27.038   3.565  -2.780  1.00  0.65
ATOM   1386  CA  GLU A 178     -27.048   3.943  -1.371  1.00  0.65
ATOM   1387  C   GLU A 178     -25.799   4.722  -0.971  1.00  0.65
ATOM   1388  O   GLU A 178     -25.773   5.482  -0.008  1.00  0.65
ATOM   1389  CB  GLU A 178     -27.127   2.683  -0.494  1.00  0.65
ATOM   1390  CG  GLU A 178     -28.448   1.901  -0.659  1.00  0.65
ATOM   1391  CD  GLU A 178     -28.563   0.765   0.355  1.00  0.65
ATOM   1392  OE1 GLU A 178     -27.582   0.512   1.103  1.00  0.65
ATOM   1393  OE2 GLU A 178     -29.667   0.164   0.399  1.00  0.65
ATOM   1394  N   PHE A 179     -24.742   4.592  -1.788  1.00  0.65
ATOM   1395  CA  PHE A 179     -23.531   5.393  -1.766  1.00  0.65
ATOM   1396  C   PHE A 179     -23.627   6.479  -2.826  1.00  0.65
ATOM   1397  O   PHE A 179     -22.619   7.074  -3.214  1.00  0.65
ATOM   1398  CB  PHE A 179     -22.293   4.525  -2.129  1.00  0.65
ATOM   1399  CG  PHE A 179     -22.106   3.371  -1.192  1.00  0.65
ATOM   1400  CD1 PHE A 179     -22.751   2.138  -1.366  1.00  0.65
ATOM   1401  CD2 PHE A 179     -21.222   3.513  -0.127  1.00  0.65
ATOM   1402  CE1 PHE A 179     -22.547   1.088  -0.463  1.00  0.65
ATOM   1403  CE2 PHE A 179     -20.998   2.473   0.778  1.00  0.65
ATOM   1404  CZ  PHE A 179     -21.667   1.258   0.611  1.00  0.65
ATOM   1405  N   GLY A 180     -24.839   6.664  -3.373  1.00  0.68
ATOM   1406  CA  GLY A 180     -25.314   7.635  -4.338  1.00  0.68
ATOM   1407  C   GLY A 180     -24.830   7.446  -5.745  1.00  0.68
ATOM   1408  O   GLY A 180     -25.205   8.219  -6.617  1.00  0.68
ATOM   1409  N   GLY A 181     -23.985   6.440  -6.047  1.00  0.77
ATOM   1410  CA  GLY A 181     -23.516   6.117  -7.396  1.00  0.77
ATOM   1411  C   GLY A 181     -24.616   5.875  -8.397  1.00  0.77
ATOM   1412  O   GLY A 181     -25.729   5.497  -8.043  1.00  0.77
ATOM   1413  N   ASP A 182     -24.317   6.038  -9.692  1.00  0.69
ATOM   1414  CA  ASP A 182     -25.227   5.675 -10.752  1.00  0.69
ATOM   1415  C   ASP A 182     -24.890   4.256 -11.217  1.00  0.69
ATOM   1416  O   ASP A 182     -23.803   4.030 -11.760  1.00  0.69
ATOM   1417  CB  ASP A 182     -25.153   6.727 -11.887  1.00  0.69
ATOM   1418  CG  ASP A 182     -26.154   6.534 -13.002  1.00  0.69
ATOM   1419  OD1 ASP A 182     -26.804   5.467 -12.995  1.00  0.69
ATOM   1420  OD2 ASP A 182     -26.274   7.450 -13.856  1.00  0.69
ATOM   1421  N   PRO A 183     -25.759   3.259 -11.034  1.00  0.80
ATOM   1422  CA  PRO A 183     -25.541   1.929 -11.574  1.00  0.80
ATOM   1423  C   PRO A 183     -25.711   1.858 -13.084  1.00  0.80
ATOM   1424  O   PRO A 183     -25.419   0.804 -13.646  1.00  0.80
ATOM   1425  CB  PRO A 183     -26.540   1.052 -10.800  1.00  0.80
ATOM   1426  CG  PRO A 183     -27.675   1.997 -10.402  1.00  0.80
ATOM   1427  CD  PRO A 183     -26.949   3.319 -10.176  1.00  0.80
ATOM   1428  N   GLU A 184     -26.148   2.934 -13.769  1.00  0.73
ATOM   1429  CA  GLU A 184     -26.258   2.971 -15.213  1.00  0.73
ATOM   1430  C   GLU A 184     -25.057   3.678 -15.839  1.00  0.73
ATOM   1431  O   GLU A 184     -24.873   3.688 -17.060  1.00  0.73
ATOM   1432  CB  GLU A 184     -27.580   3.666 -15.629  1.00  0.73
ATOM   1433  CG  GLU A 184     -28.832   2.883 -15.148  1.00  0.73
ATOM   1434  CD  GLU A 184     -30.174   3.463 -15.598  1.00  0.73
ATOM   1435  OE1 GLU A 184     -30.203   4.483 -16.333  1.00  0.73
ATOM   1436  OE2 GLU A 184     -31.201   2.841 -15.211  1.00  0.73
ATOM   1437  N   ARG A 185     -24.143   4.229 -15.012  1.00  0.73
ATOM   1438  CA  ARG A 185     -22.909   4.852 -15.464  1.00  0.73
ATOM   1439  C   ARG A 185     -21.706   4.234 -14.787  1.00  0.73
ATOM   1440  O   ARG A 185     -20.988   4.874 -14.022  1.00  0.73
ATOM   1441  CB  ARG A 185     -22.904   6.379 -15.236  1.00  0.73
ATOM   1442  CG  ARG A 185     -23.978   7.086 -16.077  1.00  0.73
ATOM   1443  CD  ARG A 185     -24.036   8.589 -15.830  1.00  0.73
ATOM   1444  NE  ARG A 185     -25.165   9.095 -16.664  1.00  0.73
ATOM   1445  CZ  ARG A 185     -25.484  10.389 -16.757  1.00  0.73
ATOM   1446  NH1 ARG A 185     -26.505  10.761 -17.523  1.00  0.73
ATOM   1447  NH2 ARG A 185     -24.813  11.309 -16.069  1.00  0.73
ATOM   1448  N   ILE A 186     -21.438   2.953 -15.086  1.00  0.80
ATOM   1449  CA  ILE A 186     -20.340   2.208 -14.492  1.00  0.80
ATOM   1450  C   ILE A 186     -19.298   1.922 -15.551  1.00  0.80
ATOM   1451  O   ILE A 186     -19.565   1.290 -16.570  1.00  0.80
ATOM   1452  CB  ILE A 186     -20.809   0.875 -13.904  1.00  0.80
ATOM   1453  CG1 ILE A 186     -21.819   1.097 -12.754  1.00  0.80
ATOM   1454  CG2 ILE A 186     -19.610   0.007 -13.439  1.00  0.80
ATOM   1455  CD1 ILE A 186     -22.474  -0.202 -12.262  1.00  0.80
ATOM   1456  N   THR A 187     -18.046   2.332 -15.329  1.00  0.87
ATOM   1457  CA  THR A 187     -16.969   2.005 -16.253  1.00  0.87
ATOM   1458  C   THR A 187     -15.965   1.136 -15.558  1.00  0.87
ATOM   1459  O   THR A 187     -15.497   1.420 -14.458  1.00  0.87
ATOM   1460  CB  THR A 187     -16.276   3.219 -16.814  1.00  0.87
ATOM   1461  OG1 THR A 187     -17.177   3.911 -17.660  1.00  0.87
ATOM   1462  CG2 THR A 187     -15.032   2.899 -17.660  1.00  0.87
ATOM   1463  N   ILE A 188     -15.600   0.024 -16.208  1.00  0.85
ATOM   1464  CA  ILE A 188     -14.593  -0.892 -15.720  1.00  0.85
ATOM   1465  C   ILE A 188     -13.249  -0.412 -16.222  1.00  0.85
ATOM   1466  O   ILE A 188     -13.113  -0.018 -17.377  1.00  0.85
ATOM   1467  CB  ILE A 188     -14.844  -2.310 -16.221  1.00  0.85
ATOM   1468  CG1 ILE A 188     -16.283  -2.778 -15.920  1.00  0.85
ATOM   1469  CG2 ILE A 188     -13.796  -3.281 -15.650  1.00  0.85
ATOM   1470  CD1 ILE A 188     -16.630  -2.888 -14.436  1.00  0.85
ATOM   1471  N   ALA A 189     -12.209  -0.434 -15.378  1.00  0.90
ATOM   1472  CA  ALA A 189     -10.868  -0.168 -15.825  1.00  0.90
ATOM   1473  C   ALA A 189      -9.919  -1.141 -15.164  1.00  0.90
ATOM   1474  O   ALA A 189     -10.166  -1.660 -14.079  1.00  0.90
ATOM   1475  CB  ALA A 189     -10.443   1.288 -15.549  1.00  0.90
ATOM   1476  N   GLY A 190      -8.790  -1.442 -15.818  1.00  0.90
ATOM   1477  CA  GLY A 190      -7.790  -2.301 -15.215  1.00  0.90
ATOM   1478  C   GLY A 190      -6.486  -2.195 -15.928  1.00  0.90
ATOM   1479  O   GLY A 190      -6.404  -1.614 -17.007  1.00  0.90
ATOM   1480  N   GLY A 191      -5.431  -2.793 -15.341  1.00  0.87
ATOM   1481  CA  GLY A 191      -4.104  -2.866 -15.943  1.00  0.87
ATOM   1482  C   GLY A 191      -3.585  -4.269 -15.957  1.00  0.87
ATOM   1483  O   GLY A 191      -3.893  -5.062 -15.071  1.00  0.87
ATOM   1484  N   THR A 192      -2.770  -4.639 -16.967  1.00  0.82
ATOM   1485  CA  THR A 192      -2.228  -5.998 -17.134  1.00  0.82
ATOM   1486  C   THR A 192      -3.349  -7.067 -17.136  1.00  0.82
ATOM   1487  O   THR A 192      -4.320  -6.986 -17.885  1.00  0.82
ATOM   1488  CB  THR A 192      -1.089  -6.338 -16.146  1.00  0.82
ATOM   1489  OG1 THR A 192      -0.130  -5.293 -16.067  1.00  0.82
ATOM   1490  CG2 THR A 192      -0.297  -7.590 -16.566  1.00  0.82
ATOM   1491  N   ALA A 193      -3.314  -8.115 -16.290  1.00  0.85
ATOM   1492  CA  ALA A 193      -4.369  -9.111 -16.167  1.00  0.85
ATOM   1493  C   ALA A 193      -5.742  -8.536 -15.812  1.00  0.85
ATOM   1494  O   ALA A 193      -6.776  -9.052 -16.229  1.00  0.85
ATOM   1495  CB  ALA A 193      -3.943 -10.169 -15.142  1.00  0.85
ATOM   1496  N   GLY A 194      -5.781  -7.403 -15.084  1.00  0.90
ATOM   1497  CA  GLY A 194      -6.958  -6.555 -14.941  1.00  0.90
ATOM   1498  C   GLY A 194      -7.618  -6.164 -16.235  1.00  0.90
ATOM   1499  O   GLY A 194      -8.785  -6.435 -16.464  1.00  0.90
ATOM   1500  N   ALA A 195      -6.866  -5.551 -17.158  1.00  0.81
ATOM   1501  CA  ALA A 195      -7.322  -5.195 -18.494  1.00  0.81
ATOM   1502  C   ALA A 195      -7.725  -6.368 -19.365  1.00  0.81
ATOM   1503  O   ALA A 195      -8.665  -6.283 -20.154  1.00  0.81
ATOM   1504  CB  ALA A 195      -6.327  -4.282 -19.223  1.00  0.81
ATOM   1505  N   ALA A 196      -7.068  -7.525 -19.210  1.00  0.80
ATOM   1506  CA  ALA A 196      -7.542  -8.740 -19.831  1.00  0.80
ATOM   1507  C   ALA A 196      -8.886  -9.193 -19.283  1.00  0.80
ATOM   1508  O   ALA A 196      -9.795  -9.503 -20.046  1.00  0.80
ATOM   1509  CB  ALA A 196      -6.502  -9.846 -19.653  1.00  0.80
ATOM   1510  N   SER A 197      -9.067  -9.148 -17.942  1.00  0.82
ATOM   1511  CA  SER A 197     -10.340  -9.370 -17.267  1.00  0.82
ATOM   1512  C   SER A 197     -11.425  -8.434 -17.772  1.00  0.82
ATOM   1513  O   SER A 197     -12.528  -8.872 -18.084  1.00  0.82
ATOM   1514  CB  SER A 197     -10.267  -9.174 -15.726  1.00  0.82
ATOM   1515  OG  SER A 197      -9.404 -10.103 -15.064  1.00  0.82
ATOM   1516  N   VAL A 198     -11.127  -7.125 -17.943  1.00  0.83
ATOM   1517  CA  VAL A 198     -12.045  -6.144 -18.519  1.00  0.83
ATOM   1518  C   VAL A 198     -12.496  -6.530 -19.928  1.00  0.83
ATOM   1519  O   VAL A 198     -13.689  -6.542 -20.233  1.00  0.83
ATOM   1520  CB  VAL A 198     -11.434  -4.738 -18.578  1.00  0.83
ATOM   1521  CG1 VAL A 198     -12.432  -3.725 -19.168  1.00  0.83
ATOM   1522  CG2 VAL A 198     -10.973  -4.226 -17.204  1.00  0.83
ATOM   1523  N   GLY A 199     -11.554  -6.936 -20.812  1.00  0.83
ATOM   1524  CA  GLY A 199     -11.879  -7.449 -22.143  1.00  0.83
ATOM   1525  C   GLY A 199     -12.661  -8.740 -22.151  1.00  0.83
ATOM   1526  O   GLY A 199     -13.498  -8.960 -23.018  1.00  0.83
ATOM   1527  N   PHE A 200     -12.445  -9.620 -21.158  1.00  0.76
ATOM   1528  CA  PHE A 200     -13.289 -10.777 -20.907  1.00  0.76
ATOM   1529  C   PHE A 200     -14.711 -10.422 -20.465  1.00  0.76
ATOM   1530  O   PHE A 200     -15.673 -11.030 -20.926  1.00  0.76
ATOM   1531  CB  PHE A 200     -12.648 -11.756 -19.883  1.00  0.76
ATOM   1532  CG  PHE A 200     -11.437 -12.453 -20.430  1.00  0.76
ATOM   1533  CD1 PHE A 200     -10.199 -12.411 -19.769  1.00  0.76
ATOM   1534  CD2 PHE A 200     -11.556 -13.251 -21.576  1.00  0.76
ATOM   1535  CE1 PHE A 200      -9.079 -13.062 -20.298  1.00  0.76
ATOM   1536  CE2 PHE A 200     -10.443 -13.918 -22.094  1.00  0.76
ATOM   1537  CZ  PHE A 200      -9.194 -13.795 -21.480  1.00  0.76
ATOM   1538  N   HIS A 201     -14.908  -9.401 -19.602  1.00  0.78
ATOM   1539  CA  HIS A 201     -16.237  -8.922 -19.215  1.00  0.78
ATOM   1540  C   HIS A 201     -17.028  -8.332 -20.380  1.00  0.78
ATOM   1541  O   HIS A 201     -18.252  -8.353 -20.371  1.00  0.78
ATOM   1542  CB  HIS A 201     -16.209  -7.889 -18.055  1.00  0.78
ATOM   1543  CG  HIS A 201     -15.816  -8.464 -16.722  1.00  0.78
ATOM   1544  ND1 HIS A 201     -16.699  -9.267 -16.025  1.00  0.78
ATOM   1545  CD2 HIS A 201     -14.648  -8.369 -16.043  1.00  0.78
ATOM   1546  CE1 HIS A 201     -16.045  -9.648 -14.940  1.00  0.78
ATOM   1547  NE2 HIS A 201     -14.797  -9.135 -14.910  1.00  0.78
ATOM   1548  N   LEU A 202     -16.367  -7.823 -21.440  1.00  0.76
ATOM   1549  CA  LEU A 202     -17.036  -7.461 -22.685  1.00  0.76
ATOM   1550  C   LEU A 202     -17.622  -8.651 -23.447  1.00  0.76
ATOM   1551  O   LEU A 202     -18.596  -8.503 -24.184  1.00  0.76
ATOM   1552  CB  LEU A 202     -16.084  -6.683 -23.631  1.00  0.76
ATOM   1553  CG  LEU A 202     -15.662  -5.288 -23.121  1.00  0.76
ATOM   1554  CD1 LEU A 202     -14.503  -4.736 -23.962  1.00  0.76
ATOM   1555  CD2 LEU A 202     -16.825  -4.286 -23.157  1.00  0.76
ATOM   1556  N   LEU A 203     -17.034  -9.856 -23.298  1.00  0.77
ATOM   1557  CA  LEU A 203     -17.488 -11.059 -23.977  1.00  0.77
ATOM   1558  C   LEU A 203     -18.465 -11.906 -23.177  1.00  0.77
ATOM   1559  O   LEU A 203     -19.220 -12.694 -23.742  1.00  0.77
ATOM   1560  CB  LEU A 203     -16.291 -12.002 -24.251  1.00  0.77
ATOM   1561  CG  LEU A 203     -15.142 -11.416 -25.088  1.00  0.77
ATOM   1562  CD1 LEU A 203     -14.118 -12.510 -25.366  1.00  0.77
ATOM   1563  CD2 LEU A 203     -15.608 -10.827 -26.419  1.00  0.77
ATOM   1564  N   SER A 204     -18.469 -11.794 -21.837  1.00  0.81
ATOM   1565  CA  SER A 204     -19.272 -12.658 -20.982  1.00  0.81
ATOM   1566  C   SER A 204     -20.731 -12.239 -20.943  1.00  0.81
ATOM   1567  O   SER A 204     -21.011 -11.109 -20.537  1.00  0.81
ATOM   1568  CB  SER A 204     -18.722 -12.710 -19.536  1.00  0.81
ATOM   1569  OG  SER A 204     -19.499 -13.537 -18.660  1.00  0.81
ATOM   1570  N   PRO A 205     -21.719 -13.073 -21.307  1.00  0.77
ATOM   1571  CA  PRO A 205     -23.113 -12.648 -21.351  1.00  0.77
ATOM   1572  C   PRO A 205     -23.647 -12.235 -20.007  1.00  0.77
ATOM   1573  O   PRO A 205     -24.503 -11.356 -19.929  1.00  0.77
ATOM   1574  CB  PRO A 205     -23.867 -13.868 -21.889  1.00  0.77
ATOM   1575  CG  PRO A 205     -22.830 -14.588 -22.748  1.00  0.77
ATOM   1576  CD  PRO A 205     -21.530 -14.367 -21.977  1.00  0.77
ATOM   1577  N   LEU A 206     -23.133 -12.871 -18.942  1.00  0.75
ATOM   1578  CA  LEU A 206     -23.443 -12.554 -17.571  1.00  0.75
ATOM   1579  C   LEU A 206     -22.986 -11.157 -17.188  1.00  0.75
ATOM   1580  O   LEU A 206     -23.671 -10.451 -16.458  1.00  0.75
ATOM   1581  CB  LEU A 206     -22.831 -13.614 -16.621  1.00  0.75
ATOM   1582  CG  LEU A 206     -23.418 -15.036 -16.774  1.00  0.75
ATOM   1583  CD1 LEU A 206     -22.608 -16.054 -15.957  1.00  0.75
ATOM   1584  CD2 LEU A 206     -24.894 -15.092 -16.353  1.00  0.75
ATOM   1585  N   SER A 207     -21.830 -10.694 -17.691  1.00  0.82
ATOM   1586  CA  SER A 207     -21.278  -9.395 -17.343  1.00  0.82
ATOM   1587  C   SER A 207     -21.942  -8.224 -18.045  1.00  0.82
ATOM   1588  O   SER A 207     -21.861  -7.084 -17.590  1.00  0.82
ATOM   1589  CB  SER A 207     -19.761  -9.333 -17.619  1.00  0.82
ATOM   1590  OG  SER A 207     -19.075 -10.376 -16.928  1.00  0.82
ATOM   1591  N   ASN A 208     -22.670  -8.465 -19.154  1.00  0.74
ATOM   1592  CA  ASN A 208     -23.163  -7.439 -20.060  1.00  0.74
ATOM   1593  C   ASN A 208     -24.044  -6.348 -19.452  1.00  0.74
ATOM   1594  O   ASN A 208     -23.972  -5.198 -19.893  1.00  0.74
ATOM   1595  CB  ASN A 208     -23.887  -8.084 -21.278  1.00  0.74
ATOM   1596  CG  ASN A 208     -22.858  -8.668 -22.239  1.00  0.74
ATOM   1597  OD1 ASN A 208     -21.688  -8.300 -22.217  1.00  0.74
ATOM   1598  ND2 ASN A 208     -23.308  -9.545 -23.163  1.00  0.74
ATOM   1599  N   THR A 209     -24.883  -6.639 -18.435  1.00  0.73
ATOM   1600  CA  THR A 209     -25.752  -5.628 -17.822  1.00  0.73
ATOM   1601  C   THR A 209     -25.252  -5.120 -16.483  1.00  0.73
ATOM   1602  O   THR A 209     -26.000  -4.477 -15.743  1.00  0.73
ATOM   1603  CB  THR A 209     -27.214  -6.047 -17.665  1.00  0.73
ATOM   1604  OG1 THR A 209     -27.403  -7.160 -16.802  1.00  0.73
ATOM   1605  CG2 THR A 209     -27.798  -6.430 -19.030  1.00  0.73
ATOM   1606  N   TYR A 210     -23.970  -5.364 -16.141  1.00  0.75
ATOM   1607  CA  TYR A 210     -23.391  -4.900 -14.887  1.00  0.75
ATOM   1608  C   TYR A 210     -22.364  -3.798 -15.090  1.00  0.75
ATOM   1609  O   TYR A 210     -21.701  -3.378 -14.146  1.00  0.75
ATOM   1610  CB  TYR A 210     -22.723  -6.061 -14.107  1.00  0.75
ATOM   1611  CG  TYR A 210     -23.738  -7.099 -13.714  1.00  0.75
ATOM   1612  CD1 TYR A 210     -23.618  -8.422 -14.152  1.00  0.75
ATOM   1613  CD2 TYR A 210     -24.836  -6.758 -12.910  1.00  0.75
ATOM   1614  CE1 TYR A 210     -24.603  -9.375 -13.845  1.00  0.75
ATOM   1615  CE2 TYR A 210     -25.826  -7.704 -12.611  1.00  0.75
ATOM   1616  CZ  TYR A 210     -25.718  -9.006 -13.092  1.00  0.75
ATOM   1617  OH  TYR A 210     -26.698  -9.942 -12.721  1.00  0.75
ATOM   1618  N   PHE A 211     -22.231  -3.271 -16.322  1.00  0.77
ATOM   1619  CA  PHE A 211     -21.372  -2.133 -16.585  1.00  0.77
ATOM   1620  C   PHE A 211     -21.767  -1.413 -17.862  1.00  0.77
ATOM   1621  O   PHE A 211     -22.574  -1.893 -18.662  1.00  0.77
ATOM   1622  CB  PHE A 211     -19.849  -2.463 -16.570  1.00  0.77
ATOM   1623  CG  PHE A 211     -19.370  -3.329 -17.706  1.00  0.77
ATOM   1624  CD1 PHE A 211     -19.660  -4.700 -17.744  1.00  0.77
ATOM   1625  CD2 PHE A 211     -18.561  -2.781 -18.714  1.00  0.77
ATOM   1626  CE1 PHE A 211     -19.173  -5.503 -18.780  1.00  0.77
ATOM   1627  CE2 PHE A 211     -18.048  -3.583 -19.738  1.00  0.77
ATOM   1628  CZ  PHE A 211     -18.361  -4.946 -19.773  1.00  0.77
ATOM   1629  N   SER A 212     -21.196  -0.218 -18.083  1.00  0.76
ATOM   1630  CA  SER A 212     -21.523   0.633 -19.208  1.00  0.76
ATOM   1631  C   SER A 212     -20.385   0.712 -20.191  1.00  0.76
ATOM   1632  O   SER A 212     -20.616   0.594 -21.387  1.00  0.76
ATOM   1633  CB  SER A 212     -21.854   2.083 -18.767  1.00  0.76
ATOM   1634  OG  SER A 212     -22.808   2.047 -17.706  1.00  0.76
ATOM   1635  N   GLN A 213     -19.128   0.888 -19.740  1.00  0.76
ATOM   1636  CA  GLN A 213     -18.006   1.132 -20.640  1.00  0.76
ATOM   1637  C   GLN A 213     -16.724   0.544 -20.073  1.00  0.76
ATOM   1638  O   GLN A 213     -16.696   0.041 -18.950  1.00  0.76
ATOM   1639  CB  GLN A 213     -17.784   2.647 -20.888  1.00  0.76
ATOM   1640  CG  GLN A 213     -18.963   3.376 -21.577  1.00  0.76
ATOM   1641  CD  GLN A 213     -18.613   4.841 -21.801  1.00  0.76
ATOM   1642  OE1 GLN A 213     -17.486   5.142 -22.186  1.00  0.76
ATOM   1643  NE2 GLN A 213     -19.588   5.759 -21.609  1.00  0.76
ATOM   1644  N   ALA A 214     -15.622   0.557 -20.851  1.00  0.83
ATOM   1645  CA  ALA A 214     -14.426  -0.160 -20.463  1.00  0.83
ATOM   1646  C   ALA A 214     -13.116   0.533 -20.836  1.00  0.83
ATOM   1647  O   ALA A 214     -12.945   1.068 -21.928  1.00  0.83
ATOM   1648  CB  ALA A 214     -14.484  -1.550 -21.114  1.00  0.83
ATOM   1649  N   ILE A 215     -12.140   0.526 -19.905  1.00  0.81
ATOM   1650  CA  ILE A 215     -10.801   1.059 -20.110  1.00  0.81
ATOM   1651  C   ILE A 215      -9.783  -0.062 -19.932  1.00  0.81
ATOM   1652  O   ILE A 215      -9.747  -0.749 -18.912  1.00  0.81
ATOM   1653  CB  ILE A 215     -10.446   2.220 -19.175  1.00  0.81
ATOM   1654  CG1 ILE A 215     -11.450   3.390 -19.316  1.00  0.81
ATOM   1655  CG2 ILE A 215      -8.997   2.684 -19.462  1.00  0.81
ATOM   1656  CD1 ILE A 215     -11.322   4.458 -18.222  1.00  0.81
ATOM   1657  N   MET A 216      -8.910  -0.283 -20.933  1.00  0.83
ATOM   1658  CA  MET A 216      -7.938  -1.359 -20.902  1.00  0.83
ATOM   1659  C   MET A 216      -6.523  -0.808 -20.972  1.00  0.83
ATOM   1660  O   MET A 216      -6.075  -0.280 -21.990  1.00  0.83
ATOM   1661  CB  MET A 216      -8.138  -2.380 -22.056  1.00  0.83
ATOM   1662  CG  MET A 216      -9.386  -3.285 -21.928  1.00  0.83
ATOM   1663  SD  MET A 216     -10.991  -2.503 -22.292  1.00  0.83
ATOM   1664  CE  MET A 216     -10.659  -2.250 -24.045  1.00  0.83
ATOM   1665  N   GLN A 217      -5.758  -0.936 -19.871  1.00  0.78
ATOM   1666  CA  GLN A 217      -4.390  -0.472 -19.798  1.00  0.78
ATOM   1667  C   GLN A 217      -3.422  -1.637 -19.965  1.00  0.78
ATOM   1668  O   GLN A 217      -3.384  -2.578 -19.169  1.00  0.78
ATOM   1669  CB  GLN A 217      -4.155   0.303 -18.469  1.00  0.78
ATOM   1670  CG  GLN A 217      -5.193   1.440 -18.251  1.00  0.78
ATOM   1671  CD  GLN A 217      -5.133   2.160 -16.900  1.00  0.78
ATOM   1672  OE1 GLN A 217      -6.135   2.776 -16.523  1.00  0.78
ATOM   1673  NE2 GLN A 217      -4.001   2.121 -16.171  1.00  0.78
ATOM   1674  N   SER A 218      -2.633  -1.609 -21.059  1.00  0.81
ATOM   1675  CA  SER A 218      -1.505  -2.490 -21.322  1.00  0.81
ATOM   1676  C   SER A 218      -1.821  -3.963 -21.280  1.00  0.81
ATOM   1677  O   SER A 218      -1.162  -4.705 -20.554  1.00  0.81
ATOM   1678  CB  SER A 218      -0.293  -2.186 -20.413  1.00  0.81
ATOM   1679  OG  SER A 218       0.037  -0.803 -20.499  1.00  0.81
ATOM   1680  N   SER A 219      -2.850  -4.402 -22.050  1.00  0.81
ATOM   1681  CA  SER A 219      -3.397  -5.754 -22.037  1.00  0.81
ATOM   1682  C   SER A 219      -4.762  -5.829 -22.733  1.00  0.81
ATOM   1683  O   SER A 219      -5.461  -4.837 -22.925  1.00  0.81
ATOM   1684  CB  SER A 219      -3.447  -6.402 -20.625  1.00  0.81
ATOM   1685  OG  SER A 219      -4.163  -7.626 -20.560  1.00  0.81
ATOM   1686  N   SER A 220      -5.117  -7.051 -23.178  1.00  0.82
ATOM   1687  CA  SER A 220      -6.381  -7.483 -23.745  1.00  0.82
ATOM   1688  C   SER A 220      -6.434  -8.995 -23.563  1.00  0.82
ATOM   1689  O   SER A 220      -5.464  -9.605 -23.128  1.00  0.82
ATOM   1690  CB  SER A 220      -6.589  -7.078 -25.238  1.00  0.82
ATOM   1691  OG  SER A 220      -5.599  -7.626 -26.114  1.00  0.82
ATOM   1692  N   ALA A 221      -7.563  -9.667 -23.874  1.00  0.79
ATOM   1693  CA  ALA A 221      -7.716 -11.116 -23.790  1.00  0.79
ATOM   1694  C   ALA A 221      -6.914 -11.873 -24.841  1.00  0.79
ATOM   1695  O   ALA A 221      -6.687 -13.074 -24.737  1.00  0.79
ATOM   1696  CB  ALA A 221      -9.206 -11.475 -23.987  1.00  0.79
ATOM   1697  N   LEU A 222      -6.470 -11.175 -25.902  1.00  0.76
ATOM   1698  CA  LEU A 222      -5.916 -11.818 -27.073  1.00  0.76
ATOM   1699  C   LEU A 222      -4.406 -11.904 -27.024  1.00  0.76
ATOM   1700  O   LEU A 222      -3.791 -12.533 -27.892  1.00  0.76
ATOM   1701  CB  LEU A 222      -6.354 -11.057 -28.343  1.00  0.76
ATOM   1702  CG  LEU A 222      -7.678 -11.569 -28.939  1.00  0.76
ATOM   1703  CD1 LEU A 222      -8.898 -11.379 -28.023  1.00  0.76
ATOM   1704  CD2 LEU A 222      -7.896 -10.923 -30.310  1.00  0.76
ATOM   1705  N   VAL A 223      -3.809 -11.328 -25.961  1.00  0.77
ATOM   1706  CA  VAL A 223      -2.416 -11.450 -25.576  1.00  0.77
ATOM   1707  C   VAL A 223      -1.989 -12.911 -25.396  1.00  0.77
ATOM   1708  O   VAL A 223      -2.817 -13.736 -25.002  1.00  0.77
ATOM   1709  CB  VAL A 223      -2.097 -10.675 -24.296  1.00  0.77
ATOM   1710  CG1 VAL A 223      -2.451  -9.182 -24.424  1.00  0.77
ATOM   1711  CG2 VAL A 223      -2.837 -11.283 -23.096  1.00  0.77
ATOM   1712  N   PRO A 224      -0.748 -13.331 -25.666  1.00  0.76
ATOM   1713  CA  PRO A 224      -0.392 -14.748 -25.737  1.00  0.76
ATOM   1714  C   PRO A 224      -0.364 -15.406 -24.374  1.00  0.76
ATOM   1715  O   PRO A 224      -0.144 -16.613 -24.290  1.00  0.76
ATOM   1716  CB  PRO A 224       1.035 -14.758 -26.322  1.00  0.76
ATOM   1717  CG  PRO A 224       1.217 -13.391 -26.976  1.00  0.76
ATOM   1718  CD  PRO A 224       0.335 -12.474 -26.137  1.00  0.76
ATOM   1719  N   TRP A 225      -0.514 -14.616 -23.305  1.00  0.69
ATOM   1720  CA  TRP A 225      -0.549 -15.087 -21.946  1.00  0.69
ATOM   1721  C   TRP A 225      -1.950 -15.097 -21.333  1.00  0.69
ATOM   1722  O   TRP A 225      -2.145 -15.613 -20.237  1.00  0.69
ATOM   1723  CB  TRP A 225       0.409 -14.194 -21.113  1.00  0.69
ATOM   1724  CG  TRP A 225       0.259 -12.678 -21.223  1.00  0.69
ATOM   1725  CD1 TRP A 225       1.004 -11.822 -21.984  1.00  0.69
ATOM   1726  CD2 TRP A 225      -0.691 -11.878 -20.505  1.00  0.69
ATOM   1727  NE1 TRP A 225       0.566 -10.531 -21.804  1.00  0.69
ATOM   1728  CE2 TRP A 225      -0.466 -10.522 -20.907  1.00  0.69
ATOM   1729  CE3 TRP A 225      -1.689 -12.185 -19.594  1.00  0.69
ATOM   1730  CZ2 TRP A 225      -1.245  -9.505 -20.381  1.00  0.69
ATOM   1731  CZ3 TRP A 225      -2.452 -11.144 -19.052  1.00  0.69
ATOM   1732  CH2 TRP A 225      -2.231  -9.817 -19.440  1.00  0.69
ATOM   1733  N   GLY A 226      -2.974 -14.537 -22.016  1.00  0.77
ATOM   1734  CA  GLY A 226      -4.236 -14.179 -21.365  1.00  0.77
ATOM   1735  C   GLY A 226      -5.202 -15.298 -21.089  1.00  0.77
ATOM   1736  O   GLY A 226      -5.915 -15.261 -20.090  1.00  0.77
ATOM   1737  N   LEU A 227      -5.259 -16.307 -21.976  1.00  0.74
ATOM   1738  CA  LEU A 227      -6.193 -17.413 -21.863  1.00  0.74
ATOM   1739  C   LEU A 227      -5.537 -18.732 -22.213  1.00  0.74
ATOM   1740  O   LEU A 227      -4.793 -18.845 -23.187  1.00  0.74
ATOM   1741  CB  LEU A 227      -7.418 -17.208 -22.799  1.00  0.74
ATOM   1742  CG  LEU A 227      -8.512 -18.306 -22.748  1.00  0.74
ATOM   1743  CD1 LEU A 227      -9.913 -17.692 -22.715  1.00  0.74
ATOM   1744  CD2 LEU A 227      -8.400 -19.309 -23.911  1.00  0.74
ATOM   1745  N   LEU A 228      -5.823 -19.788 -21.425  1.00  0.74
ATOM   1746  CA  LEU A 228      -5.373 -21.131 -21.740  1.00  0.74
ATOM   1747  C   LEU A 228      -6.466 -21.946 -22.397  1.00  0.74
ATOM   1748  O   LEU A 228      -7.659 -21.777 -22.150  1.00  0.74
ATOM   1749  CB  LEU A 228      -4.878 -21.907 -20.503  1.00  0.74
ATOM   1750  CG  LEU A 228      -3.874 -21.124 -19.649  1.00  0.74
ATOM   1751  CD1 LEU A 228      -3.769 -21.775 -18.265  1.00  0.74
ATOM   1752  CD2 LEU A 228      -2.521 -21.028 -20.365  1.00  0.74
ATOM   1753  N   SER A 229      -6.094 -22.890 -23.284  1.00  0.81
ATOM   1754  CA  SER A 229      -7.057 -23.823 -23.847  1.00  0.81
ATOM   1755  C   SER A 229      -7.694 -24.723 -22.796  1.00  0.81
ATOM   1756  O   SER A 229      -7.100 -25.009 -21.759  1.00  0.81
ATOM   1757  CB  SER A 229      -6.497 -24.663 -25.034  1.00  0.81
ATOM   1758  OG  SER A 229      -5.833 -25.863 -24.619  1.00  0.81
ATOM   1759  N   LYS A 230      -8.930 -25.205 -23.052  1.00  0.75
ATOM   1760  CA  LYS A 230      -9.693 -26.015 -22.112  1.00  0.75
ATOM   1761  C   LYS A 230      -8.950 -27.261 -21.638  1.00  0.75
ATOM   1762  O   LYS A 230      -8.968 -27.616 -20.464  1.00  0.75
ATOM   1763  CB  LYS A 230     -11.044 -26.427 -22.768  1.00  0.75
ATOM   1764  CG  LYS A 230     -11.967 -27.271 -21.868  1.00  0.75
ATOM   1765  CD  LYS A 230     -13.313 -27.639 -22.524  1.00  0.75
ATOM   1766  CE  LYS A 230     -14.162 -28.530 -21.601  1.00  0.75
ATOM   1767  NZ  LYS A 230     -15.470 -28.865 -22.210  1.00  0.75
ATOM   1768  N   LYS A 231      -8.238 -27.958 -22.542  1.00  0.77
ATOM   1769  CA  LYS A 231      -7.508 -29.147 -22.153  1.00  0.77
ATOM   1770  C   LYS A 231      -6.121 -28.886 -21.584  1.00  0.77
ATOM   1771  O   LYS A 231      -5.667 -29.665 -20.753  1.00  0.77
ATOM   1772  CB  LYS A 231      -7.453 -30.156 -23.320  1.00  0.77
ATOM   1773  CG  LYS A 231      -8.840 -30.743 -23.643  1.00  0.77
ATOM   1774  CD  LYS A 231      -8.788 -31.805 -24.755  1.00  0.77
ATOM   1775  CE  LYS A 231     -10.153 -32.436 -25.053  1.00  0.77
ATOM   1776  NZ  LYS A 231     -10.025 -33.417 -26.155  1.00  0.77
ATOM   1777  N   GLU A 232      -5.445 -27.773 -21.947  1.00  0.74
ATOM   1778  CA  GLU A 232      -4.211 -27.318 -21.306  1.00  0.74
ATOM   1779  C   GLU A 232      -4.455 -26.966 -19.842  1.00  0.74
ATOM   1780  O   GLU A 232      -3.718 -27.344 -18.935  1.00  0.74
ATOM   1781  CB  GLU A 232      -3.647 -26.109 -22.101  1.00  0.74
ATOM   1782  CG  GLU A 232      -2.404 -25.382 -21.522  1.00  0.74
ATOM   1783  CD  GLU A 232      -1.154 -26.250 -21.391  1.00  0.74
ATOM   1784  OE1 GLU A 232      -1.086 -27.334 -22.006  1.00  0.74
ATOM   1785  OE2 GLU A 232      -0.226 -25.789 -20.672  1.00  0.74
ATOM   1786  N   ALA A 233      -5.587 -26.294 -19.566  1.00  0.82
ATOM   1787  CA  ALA A 233      -6.078 -26.030 -18.230  1.00  0.82
ATOM   1788  C   ALA A 233      -6.358 -27.279 -17.401  1.00  0.82
ATOM   1789  O   ALA A 233      -5.891 -27.415 -16.270  1.00  0.82
ATOM   1790  CB  ALA A 233      -7.373 -25.232 -18.392  1.00  0.82
ATOM   1791  N   SER A 234      -7.073 -28.261 -17.990  1.00  0.83
ATOM   1792  CA  SER A 234      -7.314 -29.565 -17.387  1.00  0.83
ATOM   1793  C   SER A 234      -6.044 -30.342 -17.128  1.00  0.83
ATOM   1794  O   SER A 234      -5.925 -31.006 -16.101  1.00  0.83
ATOM   1795  CB  SER A 234      -8.249 -30.472 -18.230  1.00  0.83
ATOM   1796  OG  SER A 234      -9.546 -29.888 -18.326  1.00  0.83
ATOM   1797  N   ALA A 235      -5.050 -30.283 -18.040  1.00  0.82
ATOM   1798  CA  ALA A 235      -3.752 -30.896 -17.843  1.00  0.82
ATOM   1799  C   ALA A 235      -3.022 -30.345 -16.626  1.00  0.82
ATOM   1800  O   ALA A 235      -2.636 -31.088 -15.731  1.00  0.82
ATOM   1801  CB  ALA A 235      -2.911 -30.695 -19.117  1.00  0.82
ATOM   1802  N   ARG A 236      -2.956 -29.010 -16.495  1.00  0.67
ATOM   1803  CA  ARG A 236      -2.375 -28.332 -15.352  1.00  0.67
ATOM   1804  C   ARG A 236      -3.033 -28.635 -14.014  1.00  0.67
ATOM   1805  O   ARG A 236      -2.358 -28.787 -12.996  1.00  0.67
ATOM   1806  CB  ARG A 236      -2.408 -26.817 -15.600  1.00  0.67
ATOM   1807  CG  ARG A 236      -1.486 -26.401 -16.755  1.00  0.67
ATOM   1808  CD  ARG A 236      -1.679 -24.927 -17.074  1.00  0.67
ATOM   1809  NE  ARG A 236      -0.897 -24.643 -18.301  1.00  0.67
ATOM   1810  CZ  ARG A 236      -0.402 -23.451 -18.650  1.00  0.67
ATOM   1811  NH1 ARG A 236      -0.498 -22.394 -17.869  1.00  0.67
ATOM   1812  NH2 ARG A 236       0.198 -23.396 -19.830  1.00  0.67
ATOM   1813  N   SER A 237      -4.373 -28.749 -13.971  1.00  0.80
ATOM   1814  CA  SER A 237      -5.098 -29.252 -12.811  1.00  0.80
ATOM   1815  C   SER A 237      -4.745 -30.685 -12.444  1.00  0.80
ATOM   1816  O   SER A 237      -4.551 -31.006 -11.272  1.00  0.80
ATOM   1817  CB  SER A 237      -6.620 -29.191 -13.049  1.00  0.80
ATOM   1818  OG  SER A 237      -7.042 -27.844 -13.255  1.00  0.80
ATOM   1819  N   LYS A 238      -4.619 -31.588 -13.441  1.00  0.73
ATOM   1820  CA  LYS A 238      -4.176 -32.958 -13.222  1.00  0.73
ATOM   1821  C   LYS A 238      -2.742 -33.049 -12.716  1.00  0.73
ATOM   1822  O   LYS A 238      -2.463 -33.743 -11.739  1.00  0.73
ATOM   1823  CB  LYS A 238      -4.313 -33.795 -14.520  1.00  0.73
ATOM   1824  CG  LYS A 238      -5.767 -34.105 -14.912  1.00  0.73
ATOM   1825  CD  LYS A 238      -5.844 -34.897 -16.229  1.00  0.73
ATOM   1826  CE  LYS A 238      -7.278 -35.239 -16.641  1.00  0.73
ATOM   1827  NZ  LYS A 238      -7.268 -36.027 -17.894  1.00  0.73
ATOM   1828  N   ASP A 239      -1.806 -32.299 -13.320  1.00  0.71
ATOM   1829  CA  ASP A 239      -0.433 -32.210 -12.872  1.00  0.71
ATOM   1830  C   ASP A 239      -0.307 -31.639 -11.459  1.00  0.71
ATOM   1831  O   ASP A 239       0.380 -32.214 -10.621  1.00  0.71
ATOM   1832  CB  ASP A 239       0.387 -31.394 -13.897  1.00  0.71
ATOM   1833  CG  ASP A 239       0.505 -32.146 -15.218  1.00  0.71
ATOM   1834  OD1 ASP A 239       0.243 -33.377 -15.246  1.00  0.71
ATOM   1835  OD2 ASP A 239       0.869 -31.480 -16.216  1.00  0.71
ATOM   1836  N   LEU A 240      -1.045 -30.558 -11.100  1.00  0.71
ATOM   1837  CA  LEU A 240      -1.089 -30.035  -9.733  1.00  0.71
ATOM   1838  C   LEU A 240      -1.542 -31.073  -8.712  1.00  0.71
ATOM   1839  O   LEU A 240      -0.972 -31.200  -7.627  1.00  0.71
ATOM   1840  CB  LEU A 240      -2.021 -28.798  -9.624  1.00  0.71
ATOM   1841  CG  LEU A 240      -2.058 -28.122  -8.231  1.00  0.71
ATOM   1842  CD1 LEU A 240      -0.722 -27.461  -7.860  1.00  0.71
ATOM   1843  CD2 LEU A 240      -3.198 -27.099  -8.141  1.00  0.71
ATOM   1844  N   ALA A 241      -2.561 -31.885  -9.057  1.00  0.77
ATOM   1845  CA  ALA A 241      -2.986 -32.997  -8.240  1.00  0.77
ATOM   1846  C   ALA A 241      -1.910 -34.051  -8.043  1.00  0.77
ATOM   1847  O   ALA A 241      -1.601 -34.417  -6.914  1.00  0.77
ATOM   1848  CB  ALA A 241      -4.198 -33.660  -8.907  1.00  0.77
ATOM   1849  N   GLY A 242      -1.267 -34.500  -9.143  1.00  0.78
ATOM   1850  CA  GLY A 242      -0.081 -35.355  -9.162  1.00  0.78
ATOM   1851  C   GLY A 242       1.045 -34.917  -8.258  1.00  0.78
ATOM   1852  O   GLY A 242       1.516 -35.693  -7.431  1.00  0.78
ATOM   1853  N   ILE A 243       1.475 -33.642  -8.370  1.00  0.66
ATOM   1854  CA  ILE A 243       2.511 -33.017  -7.545  1.00  0.66
ATOM   1855  C   ILE A 243       2.143 -33.013  -6.061  1.00  0.66
ATOM   1856  O   ILE A 243       2.960 -33.308  -5.189  1.00  0.66
ATOM   1857  CB  ILE A 243       2.804 -31.582  -8.012  1.00  0.66
ATOM   1858  CG1 ILE A 243       3.258 -31.538  -9.489  1.00  0.66
ATOM   1859  CG2 ILE A 243       3.840 -30.875  -7.119  1.00  0.66
ATOM   1860  CD1 ILE A 243       3.171 -30.155 -10.147  1.00  0.66
ATOM   1861  N   ALA A 244       0.876 -32.718  -5.719  1.00  0.75
ATOM   1862  CA  ALA A 244       0.474 -32.548  -4.339  1.00  0.75
ATOM   1863  C   ALA A 244      -0.002 -33.811  -3.618  1.00  0.75
ATOM   1864  O   ALA A 244      -0.345 -33.759  -2.439  1.00  0.75
ATOM   1865  CB  ALA A 244      -0.660 -31.514  -4.317  1.00  0.75
ATOM   1866  N   ARG A 245      -0.003 -34.974  -4.303  1.00  0.68
ATOM   1867  CA  ARG A 245      -0.519 -36.257  -3.829  1.00  0.68
ATOM   1868  C   ARG A 245      -2.035 -36.306  -3.753  1.00  0.68
ATOM   1869  O   ARG A 245      -2.633 -37.023  -2.955  1.00  0.68
ATOM   1870  CB  ARG A 245       0.091 -36.772  -2.503  1.00  0.68
ATOM   1871  CG  ARG A 245       1.628 -36.801  -2.508  1.00  0.68
ATOM   1872  CD  ARG A 245       2.188 -37.140  -1.131  1.00  0.68
ATOM   1873  NE  ARG A 245       3.678 -37.136  -1.247  1.00  0.68
ATOM   1874  CZ  ARG A 245       4.492 -37.368  -0.210  1.00  0.68
ATOM   1875  NH1 ARG A 245       5.808 -37.362  -0.394  1.00  0.68
ATOM   1876  NH2 ARG A 245       4.005 -37.604   1.004  1.00  0.68
ATOM   1877  N   CYS A 246      -2.685 -35.598  -4.679  1.00  0.83
ATOM   1878  CA  CYS A 246      -4.106 -35.670  -4.906  1.00  0.83
ATOM   1879  C   CYS A 246      -4.508 -36.317  -6.233  1.00  0.83
ATOM   1880  O   CYS A 246      -5.659 -36.082  -6.605  1.00  0.83
ATOM   1881  CB  CYS A 246      -4.715 -34.246  -4.825  1.00  0.83
ATOM   1882  SG  CYS A 246      -4.333 -33.442  -3.241  1.00  0.83
ATOM   1883  N   PRO A 247      -3.773 -37.103  -7.044  1.00  0.72
ATOM   1884  CA  PRO A 247      -4.416 -37.871  -8.098  1.00  0.72
ATOM   1885  C   PRO A 247      -5.166 -39.072  -7.541  1.00  0.72
ATOM   1886  O   PRO A 247      -4.762 -39.652  -6.536  1.00  0.72
ATOM   1887  CB  PRO A 247      -3.239 -38.295  -8.971  1.00  0.72
ATOM   1888  CG  PRO A 247      -2.140 -38.598  -7.952  1.00  0.72
ATOM   1889  CD  PRO A 247      -2.392 -37.574  -6.846  1.00  0.72
ATOM   1890  N   ILE A 248      -6.303 -39.408  -8.155  1.00  0.55
ATOM   1891  CA  ILE A 248      -7.340 -40.280  -7.634  1.00  0.55
ATOM   1892  C   ILE A 248      -8.151 -40.715  -8.849  1.00  0.55
ATOM   1893  O   ILE A 248      -7.917 -40.210  -9.946  1.00  0.55
ATOM   1894  CB  ILE A 248      -8.271 -39.612  -6.615  1.00  0.55
ATOM   1895  CG1 ILE A 248      -8.942 -38.328  -7.147  1.00  0.55
ATOM   1896  CG2 ILE A 248      -7.521 -39.360  -5.280  1.00  0.55
ATOM   1897  CD1 ILE A 248     -10.089 -38.507  -8.151  1.00  0.55
ATOM   1898  N   ASP A 249      -9.122 -41.630  -8.684  1.00  0.51
ATOM   1899  CA  ASP A 249     -10.047 -42.130  -9.689  1.00  0.51
ATOM   1900  C   ASP A 249     -10.878 -41.162 -10.556  1.00  0.51
ATOM   1901  O   ASP A 249     -10.706 -41.121 -11.774  1.00  0.51
ATOM   1902  CB  ASP A 249     -11.024 -43.051  -8.913  1.00  0.51
ATOM   1903  CG  ASP A 249     -10.271 -44.203  -8.260  1.00  0.51
ATOM   1904  OD1 ASP A 249      -9.099 -44.455  -8.635  1.00  0.51
ATOM   1905  OD2 ASP A 249     -10.857 -44.814  -7.335  1.00  0.51
ATOM   1906  N   ASP A 250     -11.818 -40.373  -9.987  1.00  0.57
ATOM   1907  CA  ASP A 250     -12.714 -39.517 -10.736  1.00  0.57
ATOM   1908  C   ASP A 250     -12.195 -38.078 -10.848  1.00  0.57
ATOM   1909  O   ASP A 250     -11.022 -37.824 -11.072  1.00  0.57
ATOM   1910  CB  ASP A 250     -14.159 -39.623 -10.187  1.00  0.57
ATOM   1911  CG  ASP A 250     -14.276 -39.286  -8.708  1.00  0.57
ATOM   1912  OD1 ASP A 250     -13.648 -38.293  -8.258  1.00  0.57
ATOM   1913  OD2 ASP A 250     -15.030 -40.002  -8.014  1.00  0.57
ATOM   1914  N   LEU A 251     -13.091 -37.069 -10.739  1.00  0.66
ATOM   1915  CA  LEU A 251     -12.695 -35.690 -10.581  1.00  0.66
ATOM   1916  C   LEU A 251     -13.094 -35.114  -9.240  1.00  0.66
ATOM   1917  O   LEU A 251     -12.453 -34.185  -8.758  1.00  0.66
ATOM   1918  CB  LEU A 251     -13.315 -34.725 -11.655  1.00  0.66
ATOM   1919  CG  LEU A 251     -12.870 -34.860 -13.140  1.00  0.66
ATOM   1920  CD1 LEU A 251     -13.734 -34.075 -14.169  1.00  0.66
ATOM   1921  CD2 LEU A 251     -11.397 -34.453 -13.269  1.00  0.66
ATOM   1922  N   SER A 252     -14.168 -35.594  -8.588  1.00  0.72
ATOM   1923  CA  SER A 252     -14.633 -34.992  -7.348  1.00  0.72
ATOM   1924  C   SER A 252     -13.712 -35.291  -6.185  1.00  0.72
ATOM   1925  O   SER A 252     -13.359 -34.379  -5.440  1.00  0.72
ATOM   1926  CB  SER A 252     -16.113 -35.303  -7.015  1.00  0.72
ATOM   1927  OG  SER A 252     -16.392 -36.693  -7.107  1.00  0.72
ATOM   1928  N   LEU A 253     -13.202 -36.533  -6.064  1.00  0.65
ATOM   1929  CA  LEU A 253     -12.210 -36.916  -5.064  1.00  0.65
ATOM   1930  C   LEU A 253     -10.898 -36.128  -5.179  1.00  0.65
ATOM   1931  O   LEU A 253     -10.192 -35.908  -4.198  1.00  0.65
ATOM   1932  CB  LEU A 253     -11.875 -38.426  -5.062  1.00  0.65
ATOM   1933  CG  LEU A 253     -13.053 -39.390  -4.864  1.00  0.65
ATOM   1934  CD1 LEU A 253     -12.596 -40.786  -5.299  1.00  0.65
ATOM   1935  CD2 LEU A 253     -13.566 -39.439  -3.420  1.00  0.65
ATOM   1936  N   MET A 254     -10.517 -35.675  -6.398  1.00  0.68
ATOM   1937  CA  MET A 254      -9.298 -34.904  -6.624  1.00  0.68
ATOM   1938  C   MET A 254      -9.403 -33.540  -5.984  1.00  0.68
ATOM   1939  O   MET A 254      -8.522 -33.079  -5.258  1.00  0.68
ATOM   1940  CB  MET A 254      -9.039 -34.750  -8.148  1.00  0.68
ATOM   1941  CG  MET A 254      -7.810 -33.897  -8.532  1.00  0.68
ATOM   1942  SD  MET A 254      -7.590 -33.676 -10.328  1.00  0.68
ATOM   1943  CE  MET A 254      -8.964 -32.516 -10.579  1.00  0.68
ATOM   1944  N   ILE A 255     -10.555 -32.883  -6.200  1.00  0.73
ATOM   1945  CA  ILE A 255     -10.906 -31.636  -5.559  1.00  0.73
ATOM   1946  C   ILE A 255     -11.051 -31.807  -4.054  1.00  0.73
ATOM   1947  O   ILE A 255     -10.562 -30.973  -3.299  1.00  0.73
ATOM   1948  CB  ILE A 255     -12.150 -31.025  -6.187  1.00  0.73
ATOM   1949  CG1 ILE A 255     -12.025 -30.903  -7.729  1.00  0.73
ATOM   1950  CG2 ILE A 255     -12.423 -29.643  -5.563  1.00  0.73
ATOM   1951  CD1 ILE A 255     -10.811 -30.109  -8.232  1.00  0.73
ATOM   1952  N   ASP A 256     -11.660 -32.916  -3.575  1.00  0.74
ATOM   1953  CA  ASP A 256     -11.765 -33.262  -2.161  1.00  0.74
ATOM   1954  C   ASP A 256     -10.404 -33.294  -1.446  1.00  0.74
ATOM   1955  O   ASP A 256     -10.160 -32.565  -0.484  1.00  0.74
ATOM   1956  CB  ASP A 256     -12.480 -34.638  -2.069  1.00  0.74
ATOM   1957  CG  ASP A 256     -12.909 -34.984  -0.656  1.00  0.74
ATOM   1958  OD1 ASP A 256     -13.692 -34.186  -0.085  1.00  0.74
ATOM   1959  OD2 ASP A 256     -12.469 -36.050  -0.158  1.00  0.74
ATOM   1960  N   CYS A 257      -9.425 -34.050  -1.983  1.00  0.81
ATOM   1961  CA  CYS A 257      -8.063 -34.061  -1.472  1.00  0.81
ATOM   1962  C   CYS A 257      -7.342 -32.702  -1.570  1.00  0.81
ATOM   1963  O   CYS A 257      -6.689 -32.254  -0.629  1.00  0.81
ATOM   1964  CB  CYS A 257      -7.249 -35.197  -2.139  1.00  0.81
ATOM   1965  SG  CYS A 257      -5.802 -35.701  -1.130  1.00  0.81
ATOM   1966  N   LEU A 258      -7.495 -31.953  -2.690  1.00  0.75
ATOM   1967  CA  LEU A 258      -6.985 -30.585  -2.822  1.00  0.75
ATOM   1968  C   LEU A 258      -7.619 -29.576  -1.854  1.00  0.75
ATOM   1969  O   LEU A 258      -7.021 -28.554  -1.515  1.00  0.75
ATOM   1970  CB  LEU A 258      -7.133 -30.025  -4.267  1.00  0.75
ATOM   1971  CG  LEU A 258      -6.199 -30.640  -5.333  1.00  0.75
ATOM   1972  CD1 LEU A 258      -6.584 -30.156  -6.739  1.00  0.75
ATOM   1973  CD2 LEU A 258      -4.722 -30.304  -5.087  1.00  0.75
ATOM   1974  N   ARG A 259      -8.845 -29.811  -1.350  1.00  0.68
ATOM   1975  CA  ARG A 259      -9.429 -28.994  -0.298  1.00  0.68
ATOM   1976  C   ARG A 259      -8.811 -29.236   1.069  1.00  0.68
ATOM   1977  O   ARG A 259      -8.837 -28.353   1.923  1.00  0.68
ATOM   1978  CB  ARG A 259     -10.956 -29.200  -0.193  1.00  0.68
ATOM   1979  CG  ARG A 259     -11.720 -28.558  -1.360  1.00  0.68
ATOM   1980  CD  ARG A 259     -13.231 -28.608  -1.171  1.00  0.68
ATOM   1981  NE  ARG A 259     -13.799 -27.858  -2.325  1.00  0.68
ATOM   1982  CZ  ARG A 259     -14.688 -28.344  -3.179  1.00  0.68
ATOM   1983  NH1 ARG A 259     -15.129 -29.595  -3.180  1.00  0.68
ATOM   1984  NH2 ARG A 259     -15.202 -27.529  -4.087  1.00  0.68
ATOM   1985  N   GLY A 260      -8.207 -30.418   1.301  1.00  0.79
ATOM   1986  CA  GLY A 260      -7.539 -30.731   2.562  1.00  0.79
ATOM   1987  C   GLY A 260      -6.129 -30.219   2.684  1.00  0.79
ATOM   1988  O   GLY A 260      -5.545 -30.239   3.763  1.00  0.79
ATOM   1989  N   LEU A 261      -5.530 -29.736   1.585  1.00  0.74
ATOM   1990  CA  LEU A 261      -4.190 -29.186   1.609  1.00  0.74
ATOM   1991  C   LEU A 261      -4.108 -27.790   2.197  1.00  0.74
ATOM   1992  O   LEU A 261      -5.022 -26.967   2.080  1.00  0.74
ATOM   1993  CB  LEU A 261      -3.572 -29.096   0.197  1.00  0.74
ATOM   1994  CG  LEU A 261      -3.407 -30.431  -0.543  1.00  0.74
ATOM   1995  CD1 LEU A 261      -2.915 -30.131  -1.960  1.00  0.74
ATOM   1996  CD2 LEU A 261      -2.442 -31.391   0.168  1.00  0.74
ATOM   1997  N   LYS A 262      -2.945 -27.458   2.797  1.00  0.73
ATOM   1998  CA  LYS A 262      -2.619 -26.089   3.141  1.00  0.73
ATOM   1999  C   LYS A 262      -2.552 -25.202   1.900  1.00  0.73
ATOM   2000  O   LYS A 262      -2.108 -25.623   0.833  1.00  0.73
ATOM   2001  CB  LYS A 262      -1.267 -25.977   3.896  1.00  0.73
ATOM   2002  CG  LYS A 262      -1.206 -26.737   5.233  1.00  0.73
ATOM   2003  CD  LYS A 262       0.170 -26.592   5.914  1.00  0.73
ATOM   2004  CE  LYS A 262       0.262 -27.336   7.253  1.00  0.73
ATOM   2005  NZ  LYS A 262       1.606 -27.175   7.859  1.00  0.73
ATOM   2006  N   ALA A 263      -2.963 -23.923   2.022  1.00  0.76
ATOM   2007  CA  ALA A 263      -2.915 -22.950   0.946  1.00  0.76
ATOM   2008  C   ALA A 263      -1.500 -22.762   0.395  1.00  0.76
ATOM   2009  O   ALA A 263      -1.271 -22.681  -0.808  1.00  0.76
ATOM   2010  CB  ALA A 263      -3.498 -21.624   1.476  1.00  0.76
ATOM   2011  N   THR A 264      -0.502 -22.784   1.298  1.00  0.73
ATOM   2012  CA  THR A 264       0.921 -22.797   0.989  1.00  0.73
ATOM   2013  C   THR A 264       1.392 -23.994   0.193  1.00  0.73
ATOM   2014  O   THR A 264       2.171 -23.851  -0.741  1.00  0.73
ATOM   2015  CB  THR A 264       1.781 -22.744   2.242  1.00  0.73
ATOM   2016  OG1 THR A 264       1.444 -23.774   3.170  1.00  0.73
ATOM   2017  CG2 THR A 264       1.538 -21.407   2.944  1.00  0.73
ATOM   2018  N   GLN A 265       0.924 -25.215   0.519  1.00  0.69
ATOM   2019  CA  GLN A 265       1.258 -26.415  -0.226  1.00  0.69
ATOM   2020  C   GLN A 265       0.764 -26.353  -1.646  1.00  0.69
ATOM   2021  O   GLN A 265       1.501 -26.666  -2.560  1.00  0.69
ATOM   2022  CB  GLN A 265       0.702 -27.698   0.433  1.00  0.69
ATOM   2023  CG  GLN A 265       1.408 -28.024   1.765  1.00  0.69
ATOM   2024  CD  GLN A 265       0.704 -29.167   2.494  1.00  0.69
ATOM   2025  OE1 GLN A 265      -0.459 -29.059   2.885  1.00  0.69
ATOM   2026  NE2 GLN A 265       1.431 -30.283   2.723  1.00  0.69
ATOM   2027  N   ILE A 266      -0.467 -25.896  -1.898  1.00  0.71
ATOM   2028  CA  ILE A 266      -0.922 -25.666  -3.259  1.00  0.71
ATOM   2029  C   ILE A 266      -0.119 -24.589  -4.007  1.00  0.71
ATOM   2030  O   ILE A 266       0.341 -24.792  -5.130  1.00  0.71
ATOM   2031  CB  ILE A 266      -2.395 -25.310  -3.177  1.00  0.71
ATOM   2032  CG1 ILE A 266      -3.225 -26.573  -2.867  1.00  0.71
ATOM   2033  CG2 ILE A 266      -2.859 -24.657  -4.474  1.00  0.71
ATOM   2034  CD1 ILE A 266      -4.718 -26.289  -2.684  1.00  0.71
ATOM   2035  N   MET A 267       0.112 -23.433  -3.356  1.00  0.68
ATOM   2036  CA  MET A 267       0.802 -22.266  -3.884  1.00  0.68
ATOM   2037  C   MET A 267       2.237 -22.520  -4.321  1.00  0.68
ATOM   2038  O   MET A 267       2.684 -22.070  -5.374  1.00  0.68
ATOM   2039  CB  MET A 267       0.788 -21.216  -2.752  1.00  0.68
ATOM   2040  CG  MET A 267       1.444 -19.856  -3.032  1.00  0.68
ATOM   2041  SD  MET A 267       1.415 -18.799  -1.554  1.00  0.68
ATOM   2042  CE  MET A 267       2.837 -19.533  -0.703  1.00  0.68
ATOM   2043  N   TYR A 268       3.006 -23.301  -3.538  1.00  0.61
ATOM   2044  CA  TYR A 268       4.386 -23.617  -3.862  1.00  0.61
ATOM   2045  C   TYR A 268       4.526 -24.550  -5.064  1.00  0.61
ATOM   2046  O   TYR A 268       5.594 -24.635  -5.663  1.00  0.61
ATOM   2047  CB  TYR A 268       5.100 -24.233  -2.621  1.00  0.61
ATOM   2048  CG  TYR A 268       5.383 -23.197  -1.554  1.00  0.61
ATOM   2049  CD1 TYR A 268       5.041 -23.438  -0.210  1.00  0.61
ATOM   2050  CD2 TYR A 268       6.020 -21.983  -1.871  1.00  0.61
ATOM   2051  CE1 TYR A 268       5.274 -22.469   0.777  1.00  0.61
ATOM   2052  CE2 TYR A 268       6.259 -21.016  -0.885  1.00  0.61
ATOM   2053  CZ  TYR A 268       5.878 -21.258   0.436  1.00  0.61
ATOM   2054  OH  TYR A 268       6.094 -20.279   1.422  1.00  0.61
ATOM   2055  N   LEU A 269       3.441 -25.233  -5.473  1.00  0.67
ATOM   2056  CA  LEU A 269       3.462 -26.204  -6.548  1.00  0.67
ATOM   2057  C   LEU A 269       2.878 -25.691  -7.857  1.00  0.67
ATOM   2058  O   LEU A 269       2.905 -26.376  -8.878  1.00  0.67
ATOM   2059  CB  LEU A 269       2.620 -27.412  -6.113  1.00  0.67
ATOM   2060  CG  LEU A 269       3.078 -28.062  -4.799  1.00  0.67
ATOM   2061  CD1 LEU A 269       2.137 -29.221  -4.464  1.00  0.67
ATOM   2062  CD2 LEU A 269       4.534 -28.531  -4.808  1.00  0.67
ATOM   2063  N   GLU A 270       2.373 -24.439  -7.887  1.00  0.65
ATOM   2064  CA  GLU A 270       1.785 -23.822  -9.072  1.00  0.65
ATOM   2065  C   GLU A 270       2.744 -23.691 -10.241  1.00  0.65
ATOM   2066  O   GLU A 270       2.362 -23.785 -11.404  1.00  0.65
ATOM   2067  CB  GLU A 270       1.198 -22.420  -8.776  1.00  0.65
ATOM   2068  CG  GLU A 270      -0.109 -22.476  -7.953  1.00  0.65
ATOM   2069  CD  GLU A 270      -0.841 -21.144  -7.850  1.00  0.65
ATOM   2070  OE1 GLU A 270      -0.452 -20.145  -8.499  1.00  0.65
ATOM   2071  OE2 GLU A 270      -1.892 -21.163  -7.150  1.00  0.65
ATOM   2072  N   TRP A 271       4.039 -23.501  -9.950  1.00  0.47
ATOM   2073  CA  TRP A 271       5.046 -23.235 -10.951  1.00  0.47
ATOM   2074  C   TRP A 271       5.591 -24.491 -11.599  1.00  0.47
ATOM   2075  O   TRP A 271       6.376 -24.403 -12.536  1.00  0.47
ATOM   2076  CB  TRP A 271       6.219 -22.462 -10.299  1.00  0.47
ATOM   2077  CG  TRP A 271       5.840 -21.066  -9.836  1.00  0.47
ATOM   2078  CD1 TRP A 271       5.533 -20.617  -8.580  1.00  0.47
ATOM   2079  CD2 TRP A 271       5.738 -19.932 -10.714  1.00  0.47
ATOM   2080  NE1 TRP A 271       5.253 -19.269  -8.618  1.00  0.47
ATOM   2081  CE2 TRP A 271       5.380 -18.823  -9.913  1.00  0.47
ATOM   2082  CE3 TRP A 271       5.920 -19.796 -12.087  1.00  0.47
ATOM   2083  CZ2 TRP A 271       5.216 -17.565 -10.475  1.00  0.47
ATOM   2084  CZ3 TRP A 271       5.738 -18.527 -12.655  1.00  0.47
ATOM   2085  CH2 TRP A 271       5.395 -17.423 -11.859  1.00  0.47
ATOM   2086  N   GLU A 272       5.167 -25.684 -11.144  1.00  0.53
ATOM   2087  CA  GLU A 272       5.634 -26.926 -11.724  1.00  0.53
ATOM   2088  C   GLU A 272       4.561 -27.632 -12.507  1.00  0.53
ATOM   2089  O   GLU A 272       4.815 -28.672 -13.102  1.00  0.53
ATOM   2090  CB  GLU A 272       6.167 -27.876 -10.635  1.00  0.53
ATOM   2091  CG  GLU A 272       7.411 -27.314  -9.909  1.00  0.53
ATOM   2092  CD  GLU A 272       7.956 -28.258  -8.842  1.00  0.53
ATOM   2093  OE1 GLU A 272       7.333 -29.320  -8.585  1.00  0.53
ATOM   2094  OE2 GLU A 272       9.018 -27.902  -8.269  1.00  0.53
ATOM   2095  N   SER A 273       3.326 -27.091 -12.592  1.00  0.68
ATOM   2096  CA  SER A 273       2.405 -27.623 -13.583  1.00  0.68
ATOM   2097  C   SER A 273       2.756 -27.278 -15.030  1.00  0.68
ATOM   2098  O   SER A 273       2.435 -28.119 -15.864  1.00  0.68
ATOM   2099  CB  SER A 273       0.904 -27.416 -13.259  1.00  0.68
ATOM   2100  OG  SER A 273       0.552 -26.038 -13.135  1.00  0.68
ATOM   2101  N   PRO A 274       3.406 -26.175 -15.437  1.00  0.55
ATOM   2102  CA  PRO A 274       3.778 -26.036 -16.853  1.00  0.55
ATOM   2103  C   PRO A 274       5.291 -25.998 -17.107  1.00  0.55
ATOM   2104  O   PRO A 274       6.091 -26.363 -16.252  1.00  0.55
ATOM   2105  CB  PRO A 274       3.117 -24.703 -17.210  1.00  0.55
ATOM   2106  CG  PRO A 274       3.376 -23.873 -15.960  1.00  0.55
ATOM   2107  CD  PRO A 274       3.122 -24.860 -14.830  1.00  0.55
ATOM   2108  N   ARG A 275       5.663 -25.556 -18.335  1.00  0.42
ATOM   2109  CA  ARG A 275       6.985 -25.447 -18.958  1.00  0.42
ATOM   2110  C   ARG A 275       7.887 -24.278 -18.545  1.00  0.42
ATOM   2111  O   ARG A 275       8.775 -24.404 -17.705  1.00  0.42
ATOM   2112  CB  ARG A 275       7.771 -26.794 -19.014  1.00  0.42
ATOM   2113  CG  ARG A 275       9.084 -26.803 -19.842  1.00  0.42
ATOM   2114  CD  ARG A 275       9.724 -28.198 -19.988  1.00  0.42
ATOM   2115  NE  ARG A 275       8.873 -29.000 -20.933  1.00  0.42
ATOM   2116  CZ  ARG A 275       9.005 -30.317 -21.160  1.00  0.42
ATOM   2117  NH1 ARG A 275       8.210 -30.923 -22.041  1.00  0.42
ATOM   2118  NH2 ARG A 275       9.915 -31.058 -20.535  1.00  0.42
ATOM   2119  N   LEU A 276       7.755 -23.125 -19.244  1.00  0.48
ATOM   2120  CA  LEU A 276       8.708 -22.031 -19.144  1.00  0.48
ATOM   2121  C   LEU A 276       8.144 -20.716 -19.668  1.00  0.48
ATOM   2122  O   LEU A 276       7.417 -20.697 -20.655  1.00  0.48
ATOM   2123  CB  LEU A 276       9.965 -22.319 -20.026  1.00  0.48
ATOM   2124  CG  LEU A 276      11.071 -21.230 -20.084  1.00  0.48
ATOM   2125  CD1 LEU A 276      11.675 -20.903 -18.711  1.00  0.48
ATOM   2126  CD2 LEU A 276      12.205 -21.624 -21.040  1.00  0.48
ATOM   2127  N   ARG A 277       8.600 -19.611 -19.042  1.00  0.59
ATOM   2128  CA  ARG A 277       8.717 -18.227 -19.478  1.00  0.59
ATOM   2129  C   ARG A 277       8.399 -17.289 -18.340  1.00  0.59
ATOM   2130  O   ARG A 277       7.707 -17.610 -17.387  1.00  0.59
ATOM   2131  CB  ARG A 277       8.149 -17.718 -20.840  1.00  0.59
ATOM   2132  CG  ARG A 277       6.619 -17.649 -21.023  1.00  0.59
ATOM   2133  CD  ARG A 277       6.213 -16.955 -22.331  1.00  0.59
ATOM   2134  NE  ARG A 277       4.754 -17.204 -22.521  1.00  0.59
ATOM   2135  CZ  ARG A 277       4.069 -16.896 -23.630  1.00  0.59
ATOM   2136  NH1 ARG A 277       2.779 -17.221 -23.694  1.00  0.59
ATOM   2137  NH2 ARG A 277       4.650 -16.323 -24.679  1.00  0.59
ATOM   2138  N   ILE A 278       8.939 -16.067 -18.358  1.00  0.64
ATOM   2139  CA  ILE A 278       8.743 -15.133 -17.261  1.00  0.64
ATOM   2140  C   ILE A 278       7.344 -14.545 -17.228  1.00  0.64
ATOM   2141  O   ILE A 278       6.794 -14.182 -16.196  1.00  0.64
ATOM   2142  CB  ILE A 278       9.774 -14.046 -17.374  1.00  0.64
ATOM   2143  CG1 ILE A 278       9.725 -13.085 -16.170  1.00  0.64
ATOM   2144  CG2 ILE A 278       9.629 -13.334 -18.739  1.00  0.64
ATOM   2145  CD1 ILE A 278       9.915 -13.752 -14.806  1.00  0.64
ATOM   2146  N   MET A 279       6.698 -14.553 -18.399  1.00  0.68
ATOM   2147  CA  MET A 279       5.331 -14.159 -18.589  1.00  0.68
ATOM   2148  C   MET A 279       4.492 -15.418 -18.576  1.00  0.68
ATOM   2149  O   MET A 279       3.389 -15.464 -19.110  1.00  0.68
ATOM   2150  CB  MET A 279       5.240 -13.464 -19.966  1.00  0.68
ATOM   2151  CG  MET A 279       3.939 -12.707 -20.296  1.00  0.68
ATOM   2152  SD  MET A 279       3.482 -11.402 -19.120  1.00  0.68
ATOM   2153  CE  MET A 279       4.832 -10.297 -19.612  1.00  0.68
ATOM   2154  N   ASP A 280       5.030 -16.531 -18.022  1.00  0.66
ATOM   2155  CA  ASP A 280       4.246 -17.725 -17.805  1.00  0.66
ATOM   2156  C   ASP A 280       3.163 -17.467 -16.779  1.00  0.66
ATOM   2157  O   ASP A 280       3.326 -16.813 -15.751  1.00  0.66
ATOM   2158  CB  ASP A 280       5.005 -19.049 -17.517  1.00  0.66
ATOM   2159  CG  ASP A 280       4.052 -20.206 -17.797  1.00  0.66
ATOM   2160  OD1 ASP A 280       3.370 -20.656 -16.843  1.00  0.66
ATOM   2161  OD2 ASP A 280       3.890 -20.550 -18.996  1.00  0.66
ATOM   2162  N   ILE A 281       1.997 -17.987 -17.114  1.00  0.70
ATOM   2163  CA  ILE A 281       0.764 -17.741 -16.466  1.00  0.70
ATOM   2164  C   ILE A 281       0.286 -19.128 -16.117  1.00  0.70
ATOM   2165  O   ILE A 281      -0.188 -19.825 -17.017  1.00  0.70
ATOM   2166  CB  ILE A 281      -0.141 -17.028 -17.463  1.00  0.70
ATOM   2167  CG1 ILE A 281       0.303 -15.588 -17.715  1.00  0.70
ATOM   2168  CG2 ILE A 281      -1.530 -17.022 -16.957  1.00  0.70
ATOM   2169  CD1 ILE A 281       0.322 -14.611 -16.548  1.00  0.70
ATOM   2170  N   PRO A 282       0.377 -19.605 -14.870  1.00  0.71
ATOM   2171  CA  PRO A 282       0.049 -21.005 -14.629  1.00  0.71
ATOM   2172  C   PRO A 282      -1.446 -21.325 -14.608  1.00  0.71
ATOM   2173  O   PRO A 282      -1.861 -22.205 -15.361  1.00  0.71
ATOM   2174  CB  PRO A 282       0.753 -21.343 -13.306  1.00  0.71
ATOM   2175  CG  PRO A 282       1.956 -20.401 -13.273  1.00  0.71
ATOM   2176  CD  PRO A 282       1.401 -19.132 -13.915  1.00  0.71
ATOM   2177  N   PHE A 283      -2.277 -20.654 -13.784  1.00  0.73
ATOM   2178  CA  PHE A 283      -3.693 -20.978 -13.610  1.00  0.73
ATOM   2179  C   PHE A 283      -4.546 -19.740 -13.817  1.00  0.73
ATOM   2180  O   PHE A 283      -4.507 -18.870 -12.953  1.00  0.73
ATOM   2181  CB  PHE A 283      -3.916 -21.429 -12.140  1.00  0.73
ATOM   2182  CG  PHE A 283      -3.458 -22.844 -11.949  1.00  0.73
ATOM   2183  CD1 PHE A 283      -2.207 -23.149 -11.386  1.00  0.73
ATOM   2184  CD2 PHE A 283      -4.295 -23.892 -12.358  1.00  0.73
ATOM   2185  CE1 PHE A 283      -1.782 -24.481 -11.280  1.00  0.73
ATOM   2186  CE2 PHE A 283      -3.875 -25.223 -12.255  1.00  0.73
ATOM   2187  CZ  PHE A 283      -2.613 -25.515 -11.728  1.00  0.73
ATOM   2188  N   VAL A 284      -5.333 -19.592 -14.925  1.00  0.78
ATOM   2189  CA  VAL A 284      -5.874 -18.287 -15.361  1.00  0.78
ATOM   2190  C   VAL A 284      -7.150 -18.415 -16.192  1.00  0.78
ATOM   2191  O   VAL A 284      -7.634 -19.543 -16.217  1.00  0.78
ATOM   2192  CB  VAL A 284      -4.841 -17.516 -16.111  1.00  0.78
ATOM   2193  CG1 VAL A 284      -3.803 -17.123 -15.088  1.00  0.78
ATOM   2194  CG2 VAL A 284      -4.394 -18.356 -17.303  1.00  0.78
ATOM   2195  N   PRO A 285      -7.815 -17.411 -16.830  1.00  0.79
ATOM   2196  CA  PRO A 285      -8.977 -17.611 -17.700  1.00  0.79
ATOM   2197  C   PRO A 285      -8.875 -18.705 -18.731  1.00  0.79
ATOM   2198  O   PRO A 285      -7.849 -18.845 -19.398  1.00  0.79
ATOM   2199  CB  PRO A 285      -9.229 -16.261 -18.378  1.00  0.79
ATOM   2200  CG  PRO A 285      -8.646 -15.271 -17.383  1.00  0.79
ATOM   2201  CD  PRO A 285      -7.445 -16.000 -16.834  1.00  0.79
ATOM   2202  N   VAL A 286      -9.944 -19.489 -18.890  1.00  0.77
ATOM   2203  CA  VAL A 286      -9.994 -20.576 -19.835  1.00  0.77
ATOM   2204  C   VAL A 286     -11.390 -20.611 -20.387  1.00  0.77
ATOM   2205  O   VAL A 286     -12.292 -19.951 -19.882  1.00  0.77
ATOM   2206  CB  VAL A 286      -9.663 -21.921 -19.209  1.00  0.77
ATOM   2207  CG1 VAL A 286      -8.226 -21.870 -18.682  1.00  0.77
ATOM   2208  CG2 VAL A 286     -10.616 -22.234 -18.050  1.00  0.77
ATOM   2209  N   LEU A 287     -11.624 -21.381 -21.458  1.00  0.72
ATOM   2210  CA  LEU A 287     -12.967 -21.663 -21.925  1.00  0.72
ATOM   2211  C   LEU A 287     -13.695 -22.600 -20.965  1.00  0.72
ATOM   2212  O   LEU A 287     -13.450 -23.808 -20.943  1.00  0.72
ATOM   2213  CB  LEU A 287     -12.846 -22.266 -23.344  1.00  0.72
ATOM   2214  CG  LEU A 287     -14.117 -22.313 -24.217  1.00  0.72
ATOM   2215  CD1 LEU A 287     -13.701 -22.596 -25.670  1.00  0.72
ATOM   2216  CD2 LEU A 287     -15.157 -23.344 -23.757  1.00  0.72
ATOM   2217  N   ASP A 288     -14.617 -22.062 -20.147  1.00  0.76
ATOM   2218  CA  ASP A 288     -15.292 -22.811 -19.114  1.00  0.76
ATOM   2219  C   ASP A 288     -16.667 -23.280 -19.557  1.00  0.76
ATOM   2220  O   ASP A 288     -17.177 -24.295 -19.091  1.00  0.76
ATOM   2221  CB  ASP A 288     -15.362 -21.965 -17.801  1.00  0.76
ATOM   2222  CG  ASP A 288     -16.099 -20.647 -17.943  1.00  0.76
ATOM   2223  OD1 ASP A 288     -16.117 -20.070 -19.058  1.00  0.76
ATOM   2224  OD2 ASP A 288     -16.652 -20.142 -16.938  1.00  0.76
ATOM   2225  N   GLY A 289     -17.284 -22.580 -20.529  1.00  0.75
ATOM   2226  CA  GLY A 289     -18.630 -22.869 -21.003  1.00  0.75
ATOM   2227  C   GLY A 289     -19.698 -22.185 -20.190  1.00  0.75
ATOM   2228  O   GLY A 289     -20.884 -22.324 -20.477  1.00  0.75
ATOM   2229  N   ILE A 290     -19.288 -21.417 -19.162  1.00  0.71
ATOM   2230  CA  ILE A 290     -20.153 -20.623 -18.299  1.00  0.71
ATOM   2231  C   ILE A 290     -19.860 -19.143 -18.526  1.00  0.71
ATOM   2232  O   ILE A 290     -20.672 -18.425 -19.106  1.00  0.71
ATOM   2233  CB  ILE A 290     -20.030 -20.985 -16.813  1.00  0.71
ATOM   2234  CG1 ILE A 290     -20.296 -22.491 -16.577  1.00  0.71
ATOM   2235  CG2 ILE A 290     -21.037 -20.158 -15.975  1.00  0.71
ATOM   2236  CD1 ILE A 290     -19.972 -22.971 -15.154  1.00  0.71
ATOM   2237  N   PHE A 291     -18.698 -18.622 -18.066  1.00  0.75
ATOM   2238  CA  PHE A 291     -18.278 -17.245 -18.297  1.00  0.75
ATOM   2239  C   PHE A 291     -17.928 -17.004 -19.764  1.00  0.75
ATOM   2240  O   PHE A 291     -18.296 -16.007 -20.385  1.00  0.75
ATOM   2241  CB  PHE A 291     -17.027 -16.940 -17.417  1.00  0.75
ATOM   2242  CG  PHE A 291     -16.773 -15.470 -17.200  1.00  0.75
ATOM   2243  CD1 PHE A 291     -17.391 -14.782 -16.141  1.00  0.75
ATOM   2244  CD2 PHE A 291     -15.880 -14.766 -18.021  1.00  0.75
ATOM   2245  CE1 PHE A 291     -17.143 -13.420 -15.926  1.00  0.75
ATOM   2246  CE2 PHE A 291     -15.635 -13.406 -17.815  1.00  0.75
ATOM   2247  CZ  PHE A 291     -16.269 -12.731 -16.773  1.00  0.75
ATOM   2248  N   ILE A 292     -17.190 -17.958 -20.349  1.00  0.73
ATOM   2249  CA  ILE A 292     -16.712 -17.939 -21.712  1.00  0.73
ATOM   2250  C   ILE A 292     -17.306 -19.133 -22.442  1.00  0.73
ATOM   2251  O   ILE A 292     -16.892 -20.267 -22.188  1.00  0.73
ATOM   2252  CB  ILE A 292     -15.180 -18.024 -21.752  1.00  0.73
ATOM   2253  CG1 ILE A 292     -14.543 -16.816 -21.028  1.00  0.73
ATOM   2254  CG2 ILE A 292     -14.678 -18.140 -23.198  1.00  0.73
ATOM   2255  CD1 ILE A 292     -13.010 -16.816 -20.979  1.00  0.73
ATOM   2256  N   PRO A 293     -18.240 -18.972 -23.380  1.00  0.74
ATOM   2257  CA  PRO A 293     -18.816 -20.122 -24.061  1.00  0.74
ATOM   2258  C   PRO A 293     -17.961 -20.583 -25.223  1.00  0.74
ATOM   2259  O   PRO A 293     -18.217 -21.681 -25.705  1.00  0.74
ATOM   2260  CB  PRO A 293     -20.194 -19.616 -24.520  1.00  0.74
ATOM   2261  CG  PRO A 293     -20.022 -18.106 -24.698  1.00  0.74
ATOM   2262  CD  PRO A 293     -19.037 -17.752 -23.585  1.00  0.74
ATOM   2263  N   ASP A 294     -16.979 -19.787 -25.697  1.00  0.71
ATOM   2264  CA  ASP A 294     -16.202 -20.132 -26.870  1.00  0.71
ATOM   2265  C   ASP A 294     -14.859 -19.405 -26.859  1.00  0.71
ATOM   2266  O   ASP A 294     -14.641 -18.526 -26.031  1.00  0.71
ATOM   2267  CB  ASP A 294     -16.990 -19.742 -28.139  1.00  0.71
ATOM   2268  CG  ASP A 294     -16.671 -20.678 -29.285  1.00  0.71
ATOM   2269  OD1 ASP A 294     -15.698 -21.462 -29.141  1.00  0.71
ATOM   2270  OD2 ASP A 294     -17.420 -20.606 -30.288  1.00  0.71
ATOM   2271  N   ASN A 295     -13.889 -19.725 -27.749  1.00  0.73
ATOM   2272  CA  ASN A 295     -12.594 -19.038 -27.736  1.00  0.73
ATOM   2273  C   ASN A 295     -12.726 -17.506 -27.962  1.00  0.73
ATOM   2274  O   ASN A 295     -13.501 -17.086 -28.822  1.00  0.73
ATOM   2275  CB  ASN A 295     -11.569 -19.710 -28.703  1.00  0.73
ATOM   2276  CG  ASN A 295     -10.138 -19.190 -28.555  1.00  0.73
ATOM   2277  OD1 ASN A 295      -9.810 -18.040 -28.865  1.00  0.73
ATOM   2278  ND2 ASN A 295      -9.224 -20.043 -28.033  1.00  0.73
ATOM   2279  N   PRO A 296     -12.035 -16.595 -27.248  1.00  0.82
ATOM   2280  CA  PRO A 296     -12.356 -15.165 -27.275  1.00  0.82
ATOM   2281  C   PRO A 296     -12.129 -14.526 -28.610  1.00  0.82
ATOM   2282  O   PRO A 296     -12.784 -13.543 -28.949  1.00  0.82
ATOM   2283  CB  PRO A 296     -11.406 -14.527 -26.262  1.00  0.82
ATOM   2284  CG  PRO A 296     -11.131 -15.650 -25.289  1.00  0.82
ATOM   2285  CD  PRO A 296     -11.132 -16.911 -26.144  1.00  0.82
ATOM   2286  N   ARG A 297     -11.165 -15.070 -29.365  1.00  0.69
ATOM   2287  CA  ARG A 297     -10.861 -14.660 -30.711  1.00  0.69
ATOM   2288  C   ARG A 297     -12.036 -14.906 -31.647  1.00  0.69
ATOM   2289  O   ARG A 297     -12.370 -14.058 -32.471  1.00  0.69
ATOM   2290  CB  ARG A 297      -9.592 -15.408 -31.190  1.00  0.69
ATOM   2291  CG  ARG A 297      -8.320 -14.980 -30.426  1.00  0.69
ATOM   2292  CD  ARG A 297      -7.044 -15.692 -30.885  1.00  0.69
ATOM   2293  NE  ARG A 297      -5.890 -15.120 -30.107  1.00  0.69
ATOM   2294  CZ  ARG A 297      -4.635 -15.582 -30.179  1.00  0.69
ATOM   2295  NH1 ARG A 297      -3.677 -15.016 -29.447  1.00  0.69
ATOM   2296  NH2 ARG A 297      -4.319 -16.603 -30.972  1.00  0.69
ATOM   2297  N   GLU A 298     -12.725 -16.054 -31.497  1.00  0.72
ATOM   2298  CA  GLU A 298     -13.938 -16.380 -32.221  1.00  0.72
ATOM   2299  C   GLU A 298     -15.102 -15.461 -31.866  1.00  0.72
ATOM   2300  O   GLU A 298     -15.736 -14.879 -32.743  1.00  0.72
ATOM   2301  CB  GLU A 298     -14.278 -17.876 -31.997  1.00  0.72
ATOM   2302  CG  GLU A 298     -13.110 -18.764 -32.503  1.00  0.72
ATOM   2303  CD  GLU A 298     -13.296 -20.279 -32.400  1.00  0.72
ATOM   2304  OE1 GLU A 298     -14.055 -20.840 -33.225  1.00  0.72
ATOM   2305  OE2 GLU A 298     -12.545 -20.876 -31.582  1.00  0.72
ATOM   2306  N   ALA A 299     -15.351 -15.207 -30.565  1.00  0.79
ATOM   2307  CA  ALA A 299     -16.371 -14.269 -30.116  1.00  0.79
ATOM   2308  C   ALA A 299     -16.158 -12.828 -30.591  1.00  0.79
ATOM   2309  O   ALA A 299     -17.080 -12.175 -31.079  1.00  0.79
ATOM   2310  CB  ALA A 299     -16.466 -14.316 -28.579  1.00  0.79
ATOM   2311  N   LEU A 300     -14.913 -12.314 -30.519  1.00  0.73
ATOM   2312  CA  LEU A 300     -14.532 -11.023 -31.068  1.00  0.73
ATOM   2313  C   LEU A 300     -14.711 -10.916 -32.579  1.00  0.73
ATOM   2314  O   LEU A 300     -15.320  -9.967 -33.068  1.00  0.73
ATOM   2315  CB  LEU A 300     -13.051 -10.765 -30.695  1.00  0.73
ATOM   2316  CG  LEU A 300     -12.417  -9.463 -31.232  1.00  0.73
ATOM   2317  CD1 LEU A 300     -13.153  -8.208 -30.749  1.00  0.73
ATOM   2318  CD2 LEU A 300     -10.936  -9.393 -30.845  1.00  0.73
ATOM   2319  N   HIS A 301     -14.253 -11.933 -33.345  1.00  0.70
ATOM   2320  CA  HIS A 301     -14.375 -11.996 -34.799  1.00  0.70
ATOM   2321  C   HIS A 301     -15.819 -11.978 -35.269  1.00  0.70
ATOM   2322  O   HIS A 301     -16.176 -11.346 -36.258  1.00  0.70
ATOM   2323  CB  HIS A 301     -13.680 -13.270 -35.343  1.00  0.70
ATOM   2324  CG  HIS A 301     -13.729 -13.424 -36.836  1.00  0.70
ATOM   2325  ND1 HIS A 301     -13.006 -12.557 -37.628  1.00  0.70
ATOM   2326  CD2 HIS A 301     -14.465 -14.266 -37.610  1.00  0.70
ATOM   2327  CE1 HIS A 301     -13.318 -12.880 -38.866  1.00  0.70
ATOM   2328  NE2 HIS A 301     -14.198 -13.909 -38.914  1.00  0.70
ATOM   2329  N   LEU A 302     -16.710 -12.656 -34.528  1.00  0.71
ATOM   2330  CA  LEU A 302     -18.107 -12.743 -34.893  1.00  0.71
ATOM   2331  C   LEU A 302     -18.961 -11.632 -34.306  1.00  0.71
ATOM   2332  O   LEU A 302     -20.177 -11.609 -34.485  1.00  0.71
ATOM   2333  CB  LEU A 302     -18.681 -14.094 -34.404  1.00  0.71
ATOM   2334  CG  LEU A 302     -18.028 -15.341 -35.036  1.00  0.71
ATOM   2335  CD1 LEU A 302     -18.791 -16.607 -34.625  1.00  0.71
ATOM   2336  CD2 LEU A 302     -17.932 -15.252 -36.565  1.00  0.71
ATOM   2337  N   GLY A 303     -18.371 -10.653 -33.588  1.00  0.81
ATOM   2338  CA  GLY A 303     -19.148  -9.537 -33.062  1.00  0.81
ATOM   2339  C   GLY A 303     -19.948  -9.875 -31.836  1.00  0.81
ATOM   2340  O   GLY A 303     -20.822  -9.111 -31.425  1.00  0.81
ATOM   2341  N   GLY A 304     -19.679 -11.038 -31.219  1.00  0.81
ATOM   2342  CA  GLY A 304     -20.425 -11.565 -30.086  1.00  0.81
ATOM   2343  C   GLY A 304     -19.916 -11.025 -28.783  1.00  0.81
ATOM   2344  O   GLY A 304     -19.323 -11.733 -27.977  1.00  0.81
ATOM   2345  N   TYR A 305     -20.163  -9.728 -28.561  1.00  0.72
ATOM   2346  CA  TYR A 305     -19.683  -9.005 -27.410  1.00  0.72
ATOM   2347  C   TYR A 305     -20.533  -7.767 -27.187  1.00  0.72
ATOM   2348  O   TYR A 305     -21.292  -7.334 -28.064  1.00  0.72
ATOM   2349  CB  TYR A 305     -18.164  -8.658 -27.521  1.00  0.72
ATOM   2350  CG  TYR A 305     -17.822  -7.668 -28.600  1.00  0.72
ATOM   2351  CD1 TYR A 305     -17.866  -6.293 -28.331  1.00  0.72
ATOM   2352  CD2 TYR A 305     -17.475  -8.095 -29.890  1.00  0.72
ATOM   2353  CE1 TYR A 305     -17.696  -5.358 -29.358  1.00  0.72
ATOM   2354  CE2 TYR A 305     -17.265  -7.159 -30.916  1.00  0.72
ATOM   2355  CZ  TYR A 305     -17.421  -5.793 -30.655  1.00  0.72
ATOM   2356  OH  TYR A 305     -17.392  -4.847 -31.694  1.00  0.72
ATOM   2357  N   LYS A 306     -20.417  -7.181 -25.980  1.00  0.71
ATOM   2358  CA  LYS A 306     -21.084  -5.967 -25.558  1.00  0.71
ATOM   2359  C   LYS A 306     -20.750  -4.749 -26.416  1.00  0.71
ATOM   2360  O   LYS A 306     -19.606  -4.313 -26.495  1.00  0.71
ATOM   2361  CB  LYS A 306     -20.682  -5.667 -24.097  1.00  0.71
ATOM   2362  CG  LYS A 306     -21.541  -4.611 -23.385  1.00  0.71
ATOM   2363  CD  LYS A 306     -20.932  -4.252 -22.023  1.00  0.71
ATOM   2364  CE  LYS A 306     -21.481  -2.998 -21.347  1.00  0.71
ATOM   2365  NZ  LYS A 306     -22.953  -3.042 -21.246  1.00  0.71
ATOM   2366  N   LYS A 307     -21.751  -4.142 -27.082  1.00  0.68
ATOM   2367  CA  LYS A 307     -21.498  -3.016 -27.967  1.00  0.68
ATOM   2368  C   LYS A 307     -21.469  -1.682 -27.248  1.00  0.68
ATOM   2369  O   LYS A 307     -22.490  -1.016 -27.083  1.00  0.68
ATOM   2370  CB  LYS A 307     -22.528  -2.954 -29.122  1.00  0.68
ATOM   2371  CG  LYS A 307     -22.528  -4.198 -30.021  1.00  0.68
ATOM   2372  CD  LYS A 307     -21.112  -4.596 -30.474  1.00  0.68
ATOM   2373  CE  LYS A 307     -21.075  -5.530 -31.674  1.00  0.68
ATOM   2374  NZ  LYS A 307     -21.985  -6.652 -31.396  1.00  0.68
ATOM   2375  N   VAL A 308     -20.270  -1.262 -26.804  1.00  0.72
ATOM   2376  CA  VAL A 308     -20.064  -0.045 -26.043  1.00  0.72
ATOM   2377  C   VAL A 308     -18.708   0.534 -26.372  1.00  0.72
ATOM   2378  O   VAL A 308     -17.854  -0.111 -26.977  1.00  0.72
ATOM   2379  CB  VAL A 308     -20.163  -0.230 -24.529  1.00  0.72
ATOM   2380  CG1 VAL A 308     -21.612  -0.615 -24.173  1.00  0.72
ATOM   2381  CG2 VAL A 308     -19.138  -1.282 -24.049  1.00  0.72
ATOM   2382  N   ASN A 309     -18.483   1.805 -26.001  1.00  0.76
ATOM   2383  CA  ASN A 309     -17.207   2.471 -26.171  1.00  0.76
ATOM   2384  C   ASN A 309     -16.082   1.885 -25.316  1.00  0.76
ATOM   2385  O   ASN A 309     -16.302   1.395 -24.206  1.00  0.76
ATOM   2386  CB  ASN A 309     -17.314   3.987 -25.877  1.00  0.76
ATOM   2387  CG  ASN A 309     -18.340   4.654 -26.787  1.00  0.76
ATOM   2388  OD1 ASN A 309     -18.661   4.229 -27.898  1.00  0.76
ATOM   2389  ND2 ASN A 309     -18.899   5.781 -26.289  1.00  0.76
ATOM   2390  N   ILE A 310     -14.831   1.959 -25.818  1.00  0.78
ATOM   2391  CA  ILE A 310     -13.664   1.520 -25.071  1.00  0.78
ATOM   2392  C   ILE A 310     -12.545   2.537 -25.171  1.00  0.78
ATOM   2393  O   ILE A 310     -12.449   3.333 -26.107  1.00  0.78
ATOM   2394  CB  ILE A 310     -13.103   0.160 -25.492  1.00  0.78
ATOM   2395  CG1 ILE A 310     -12.648   0.157 -26.963  1.00  0.78
ATOM   2396  CG2 ILE A 310     -14.176  -0.919 -25.241  1.00  0.78
ATOM   2397  CD1 ILE A 310     -11.745  -1.018 -27.343  1.00  0.78
ATOM   2398  N   LEU A 311     -11.634   2.495 -24.191  1.00  0.83
ATOM   2399  CA  LEU A 311     -10.408   3.256 -24.192  1.00  0.83
ATOM   2400  C   LEU A 311      -9.302   2.254 -23.953  1.00  0.83
ATOM   2401  O   LEU A 311      -9.365   1.439 -23.038  1.00  0.83
ATOM   2402  CB  LEU A 311     -10.473   4.331 -23.087  1.00  0.83
ATOM   2403  CG  LEU A 311      -9.394   5.433 -23.074  1.00  0.83
ATOM   2404  CD1 LEU A 311      -9.926   6.615 -22.254  1.00  0.83
ATOM   2405  CD2 LEU A 311      -8.059   4.991 -22.466  1.00  0.83
ATOM   2406  N   ILE A 312      -8.271   2.240 -24.803  1.00  0.84
ATOM   2407  CA  ILE A 312      -7.241   1.221 -24.765  1.00  0.84
ATOM   2408  C   ILE A 312      -5.882   1.876 -24.888  1.00  0.84
ATOM   2409  O   ILE A 312      -5.729   2.938 -25.482  1.00  0.84
ATOM   2410  CB  ILE A 312      -7.471   0.164 -25.854  1.00  0.84
ATOM   2411  CG1 ILE A 312      -6.434  -0.984 -25.807  1.00  0.84
ATOM   2412  CG2 ILE A 312      -7.557   0.818 -27.253  1.00  0.84
ATOM   2413  CD1 ILE A 312      -6.874  -2.229 -26.574  1.00  0.84
ATOM   2414  N   GLY A 313      -4.822   1.287 -24.317  1.00  0.92
ATOM   2415  CA  GLY A 313      -3.489   1.756 -24.658  1.00  0.92
ATOM   2416  C   GLY A 313      -2.406   0.982 -24.004  1.00  0.92
ATOM   2417  O   GLY A 313      -2.664   0.018 -23.289  1.00  0.92
ATOM   2418  N   THR A 314      -1.158   1.382 -24.282  1.00  0.83
ATOM   2419  CA  THR A 314       0.047   0.683 -23.855  1.00  0.83
ATOM   2420  C   THR A 314       1.082   1.683 -23.427  1.00  0.83
ATOM   2421  O   THR A 314       0.943   2.887 -23.668  1.00  0.83
ATOM   2422  CB  THR A 314       0.676  -0.214 -24.919  1.00  0.83
ATOM   2423  OG1 THR A 314       0.942   0.467 -26.143  1.00  0.83
ATOM   2424  CG2 THR A 314      -0.321  -1.333 -25.223  1.00  0.83
ATOM   2425  N   ASN A 315       2.159   1.213 -22.773  1.00  0.76
ATOM   2426  CA  ASN A 315       3.268   2.063 -22.414  1.00  0.76
ATOM   2427  C   ASN A 315       4.319   1.856 -23.495  1.00  0.76
ATOM   2428  O   ASN A 315       4.267   0.904 -24.270  1.00  0.76
ATOM   2429  CB  ASN A 315       3.797   1.756 -20.983  1.00  0.76
ATOM   2430  CG  ASN A 315       2.693   2.002 -19.955  1.00  0.76
ATOM   2431  OD1 ASN A 315       1.696   2.671 -20.222  1.00  0.76
ATOM   2432  ND2 ASN A 315       2.868   1.492 -18.714  1.00  0.76
ATOM   2433  N   GLU A 316       5.294   2.770 -23.638  1.00  0.70
ATOM   2434  CA  GLU A 316       6.369   2.615 -24.607  1.00  0.70
ATOM   2435  C   GLU A 316       7.217   1.370 -24.348  1.00  0.70
ATOM   2436  O   GLU A 316       7.512   0.585 -25.249  1.00  0.70
ATOM   2437  CB  GLU A 316       7.204   3.918 -24.588  1.00  0.70
ATOM   2438  CG  GLU A 316       8.344   4.033 -25.628  1.00  0.70
ATOM   2439  CD  GLU A 316       8.870   5.467 -25.752  1.00  0.70
ATOM   2440  OE1 GLU A 316       8.544   6.317 -24.883  1.00  0.70
ATOM   2441  OE2 GLU A 316       9.562   5.731 -26.772  1.00  0.70
ATOM   2442  N   ASP A 317       7.544   1.116 -23.067  1.00  0.73
ATOM   2443  CA  ASP A 317       8.468   0.079 -22.683  1.00  0.73
ATOM   2444  C   ASP A 317       7.843  -1.026 -21.825  1.00  0.73
ATOM   2445  O   ASP A 317       8.289  -1.347 -20.720  1.00  0.73
ATOM   2446  CB  ASP A 317       9.629   0.743 -21.927  1.00  0.73
ATOM   2447  CG  ASP A 317      10.399   1.684 -22.827  1.00  0.73
ATOM   2448  OD1 ASP A 317      10.891   1.233 -23.886  1.00  0.73
ATOM   2449  OD2 ASP A 317      10.542   2.864 -22.422  1.00  0.73
ATOM   2450  N   ASP A 318       6.802  -1.693 -22.357  1.00  0.72
ATOM   2451  CA  ASP A 318       6.074  -2.771 -21.703  1.00  0.72
ATOM   2452  C   ASP A 318       6.929  -4.004 -21.346  1.00  0.72
ATOM   2453  O   ASP A 318       6.655  -4.703 -20.378  1.00  0.72
ATOM   2454  CB  ASP A 318       4.865  -3.235 -22.572  1.00  0.72
ATOM   2455  CG  ASP A 318       3.685  -2.268 -22.632  1.00  0.72
ATOM   2456  OD1 ASP A 318       3.615  -1.304 -21.834  1.00  0.72
ATOM   2457  OD2 ASP A 318       2.805  -2.510 -23.498  1.00  0.72
ATOM   2458  N   GLY A 319       7.991  -4.332 -22.115  1.00  0.74
ATOM   2459  CA  GLY A 319       8.647  -5.642 -22.034  1.00  0.74
ATOM   2460  C   GLY A 319       9.948  -5.648 -21.300  1.00  0.74
ATOM   2461  O   GLY A 319      10.533  -6.693 -21.032  1.00  0.74
ATOM   2462  N   GLN A 320      10.453  -4.463 -20.946  1.00  0.65
ATOM   2463  CA  GLN A 320      11.639  -4.277 -20.155  1.00  0.65
ATOM   2464  C   GLN A 320      11.611  -4.908 -18.747  1.00  0.65
ATOM   2465  O   GLN A 320      12.667  -5.411 -18.353  1.00  0.65
ATOM   2466  CB  GLN A 320      11.952  -2.772 -20.005  1.00  0.65
ATOM   2467  CG  GLN A 320      12.580  -2.026 -21.203  1.00  0.65
ATOM   2468  CD  GLN A 320      11.677  -1.772 -22.401  1.00  0.65
ATOM   2469  OE1 GLN A 320      10.556  -2.255 -22.559  1.00  0.65
ATOM   2470  NE2 GLN A 320      12.235  -0.938 -23.304  1.00  0.65
ATOM   2471  N   PRO A 321      10.537  -4.923 -17.926  1.00  0.71
ATOM   2472  CA  PRO A 321      10.553  -5.506 -16.579  1.00  0.71
ATOM   2473  C   PRO A 321      10.934  -6.970 -16.533  1.00  0.71
ATOM   2474  O   PRO A 321      11.797  -7.354 -15.746  1.00  0.71
ATOM   2475  CB  PRO A 321       9.118  -5.281 -16.073  1.00  0.71
ATOM   2476  CG  PRO A 321       8.712  -3.998 -16.779  1.00  0.71
ATOM   2477  CD  PRO A 321       9.260  -4.237 -18.170  1.00  0.71
ATOM   2478  N   ASP A 322      10.309  -7.786 -17.396  1.00  0.70
ATOM   2479  CA  ASP A 322      10.306  -9.234 -17.418  1.00  0.70
ATOM   2480  C   ASP A 322      11.687  -9.828 -17.634  1.00  0.70
ATOM   2481  O   ASP A 322      12.050 -10.922 -17.211  1.00  0.70
ATOM   2482  CB  ASP A 322       9.384  -9.666 -18.578  1.00  0.70
ATOM   2483  CG  ASP A 322       7.988  -9.143 -18.321  1.00  0.70
ATOM   2484  OD1 ASP A 322       7.441  -9.448 -17.234  1.00  0.70
ATOM   2485  OD2 ASP A 322       7.475  -8.422 -19.209  1.00  0.70
ATOM   2486  N   MET A 323      12.518  -9.070 -18.338  1.00  0.71
ATOM   2487  CA  MET A 323      13.852  -9.430 -18.717  1.00  0.71
ATOM   2488  C   MET A 323      14.823  -9.588 -17.584  1.00  0.71
ATOM   2489  O   MET A 323      15.658 -10.485 -17.595  1.00  0.71
ATOM   2490  CB  MET A 323      14.357  -8.374 -19.691  1.00  0.71
ATOM   2491  CG  MET A 323      13.626  -8.399 -21.039  1.00  0.71
ATOM   2492  SD  MET A 323      14.534  -7.549 -22.347  1.00  0.71
ATOM   2493  CE  MET A 323      14.971  -6.108 -21.348  1.00  0.71
ATOM   2494  N   PHE A 324      14.738  -8.752 -16.534  1.00  0.68
ATOM   2495  CA  PHE A 324      15.670  -8.915 -15.437  1.00  0.68
ATOM   2496  C   PHE A 324      15.459 -10.264 -14.723  1.00  0.68
ATOM   2497  O   PHE A 324      16.374 -10.872 -14.183  1.00  0.68
ATOM   2498  CB  PHE A 324      15.670  -7.682 -14.482  1.00  0.68
ATOM   2499  CG  PHE A 324      16.646  -7.945 -13.389  1.00  0.68
ATOM   2500  CD1 PHE A 324      17.949  -8.262 -13.759  1.00  0.68
ATOM   2501  CD2 PHE A 324      16.243  -8.202 -12.087  1.00  0.68
ATOM   2502  CE1 PHE A 324      18.865  -8.822 -12.862  1.00  0.68
ATOM   2503  CE2 PHE A 324      17.168  -8.829 -11.248  1.00  0.68
ATOM   2504  CZ  PHE A 324      18.462  -9.080 -11.582  1.00  0.68
ATOM   2505  N   TYR A 325      14.253 -10.820 -14.782  1.00  0.68
ATOM   2506  CA  TYR A 325      13.853 -11.945 -13.978  1.00  0.68
ATOM   2507  C   TYR A 325      14.152 -13.291 -14.588  1.00  0.68
ATOM   2508  O   TYR A 325      13.867 -14.317 -13.977  1.00  0.68
ATOM   2509  CB  TYR A 325      12.329 -11.916 -13.845  1.00  0.68
ATOM   2510  CG  TYR A 325      11.898 -10.909 -12.850  1.00  0.68
ATOM   2511  CD1 TYR A 325      11.819 -11.239 -11.490  1.00  0.68
ATOM   2512  CD2 TYR A 325      11.568  -9.622 -13.271  1.00  0.68
ATOM   2513  CE1 TYR A 325      11.364 -10.288 -10.561  1.00  0.68
ATOM   2514  CE2 TYR A 325      11.131  -8.672 -12.354  1.00  0.68
ATOM   2515  CZ  TYR A 325      10.982  -9.017 -11.019  1.00  0.68
ATOM   2516  OH  TYR A 325      10.502  -7.990 -10.202  1.00  0.68
ATOM   2517  N   ASN A 326      14.710 -13.347 -15.806  1.00  0.75
ATOM   2518  CA  ASN A 326      14.881 -14.637 -16.439  1.00  0.75
ATOM   2519  C   ASN A 326      15.954 -14.591 -17.503  1.00  0.75
ATOM   2520  O   ASN A 326      15.917 -15.353 -18.457  1.00  0.75
ATOM   2521  CB  ASN A 326      13.531 -15.156 -17.015  1.00  0.75
ATOM   2522  CG  ASN A 326      13.602 -16.663 -17.262  1.00  0.75
ATOM   2523  OD1 ASN A 326      13.870 -17.420 -16.331  1.00  0.75
ATOM   2524  ND2 ASN A 326      13.376 -17.101 -18.516  1.00  0.75
ATOM   2525  N   LEU A 327      16.940 -13.686 -17.402  1.00  0.77
ATOM   2526  CA  LEU A 327      17.941 -13.562 -18.461  1.00  0.77
ATOM   2527  C   LEU A 327      19.359 -13.348 -17.914  1.00  0.77
ATOM   2528  O   LEU A 327      19.918 -12.269 -18.111  1.00  0.77
ATOM   2529  CB  LEU A 327      17.569 -12.440 -19.459  1.00  0.77
ATOM   2530  CG  LEU A 327      16.248 -12.611 -20.242  1.00  0.77
ATOM   2531  CD1 LEU A 327      15.839 -11.305 -20.917  1.00  0.77
ATOM   2532  CD2 LEU A 327      16.305 -13.748 -21.245  1.00  0.77
ATOM   2533  N   PRO A 328      19.963 -14.310 -17.195  1.00  0.78
ATOM   2534  CA  PRO A 328      21.334 -14.239 -16.665  1.00  0.78
ATOM   2535  C   PRO A 328      22.441 -13.869 -17.644  1.00  0.78
ATOM   2536  O   PRO A 328      22.266 -14.044 -18.849  1.00  0.78
ATOM   2537  CB  PRO A 328      21.586 -15.637 -16.069  1.00  0.78
ATOM   2538  CG  PRO A 328      20.193 -16.234 -15.870  1.00  0.78
ATOM   2539  CD  PRO A 328      19.444 -15.676 -17.071  1.00  0.78
ATOM   2540  N   ASP A 329      23.569 -13.309 -17.129  1.00  0.72
ATOM   2541  CA  ASP A 329      24.787 -12.927 -17.847  1.00  0.72
ATOM   2542  C   ASP A 329      24.579 -11.766 -18.814  1.00  0.72
ATOM   2543  O   ASP A 329      25.508 -11.209 -19.394  1.00  0.72
ATOM   2544  CB  ASP A 329      25.476 -14.136 -18.530  1.00  0.72
ATOM   2545  CG  ASP A 329      25.896 -15.177 -17.509  1.00  0.72
ATOM   2546  OD1 ASP A 329      26.431 -14.778 -16.444  1.00  0.72
ATOM   2547  OD2 ASP A 329      25.705 -16.383 -17.811  1.00  0.72
ATOM   2548  N   LEU A 330      23.312 -11.354 -18.953  1.00  0.71
ATOM   2549  CA  LEU A 330      22.865 -10.401 -19.912  1.00  0.71
ATOM   2550  C   LEU A 330      22.026  -9.328 -19.235  1.00  0.71
ATOM   2551  O   LEU A 330      22.474  -8.192 -19.282  1.00  0.71
ATOM   2552  CB  LEU A 330      22.357 -11.095 -21.206  1.00  0.71
ATOM   2553  CG  LEU A 330      20.984 -11.739 -21.252  1.00  0.71
ATOM   2554  CD1 LEU A 330      20.054 -10.678 -21.680  1.00  0.71
ATOM   2555  CD2 LEU A 330      20.830 -12.806 -22.300  1.00  0.71
ATOM   2556  N   PHE A 331      20.878  -9.526 -18.536  1.00  0.67
ATOM   2557  CA  PHE A 331      20.223  -8.414 -17.834  1.00  0.67
ATOM   2558  C   PHE A 331      20.576  -8.165 -16.359  1.00  0.67
ATOM   2559  O   PHE A 331      20.738  -9.083 -15.563  1.00  0.67
ATOM   2560  CB  PHE A 331      18.661  -8.459 -17.925  1.00  0.67
ATOM   2561  CG  PHE A 331      18.154  -8.077 -19.282  1.00  0.67
ATOM   2562  CD1 PHE A 331      18.051  -8.999 -20.298  1.00  0.67
ATOM   2563  CD2 PHE A 331      17.887  -6.753 -19.600  1.00  0.67
ATOM   2564  CE1 PHE A 331      17.958  -8.601 -21.640  1.00  0.67
ATOM   2565  CE2 PHE A 331      17.889  -6.326 -20.940  1.00  0.67
ATOM   2566  CZ  PHE A 331      17.901  -7.260 -21.973  1.00  0.67
ATOM   2567  N   LYS A 332      20.634  -6.874 -15.920  1.00  0.64
ATOM   2568  CA  LYS A 332      20.581  -6.520 -14.508  1.00  0.64
ATOM   2569  C   LYS A 332      19.960  -5.191 -14.177  1.00  0.64
ATOM   2570  O   LYS A 332      20.191  -4.185 -14.832  1.00  0.64
ATOM   2571  CB  LYS A 332      21.925  -6.697 -13.790  1.00  0.64
ATOM   2572  CG  LYS A 332      21.939  -6.829 -12.250  1.00  0.64
ATOM   2573  CD  LYS A 332      23.362  -6.943 -11.627  1.00  0.64
ATOM   2574  CE  LYS A 332      24.243  -8.154 -12.028  1.00  0.64
ATOM   2575  NZ  LYS A 332      25.693  -7.918 -11.783  1.00  0.64
ATOM   2576  N   MET A 333      19.177  -5.128 -13.074  1.00  0.67
ATOM   2577  CA  MET A 333      18.576  -3.879 -12.648  1.00  0.67
ATOM   2578  C   MET A 333      19.615  -2.931 -12.061  1.00  0.67
ATOM   2579  O   MET A 333      19.398  -1.733 -11.929  1.00  0.67
ATOM   2580  CB  MET A 333      17.382  -4.099 -11.683  1.00  0.67
ATOM   2581  CG  MET A 333      17.723  -4.483 -10.227  1.00  0.67
ATOM   2582  SD  MET A 333      16.269  -4.525  -9.136  1.00  0.67
ATOM   2583  CE  MET A 333      17.195  -4.486  -7.572  1.00  0.67
ATOM   2584  N   SER A 334      20.804  -3.474 -11.754  1.00  0.68
ATOM   2585  CA  SER A 334      21.960  -2.738 -11.288  1.00  0.68
ATOM   2586  C   SER A 334      23.094  -2.706 -12.298  1.00  0.68
ATOM   2587  O   SER A 334      24.219  -2.397 -11.925  1.00  0.68
ATOM   2588  CB  SER A 334      22.561  -3.363 -10.007  1.00  0.68
ATOM   2589  OG  SER A 334      21.551  -3.599  -9.028  1.00  0.68
ATOM   2590  N   GLU A 335      22.845  -3.021 -13.587  1.00  0.58
ATOM   2591  CA  GLU A 335      23.825  -2.835 -14.660  1.00  0.58
ATOM   2592  C   GLU A 335      23.153  -1.924 -15.698  1.00  0.58
ATOM   2593  O   GLU A 335      21.990  -1.550 -15.558  1.00  0.58
ATOM   2594  CB  GLU A 335      24.276  -4.148 -15.389  1.00  0.58
ATOM   2595  CG  GLU A 335      24.914  -5.310 -14.576  1.00  0.58
ATOM   2596  CD  GLU A 335      26.374  -5.251 -14.163  1.00  0.58
ATOM   2597  OE1 GLU A 335      27.132  -4.409 -14.678  1.00  0.58
ATOM   2598  OE2 GLU A 335      26.721  -6.131 -13.322  1.00  0.58
ATOM   2599  N   ASN A 336      23.852  -1.534 -16.792  1.00  0.61
ATOM   2600  CA  ASN A 336      23.251  -0.772 -17.891  1.00  0.61
ATOM   2601  C   ASN A 336      22.776  -1.687 -19.008  1.00  0.61
ATOM   2602  O   ASN A 336      22.095  -1.281 -19.954  1.00  0.61
ATOM   2603  CB  ASN A 336      24.250   0.254 -18.490  1.00  0.61
ATOM   2604  CG  ASN A 336      25.441  -0.410 -19.189  1.00  0.61
ATOM   2605  OD1 ASN A 336      25.794  -1.567 -18.964  1.00  0.61
ATOM   2606  ND2 ASN A 336      26.057   0.335 -20.129  1.00  0.61
ATOM   2607  N   VAL A 337      23.159  -2.962 -18.865  1.00  0.64
ATOM   2608  CA  VAL A 337      22.638  -4.073 -19.596  1.00  0.64
ATOM   2609  C   VAL A 337      23.029  -4.108 -21.066  1.00  0.64
ATOM   2610  O   VAL A 337      22.236  -4.292 -21.982  1.00  0.64
ATOM   2611  CB  VAL A 337      21.174  -4.226 -19.289  1.00  0.64
ATOM   2612  CG1 VAL A 337      20.739  -5.546 -19.849  1.00  0.64
ATOM   2613  CG2 VAL A 337      20.965  -4.218 -17.764  1.00  0.64
ATOM   2614  N   SER A 338      24.323  -3.934 -21.361  1.00  0.65
ATOM   2615  CA  SER A 338      24.797  -4.075 -22.732  1.00  0.65
ATOM   2616  C   SER A 338      24.965  -5.548 -23.080  1.00  0.65
ATOM   2617  O   SER A 338      25.721  -6.264 -22.432  1.00  0.65
ATOM   2618  CB  SER A 338      26.118  -3.307 -22.942  1.00  0.65
ATOM   2619  OG  SER A 338      26.469  -3.239 -24.320  1.00  0.65
ATOM   2620  N   ILE A 339      24.226  -6.062 -24.085  1.00  0.68
ATOM   2621  CA  ILE A 339      24.144  -7.496 -24.342  1.00  0.68
ATOM   2622  C   ILE A 339      24.591  -7.775 -25.773  1.00  0.68
ATOM   2623  O   ILE A 339      24.354  -6.995 -26.692  1.00  0.68
ATOM   2624  CB  ILE A 339      22.787  -8.168 -24.040  1.00  0.68
ATOM   2625  CG1 ILE A 339      21.696  -7.853 -25.079  1.00  0.68
ATOM   2626  CG2 ILE A 339      22.307  -7.828 -22.613  1.00  0.68
ATOM   2627  CD1 ILE A 339      20.485  -8.789 -25.039  1.00  0.68
ATOM   2628  N   GLY A 340      25.278  -8.909 -26.015  1.00  0.83
ATOM   2629  CA  GLY A 340      25.668  -9.322 -27.364  1.00  0.83
ATOM   2630  C   GLY A 340      24.577 -10.035 -28.120  1.00  0.83
ATOM   2631  O   GLY A 340      23.536 -10.386 -27.569  1.00  0.83
ATOM   2632  N   ASP A 341      24.835 -10.353 -29.401  1.00  0.76
ATOM   2633  CA  ASP A 341      23.943 -11.095 -30.273  1.00  0.76
ATOM   2634  C   ASP A 341      23.606 -12.484 -29.726  1.00  0.76
ATOM   2635  O   ASP A 341      22.452 -12.893 -29.659  1.00  0.76
ATOM   2636  CB  ASP A 341      24.625 -11.256 -31.657  1.00  0.76
ATOM   2637  CG  ASP A 341      24.960  -9.923 -32.315  1.00  0.76
ATOM   2638  OD1 ASP A 341      24.560  -8.857 -31.788  1.00  0.76
ATOM   2639  OD2 ASP A 341      25.685  -9.968 -33.336  1.00  0.76
ATOM   2640  N   GLU A 342      24.614 -13.226 -29.233  1.00  0.76
ATOM   2641  CA  GLU A 342      24.443 -14.517 -28.584  1.00  0.76
ATOM   2642  C   GLU A 342      23.623 -14.483 -27.309  1.00  0.76
ATOM   2643  O   GLU A 342      22.883 -15.401 -26.967  1.00  0.76
ATOM   2644  CB  GLU A 342      25.803 -15.119 -28.220  1.00  0.76
ATOM   2645  CG  GLU A 342      26.651 -15.470 -29.455  1.00  0.76
ATOM   2646  CD  GLU A 342      27.940 -16.173 -29.045  1.00  0.76
ATOM   2647  OE1 GLU A 342      28.149 -16.372 -27.818  1.00  0.76
ATOM   2648  OE2 GLU A 342      28.710 -16.524 -29.971  1.00  0.76
ATOM   2649  N   TYR A 343      23.737 -13.398 -26.533  1.00  0.75
ATOM   2650  CA  TYR A 343      22.858 -13.167 -25.410  1.00  0.75
ATOM   2651  C   TYR A 343      21.415 -12.928 -25.865  1.00  0.75
ATOM   2652  O   TYR A 343      20.483 -13.538 -25.344  1.00  0.75
ATOM   2653  CB  TYR A 343      23.430 -12.013 -24.551  1.00  0.75
ATOM   2654  CG  TYR A 343      24.635 -12.475 -23.763  1.00  0.75
ATOM   2655  CD1 TYR A 343      25.837 -11.757 -23.838  1.00  0.75
ATOM   2656  CD2 TYR A 343      24.582 -13.603 -22.918  1.00  0.75
ATOM   2657  CE1 TYR A 343      26.967 -12.165 -23.119  1.00  0.75
ATOM   2658  CE2 TYR A 343      25.708 -14.005 -22.184  1.00  0.75
ATOM   2659  CZ  TYR A 343      26.901 -13.285 -22.287  1.00  0.75
ATOM   2660  OH  TYR A 343      28.036 -13.678 -21.553  1.00  0.75
ATOM   2661  N   PHE A 344      21.200 -12.119 -26.924  1.00  0.77
ATOM   2662  CA  PHE A 344      19.901 -11.914 -27.556  1.00  0.77
ATOM   2663  C   PHE A 344      19.255 -13.227 -28.023  1.00  0.77
ATOM   2664  O   PHE A 344      18.090 -13.493 -27.736  1.00  0.77
ATOM   2665  CB  PHE A 344      20.061 -10.873 -28.711  1.00  0.77
ATOM   2666  CG  PHE A 344      18.780 -10.538 -29.422  1.00  0.77
ATOM   2667  CD1 PHE A 344      17.933  -9.541 -28.928  1.00  0.77
ATOM   2668  CD2 PHE A 344      18.426 -11.201 -30.610  1.00  0.77
ATOM   2669  CE1 PHE A 344      16.740  -9.241 -29.596  1.00  0.77
ATOM   2670  CE2 PHE A 344      17.225 -10.895 -31.264  1.00  0.77
ATOM   2671  CZ  PHE A 344      16.376  -9.917 -30.756  1.00  0.77
ATOM   2672  N   THR A 345      20.009 -14.128 -28.680  1.00  0.82
ATOM   2673  CA  THR A 345      19.522 -15.453 -29.080  1.00  0.82
ATOM   2674  C   THR A 345      19.131 -16.364 -27.926  1.00  0.82
ATOM   2675  O   THR A 345      18.093 -17.024 -27.971  1.00  0.82
ATOM   2676  CB  THR A 345      20.467 -16.210 -30.006  1.00  0.82
ATOM   2677  OG1 THR A 345      21.718 -16.481 -29.400  1.00  0.82
ATOM   2678  CG2 THR A 345      20.742 -15.358 -31.249  1.00  0.82
ATOM   2679  N   LYS A 346      19.914 -16.398 -26.828  1.00  0.80
ATOM   2680  CA  LYS A 346      19.541 -17.108 -25.613  1.00  0.80
ATOM   2681  C   LYS A 346      18.247 -16.592 -24.990  1.00  0.80
ATOM   2682  O   LYS A 346      17.374 -17.365 -24.606  1.00  0.80
ATOM   2683  CB  LYS A 346      20.676 -17.022 -24.564  1.00  0.80
ATOM   2684  CG  LYS A 346      21.921 -17.831 -24.960  1.00  0.80
ATOM   2685  CD  LYS A 346      23.085 -17.697 -23.964  1.00  0.80
ATOM   2686  CE  LYS A 346      24.330 -18.448 -24.448  1.00  0.80
ATOM   2687  NZ  LYS A 346      25.432 -18.312 -23.470  1.00  0.80
ATOM   2688  N   ALA A 347      18.062 -15.264 -24.940  1.00  0.85
ATOM   2689  CA  ALA A 347      16.851 -14.620 -24.486  1.00  0.85
ATOM   2690  C   ALA A 347      15.602 -14.939 -25.287  1.00  0.85
ATOM   2691  O   ALA A 347      14.500 -15.102 -24.759  1.00  0.85
ATOM   2692  CB  ALA A 347      17.074 -13.109 -24.494  1.00  0.85
ATOM   2693  N   VAL A 348      15.757 -15.074 -26.612  1.00  0.84
ATOM   2694  CA  VAL A 348      14.713 -15.579 -27.483  1.00  0.84
ATOM   2695  C   VAL A 348      14.313 -17.006 -27.107  1.00  0.84
ATOM   2696  O   VAL A 348      13.127 -17.323 -27.106  1.00  0.84
ATOM   2697  CB  VAL A 348      15.084 -15.444 -28.958  1.00  0.84
ATOM   2698  CG1 VAL A 348      14.007 -16.059 -29.868  1.00  0.84
ATOM   2699  CG2 VAL A 348      15.217 -13.954 -29.324  1.00  0.84
ATOM   2700  N   ASN A 349      15.260 -17.889 -26.708  1.00  0.78
ATOM   2701  CA  ASN A 349      14.931 -19.206 -26.167  1.00  0.78
ATOM   2702  C   ASN A 349      14.079 -19.132 -24.895  1.00  0.78
ATOM   2703  O   ASN A 349      13.031 -19.763 -24.815  1.00  0.78
ATOM   2704  CB  ASN A 349      16.232 -20.034 -25.941  1.00  0.78
ATOM   2705  CG  ASN A 349      15.988 -21.521 -25.697  1.00  0.78
ATOM   2706  OD1 ASN A 349      14.980 -22.120 -26.065  1.00  0.78
ATOM   2707  ND2 ASN A 349      16.979 -22.186 -25.069  1.00  0.78
ATOM   2708  N   GLU A 350      14.459 -18.274 -23.932  1.00  0.72
ATOM   2709  CA  GLU A 350      13.732 -18.017 -22.696  1.00  0.72
ATOM   2710  C   GLU A 350      12.294 -17.535 -22.856  1.00  0.72
ATOM   2711  O   GLU A 350      11.371 -17.951 -22.152  1.00  0.72
ATOM   2712  CB  GLU A 350      14.504 -16.951 -21.874  1.00  0.72
ATOM   2713  CG  GLU A 350      15.900 -17.428 -21.406  1.00  0.72
ATOM   2714  CD  GLU A 350      15.855 -18.705 -20.573  1.00  0.72
ATOM   2715  OE1 GLU A 350      14.790 -18.999 -19.970  1.00  0.72
ATOM   2716  OE2 GLU A 350      16.906 -19.394 -20.544  1.00  0.72
ATOM   2717  N   LEU A 351      12.045 -16.618 -23.804  1.00  0.74
ATOM   2718  CA  LEU A 351      10.729 -16.036 -23.981  1.00  0.74
ATOM   2719  C   LEU A 351       9.878 -16.751 -25.017  1.00  0.74
ATOM   2720  O   LEU A 351       8.653 -16.606 -25.033  1.00  0.74
ATOM   2721  CB  LEU A 351      10.915 -14.553 -24.369  1.00  0.74
ATOM   2722  CG  LEU A 351      11.582 -13.707 -23.261  1.00  0.74
ATOM   2723  CD1 LEU A 351      11.799 -12.261 -23.719  1.00  0.74
ATOM   2724  CD2 LEU A 351      10.747 -13.712 -21.977  1.00  0.74
ATOM   2725  N   ASN A 352      10.491 -17.604 -25.857  1.00  0.79
ATOM   2726  CA  ASN A 352       9.807 -18.329 -26.913  1.00  0.79
ATOM   2727  C   ASN A 352      10.195 -19.813 -26.885  1.00  0.79
ATOM   2728  O   ASN A 352      10.841 -20.276 -27.831  1.00  0.79
ATOM   2729  CB  ASN A 352      10.165 -17.711 -28.294  1.00  0.79
ATOM   2730  CG  ASN A 352       9.620 -16.293 -28.426  1.00  0.79
ATOM   2731  OD1 ASN A 352       8.458 -16.100 -28.782  1.00  0.79
ATOM   2732  ND2 ASN A 352      10.478 -15.280 -28.169  1.00  0.79
ATOM   2733  N   PRO A 353       9.849 -20.617 -25.859  1.00  0.72
ATOM   2734  CA  PRO A 353      10.537 -21.878 -25.571  1.00  0.72
ATOM   2735  C   PRO A 353      10.328 -22.947 -26.611  1.00  0.72
ATOM   2736  O   PRO A 353      11.187 -23.799 -26.805  1.00  0.72
ATOM   2737  CB  PRO A 353       9.960 -22.345 -24.223  1.00  0.72
ATOM   2738  CG  PRO A 353       9.449 -21.069 -23.561  1.00  0.72
ATOM   2739  CD  PRO A 353       8.965 -20.242 -24.744  1.00  0.72
ATOM   2740  N   TYR A 354       9.151 -22.930 -27.249  1.00  0.61
ATOM   2741  CA  TYR A 354       8.702 -23.965 -28.153  1.00  0.61
ATOM   2742  C   TYR A 354       8.811 -23.543 -29.606  1.00  0.61
ATOM   2743  O   TYR A 354       8.387 -24.258 -30.509  1.00  0.61
ATOM   2744  CB  TYR A 354       7.211 -24.281 -27.854  1.00  0.61
ATOM   2745  CG  TYR A 354       7.054 -24.879 -26.479  1.00  0.61
ATOM   2746  CD1 TYR A 354       6.282 -24.263 -25.475  1.00  0.61
ATOM   2747  CD2 TYR A 354       7.686 -26.097 -26.191  1.00  0.61
ATOM   2748  CE1 TYR A 354       6.172 -24.849 -24.199  1.00  0.61
ATOM   2749  CE2 TYR A 354       7.570 -26.684 -24.927  1.00  0.61
ATOM   2750  CZ  TYR A 354       6.813 -26.068 -23.933  1.00  0.61
ATOM   2751  OH  TYR A 354       6.666 -26.762 -22.713  1.00  0.61
ATOM   2752  N   VAL A 355       9.388 -22.360 -29.878  1.00  0.75
ATOM   2753  CA  VAL A 355       9.495 -21.842 -31.231  1.00  0.75
ATOM   2754  C   VAL A 355      10.728 -22.387 -31.919  1.00  0.75
ATOM   2755  O   VAL A 355      11.828 -22.338 -31.379  1.00  0.75
ATOM   2756  CB  VAL A 355       9.517 -20.317 -31.257  1.00  0.75
ATOM   2757  CG1 VAL A 355       9.680 -19.764 -32.688  1.00  0.75
ATOM   2758  CG2 VAL A 355       8.195 -19.800 -30.662  1.00  0.75
ATOM   2759  N   ASN A 356      10.556 -22.911 -33.151  1.00  0.75
ATOM   2760  CA  ASN A 356      11.615 -23.419 -34.001  1.00  0.75
ATOM   2761  C   ASN A 356      12.744 -22.421 -34.260  1.00  0.75
ATOM   2762  O   ASN A 356      12.517 -21.216 -34.331  1.00  0.75
ATOM   2763  CB  ASN A 356      10.964 -23.821 -35.356  1.00  0.75
ATOM   2764  CG  ASN A 356      11.900 -24.630 -36.245  1.00  0.75
ATOM   2765  OD1 ASN A 356      12.627 -24.093 -37.083  1.00  0.75
ATOM   2766  ND2 ASN A 356      11.904 -25.965 -36.039  1.00  0.75
ATOM   2767  N   GLU A 357      13.983 -22.897 -34.469  1.00  0.69
ATOM   2768  CA  GLU A 357      15.130 -22.096 -34.870  1.00  0.69
ATOM   2769  C   GLU A 357      14.890 -21.140 -36.027  1.00  0.69
ATOM   2770  O   GLU A 357      15.248 -19.969 -35.949  1.00  0.69
ATOM   2771  CB  GLU A 357      16.308 -23.037 -35.227  1.00  0.69
ATOM   2772  CG  GLU A 357      17.196 -23.383 -34.005  1.00  0.69
ATOM   2773  CD  GLU A 357      16.356 -23.683 -32.764  1.00  0.69
ATOM   2774  OE1 GLU A 357      15.605 -24.689 -32.830  1.00  0.69
ATOM   2775  OE2 GLU A 357      16.378 -22.875 -31.790  1.00  0.69
ATOM   2776  N   VAL A 358      14.215 -21.568 -37.113  1.00  0.74
ATOM   2777  CA  VAL A 358      13.798 -20.666 -38.186  1.00  0.74
ATOM   2778  C   VAL A 358      12.846 -19.575 -37.714  1.00  0.74
ATOM   2779  O   VAL A 358      12.975 -18.413 -38.101  1.00  0.74
ATOM   2780  CB  VAL A 358      13.197 -21.420 -39.364  1.00  0.74
ATOM   2781  CG1 VAL A 358      12.728 -20.454 -40.475  1.00  0.74
ATOM   2782  CG2 VAL A 358      14.277 -22.369 -39.914  1.00  0.74
ATOM   2783  N   GLY A 359      11.902 -19.906 -36.810  1.00  0.82
ATOM   2784  CA  GLY A 359      10.981 -18.937 -36.227  1.00  0.82
ATOM   2785  C   GLY A 359      11.666 -17.887 -35.397  1.00  0.82
ATOM   2786  O   GLY A 359      11.413 -16.695 -35.535  1.00  0.82
ATOM   2787  N   ARG A 360      12.620 -18.306 -34.550  1.00  0.71
ATOM   2788  CA  ARG A 360      13.502 -17.415 -33.824  1.00  0.71
ATOM   2789  C   ARG A 360      14.401 -16.566 -34.713  1.00  0.71
ATOM   2790  O   ARG A 360      14.510 -15.361 -34.508  1.00  0.71
ATOM   2791  CB  ARG A 360      14.384 -18.241 -32.870  1.00  0.71
ATOM   2792  CG  ARG A 360      13.565 -19.002 -31.814  1.00  0.71
ATOM   2793  CD  ARG A 360      14.463 -19.793 -30.871  1.00  0.71
ATOM   2794  NE  ARG A 360      13.580 -20.379 -29.830  1.00  0.71
ATOM   2795  CZ  ARG A 360      14.001 -21.312 -28.982  1.00  0.71
ATOM   2796  NH1 ARG A 360      13.172 -21.721 -28.033  1.00  0.71
ATOM   2797  NH2 ARG A 360      15.215 -21.834 -29.062  1.00  0.71
ATOM   2798  N   ASN A 361      15.020 -17.155 -35.759  1.00  0.78
ATOM   2799  CA  ASN A 361      15.838 -16.455 -36.743  1.00  0.78
ATOM   2800  C   ASN A 361      15.079 -15.360 -37.477  1.00  0.78
ATOM   2801  O   ASN A 361      15.599 -14.271 -37.708  1.00  0.78
ATOM   2802  CB  ASN A 361      16.428 -17.441 -37.783  1.00  0.78
ATOM   2803  CG  ASN A 361      17.490 -18.325 -37.138  1.00  0.78
ATOM   2804  OD1 ASN A 361      18.156 -17.949 -36.173  1.00  0.78
ATOM   2805  ND2 ASN A 361      17.695 -19.534 -37.710  1.00  0.78
ATOM   2806  N   ALA A 362      13.807 -15.598 -37.834  1.00  0.83
ATOM   2807  CA  ALA A 362      12.943 -14.562 -38.356  1.00  0.83
ATOM   2808  C   ALA A 362      12.622 -13.429 -37.369  1.00  0.83
ATOM   2809  O   ALA A 362      12.654 -12.261 -37.754  1.00  0.83
ATOM   2810  CB  ALA A 362      11.686 -15.199 -38.968  1.00  0.83
ATOM   2811  N   ILE A 363      12.378 -13.718 -36.061  1.00  0.79
ATOM   2812  CA  ILE A 363      12.264 -12.679 -35.024  1.00  0.79
ATOM   2813  C   ILE A 363      13.556 -11.875 -34.912  1.00  0.79
ATOM   2814  O   ILE A 363      13.536 -10.648 -34.830  1.00  0.79
ATOM   2815  CB  ILE A 363      11.942 -13.210 -33.615  1.00  0.79
ATOM   2816  CG1 ILE A 363      10.662 -14.072 -33.556  1.00  0.79
ATOM   2817  CG2 ILE A 363      11.780 -12.027 -32.631  1.00  0.79
ATOM   2818  CD1 ILE A 363      10.518 -14.853 -32.240  1.00  0.79
ATOM   2819  N   ILE A 364      14.726 -12.555 -34.952  1.00  0.77
ATOM   2820  CA  ILE A 364      16.033 -11.910 -34.994  1.00  0.77
ATOM   2821  C   ILE A 364      16.155 -10.982 -36.191  1.00  0.77
ATOM   2822  O   ILE A 364      16.452  -9.811 -36.014  1.00  0.77
ATOM   2823  CB  ILE A 364      17.182 -12.934 -34.981  1.00  0.77
ATOM   2824  CG1 ILE A 364      17.222 -13.733 -33.654  1.00  0.77
ATOM   2825  CG2 ILE A 364      18.547 -12.258 -35.252  1.00  0.77
ATOM   2826  CD1 ILE A 364      18.012 -15.041 -33.743  1.00  0.77
ATOM   2827  N   PHE A 365      15.838 -11.427 -37.422  1.00  0.74
ATOM   2828  CA  PHE A 365      15.923 -10.601 -38.617  1.00  0.74
ATOM   2829  C   PHE A 365      15.058  -9.338 -38.580  1.00  0.74
ATOM   2830  O   PHE A 365      15.540  -8.243 -38.865  1.00  0.74
ATOM   2831  CB  PHE A 365      15.550 -11.496 -39.828  1.00  0.74
ATOM   2832  CG  PHE A 365      15.706 -10.787 -41.143  1.00  0.74
ATOM   2833  CD1 PHE A 365      16.972 -10.623 -41.726  1.00  0.74
ATOM   2834  CD2 PHE A 365      14.583 -10.240 -41.782  1.00  0.74
ATOM   2835  CE1 PHE A 365      17.115  -9.909 -42.923  1.00  0.74
ATOM   2836  CE2 PHE A 365      14.721  -9.524 -42.976  1.00  0.74
ATOM   2837  CZ  PHE A 365      15.989  -9.354 -43.545  1.00  0.74
ATOM   2838  N   GLU A 366      13.782  -9.454 -38.169  1.00  0.75
ATOM   2839  CA  GLU A 366      12.855  -8.334 -38.105  1.00  0.75
ATOM   2840  C   GLU A 366      13.279  -7.230 -37.136  1.00  0.75
ATOM   2841  O   GLU A 366      13.082  -6.038 -37.359  1.00  0.75
ATOM   2842  CB  GLU A 366      11.441  -8.863 -37.769  1.00  0.75
ATOM   2843  CG  GLU A 366      10.296  -7.825 -37.917  1.00  0.75
ATOM   2844  CD  GLU A 366      10.191  -7.216 -39.319  1.00  0.75
ATOM   2845  OE1 GLU A 366      10.403  -7.972 -40.303  1.00  0.75
ATOM   2846  OE2 GLU A 366       9.892  -5.994 -39.428  1.00  0.75
ATOM   2847  N   TYR A 367      13.927  -7.604 -36.018  1.00  0.78
ATOM   2848  CA  TYR A 367      14.292  -6.662 -34.977  1.00  0.78
ATOM   2849  C   TYR A 367      15.733  -6.154 -35.049  1.00  0.78
ATOM   2850  O   TYR A 367      16.164  -5.430 -34.154  1.00  0.78
ATOM   2851  CB  TYR A 367      14.010  -7.305 -33.589  1.00  0.78
ATOM   2852  CG  TYR A 367      12.560  -7.120 -33.233  1.00  0.78
ATOM   2853  CD1 TYR A 367      11.560  -7.981 -33.721  1.00  0.78
ATOM   2854  CD2 TYR A 367      12.184  -6.028 -32.435  1.00  0.78
ATOM   2855  CE1 TYR A 367      10.207  -7.726 -33.451  1.00  0.78
ATOM   2856  CE2 TYR A 367      10.835  -5.785 -32.160  1.00  0.78
ATOM   2857  CZ  TYR A 367       9.854  -6.625 -32.666  1.00  0.78
ATOM   2858  OH  TYR A 367       8.510  -6.351 -32.383  1.00  0.78
ATOM   2859  N   ILE A 368      16.512  -6.471 -36.112  1.00  0.70
ATOM   2860  CA  ILE A 368      17.908  -6.029 -36.230  1.00  0.70
ATOM   2861  C   ILE A 368      18.203  -5.102 -37.411  1.00  0.70
ATOM   2862  O   ILE A 368      19.362  -4.872 -37.755  1.00  0.70
ATOM   2863  CB  ILE A 368      18.916  -7.181 -36.230  1.00  0.70
ATOM   2864  CG1 ILE A 368      18.773  -8.082 -37.481  1.00  0.70
ATOM   2865  CG2 ILE A 368      18.777  -7.951 -34.896  1.00  0.70
ATOM   2866  CD1 ILE A 368      19.852  -9.165 -37.603  1.00  0.70
ATOM   2867  N   ASP A 369      17.180  -4.494 -38.053  1.00  0.68
ATOM   2868  CA  ASP A 369      17.355  -3.424 -39.040  1.00  0.68
ATOM   2869  C   ASP A 369      17.742  -2.113 -38.322  1.00  0.68
ATOM   2870  O   ASP A 369      16.940  -1.213 -38.077  1.00  0.68
ATOM   2871  CB  ASP A 369      16.061  -3.314 -39.916  1.00  0.68
ATOM   2872  CG  ASP A 369      16.194  -2.581 -41.250  1.00  0.68
ATOM   2873  OD1 ASP A 369      17.338  -2.265 -41.650  1.00  0.68
ATOM   2874  OD2 ASP A 369      15.120  -2.371 -41.901  1.00  0.68
ATOM   2875  N   TRP A 370      19.011  -2.042 -37.861  1.00  0.54
ATOM   2876  CA  TRP A 370      19.527  -1.004 -36.996  1.00  0.54
ATOM   2877  C   TRP A 370      19.665   0.369 -37.630  1.00  0.54
ATOM   2878  O   TRP A 370      20.386   0.555 -38.605  1.00  0.54
ATOM   2879  CB  TRP A 370      20.947  -1.342 -36.447  1.00  0.54
ATOM   2880  CG  TRP A 370      21.216  -2.730 -35.895  1.00  0.54
ATOM   2881  CD1 TRP A 370      22.298  -3.528 -36.161  1.00  0.54
ATOM   2882  CD2 TRP A 370      20.482  -3.383 -34.844  1.00  0.54
ATOM   2883  NE1 TRP A 370      22.310  -4.615 -35.317  1.00  0.54
ATOM   2884  CE2 TRP A 370      21.214  -4.541 -34.494  1.00  0.54
ATOM   2885  CE3 TRP A 370      19.300  -3.059 -34.186  1.00  0.54
ATOM   2886  CZ2 TRP A 370      20.789  -5.368 -33.469  1.00  0.54
ATOM   2887  CZ3 TRP A 370      18.866  -3.902 -33.157  1.00  0.54
ATOM   2888  CH2 TRP A 370      19.610  -5.033 -32.789  1.00  0.54
ATOM   2889  N   SER A 371      19.081   1.412 -36.998  1.00  0.58
ATOM   2890  CA  SER A 371      19.334   2.801 -37.370  1.00  0.58
ATOM   2891  C   SER A 371      20.807   3.179 -37.275  1.00  0.58
ATOM   2892  O   SER A 371      21.345   3.877 -38.133  1.00  0.58
ATOM   2893  CB  SER A 371      18.550   3.818 -36.485  1.00  0.58
ATOM   2894  OG  SER A 371      17.146   3.594 -36.586  1.00  0.58
ATOM   2895  N   ARG A 372      21.507   2.740 -36.210  1.00  0.46
ATOM   2896  CA  ARG A 372      22.911   3.044 -36.001  1.00  0.46
ATOM   2897  C   ARG A 372      23.610   1.881 -35.301  1.00  0.46
ATOM   2898  O   ARG A 372      23.240   1.607 -34.163  1.00  0.46
ATOM   2899  CB  ARG A 372      23.055   4.296 -35.080  1.00  0.46
ATOM   2900  CG  ARG A 372      22.585   5.640 -35.681  1.00  0.46
ATOM   2901  CD  ARG A 372      23.402   6.087 -36.899  1.00  0.46
ATOM   2902  NE  ARG A 372      22.820   7.386 -37.375  1.00  0.46
ATOM   2903  CZ  ARG A 372      21.864   7.505 -38.307  1.00  0.46
ATOM   2904  NH1 ARG A 372      21.460   8.725 -38.657  1.00  0.46
ATOM   2905  NH2 ARG A 372      21.287   6.462 -38.892  1.00  0.46
ATOM   2906  N   PRO A 373      24.601   1.207 -35.882  1.00  0.48
ATOM   2907  CA  PRO A 373      25.489   0.311 -35.137  1.00  0.48
ATOM   2908  C   PRO A 373      26.880   0.938 -35.063  1.00  0.48
ATOM   2909  O   PRO A 373      27.129   1.939 -35.724  1.00  0.48
ATOM   2910  CB  PRO A 373      25.492  -0.961 -35.997  1.00  0.48
ATOM   2911  CG  PRO A 373      25.389  -0.430 -37.426  1.00  0.48
ATOM   2912  CD  PRO A 373      24.467   0.784 -37.282  1.00  0.48
ATOM   2913  N   ARG A 374      27.846   0.438 -34.255  1.00  0.43
ATOM   2914  CA  ARG A 374      27.769  -0.697 -33.342  1.00  0.43
ATOM   2915  C   ARG A 374      26.896  -0.426 -32.131  1.00  0.43
ATOM   2916  O   ARG A 374      26.363  -1.369 -31.560  1.00  0.43
ATOM   2917  CB  ARG A 374      29.163  -1.113 -32.785  1.00  0.43
ATOM   2918  CG  ARG A 374      30.161  -1.714 -33.801  1.00  0.43
ATOM   2919  CD  ARG A 374      31.462  -2.206 -33.139  1.00  0.43
ATOM   2920  NE  ARG A 374      32.342  -2.751 -34.225  1.00  0.43
ATOM   2921  CZ  ARG A 374      33.626  -3.103 -34.059  1.00  0.43
ATOM   2922  NH1 ARG A 374      34.319  -3.550 -35.104  1.00  0.43
ATOM   2923  NH2 ARG A 374      34.230  -3.017 -32.878  1.00  0.43
ATOM   2924  N   SER A 375      26.739   0.862 -31.748  1.00  0.52
ATOM   2925  CA  SER A 375      25.881   1.405 -30.694  1.00  0.52
ATOM   2926  C   SER A 375      25.407   0.455 -29.598  1.00  0.52
ATOM   2927  O   SER A 375      24.338  -0.124 -29.757  1.00  0.52
ATOM   2928  CB  SER A 375      24.617   2.021 -31.313  1.00  0.52
ATOM   2929  OG  SER A 375      24.961   3.121 -32.151  1.00  0.52
ATOM   2930  N   PRO A 376      26.120   0.242 -28.496  1.00  0.58
ATOM   2931  CA  PRO A 376      26.084  -0.989 -27.693  1.00  0.58
ATOM   2932  C   PRO A 376      24.741  -1.475 -27.167  1.00  0.58
ATOM   2933  O   PRO A 376      24.610  -2.635 -26.792  1.00  0.58
ATOM   2934  CB  PRO A 376      27.090  -0.707 -26.554  1.00  0.58
ATOM   2935  CG  PRO A 376      27.375   0.797 -26.614  1.00  0.58
ATOM   2936  CD  PRO A 376      27.230   1.095 -28.094  1.00  0.58
ATOM   2937  N   ILE A 377      23.723  -0.615 -27.100  1.00  0.61
ATOM   2938  CA  ILE A 377      22.457  -0.933 -26.493  1.00  0.61
ATOM   2939  C   ILE A 377      21.449  -1.534 -27.462  1.00  0.61
ATOM   2940  O   ILE A 377      20.379  -1.964 -27.048  1.00  0.61
ATOM   2941  CB  ILE A 377      21.891   0.312 -25.828  1.00  0.61
ATOM   2942  CG1 ILE A 377      21.646   1.489 -26.806  1.00  0.61
ATOM   2943  CG2 ILE A 377      22.876   0.710 -24.705  1.00  0.61
ATOM   2944  CD1 ILE A 377      20.885   2.663 -26.171  1.00  0.61
ATOM   2945  N   LEU A 378      21.784  -1.673 -28.765  1.00  0.65
ATOM   2946  CA  LEU A 378      20.886  -2.190 -29.796  1.00  0.65
ATOM   2947  C   LEU A 378      20.230  -3.530 -29.497  1.00  0.65
ATOM   2948  O   LEU A 378      19.020  -3.669 -29.596  1.00  0.65
ATOM   2949  CB  LEU A 378      21.662  -2.414 -31.116  1.00  0.65
ATOM   2950  CG  LEU A 378      22.090  -1.156 -31.883  1.00  0.65
ATOM   2951  CD1 LEU A 378      23.046  -1.584 -33.000  1.00  0.65
ATOM   2952  CD2 LEU A 378      20.914  -0.347 -32.448  1.00  0.65
ATOM   2953  N   ASN A 379      20.997  -4.558 -29.093  1.00  0.73
ATOM   2954  CA  ASN A 379      20.443  -5.852 -28.732  1.00  0.73
ATOM   2955  C   ASN A 379      19.633  -5.835 -27.457  1.00  0.73
ATOM   2956  O   ASN A 379      18.649  -6.561 -27.321  1.00  0.73
ATOM   2957  CB  ASN A 379      21.563  -6.885 -28.570  1.00  0.73
ATOM   2958  CG  ASN A 379      22.107  -7.201 -29.947  1.00  0.73
ATOM   2959  OD1 ASN A 379      21.345  -7.565 -30.843  1.00  0.73
ATOM   2960  ND2 ASN A 379      23.437  -7.072 -30.109  1.00  0.73
ATOM   2961  N   ARG A 380      20.019  -4.991 -26.480  1.00  0.66
ATOM   2962  CA  ARG A 380      19.257  -4.835 -25.260  1.00  0.66
ATOM   2963  C   ARG A 380      17.872  -4.312 -25.568  1.00  0.66
ATOM   2964  O   ARG A 380      16.861  -4.922 -25.227  1.00  0.66
ATOM   2965  CB  ARG A 380      19.989  -3.824 -24.353  1.00  0.66
ATOM   2966  CG  ARG A 380      19.286  -3.550 -23.014  1.00  0.66
ATOM   2967  CD  ARG A 380      19.862  -2.351 -22.263  1.00  0.66
ATOM   2968  NE  ARG A 380      19.455  -1.130 -22.974  1.00  0.66
ATOM   2969  CZ  ARG A 380      19.964   0.086 -22.804  1.00  0.66
ATOM   2970  NH1 ARG A 380      20.963   0.302 -21.963  1.00  0.66
ATOM   2971  NH2 ARG A 380      19.430   1.076 -23.513  1.00  0.66
ATOM   2972  N   ASP A 381      17.844  -3.210 -26.321  1.00  0.75
ATOM   2973  CA  ASP A 381      16.667  -2.509 -26.750  1.00  0.75
ATOM   2974  C   ASP A 381      15.863  -3.318 -27.792  1.00  0.75
ATOM   2975  O   ASP A 381      14.645  -3.338 -27.784  1.00  0.75
ATOM   2976  CB  ASP A 381      17.073  -1.073 -27.198  1.00  0.75
ATOM   2977  CG  ASP A 381      17.794  -0.262 -26.136  1.00  0.75
ATOM   2978  OD1 ASP A 381      17.983  -0.768 -25.010  1.00  0.75
ATOM   2979  OD2 ASP A 381      18.172   0.907 -26.382  1.00  0.75
ATOM   2980  N   ALA A 382      16.483  -4.102 -28.696  1.00  0.82
ATOM   2981  CA  ALA A 382      15.750  -5.016 -29.568  1.00  0.82
ATOM   2982  C   ALA A 382      14.930  -6.081 -28.837  1.00  0.82
ATOM   2983  O   ALA A 382      13.822  -6.446 -29.231  1.00  0.82
ATOM   2984  CB  ALA A 382      16.733  -5.745 -30.506  1.00  0.82
ATOM   2985  N   LEU A 383      15.474  -6.646 -27.743  1.00  0.80
ATOM   2986  CA  LEU A 383      14.809  -7.703 -27.005  1.00  0.80
ATOM   2987  C   LEU A 383      13.639  -7.212 -26.201  1.00  0.80
ATOM   2988  O   LEU A 383      12.630  -7.901 -26.048  1.00  0.80
ATOM   2989  CB  LEU A 383      15.802  -8.399 -26.070  1.00  0.80
ATOM   2990  CG  LEU A 383      15.262  -9.654 -25.367  1.00  0.80
ATOM   2991  CD1 LEU A 383      14.975 -10.841 -26.301  1.00  0.80
ATOM   2992  CD2 LEU A 383      16.272 -10.022 -24.298  1.00  0.80
ATOM   2993  N   THR A 384      13.740  -5.977 -25.680  1.00  0.75
ATOM   2994  CA  THR A 384      12.674  -5.348 -24.929  1.00  0.75
ATOM   2995  C   THR A 384      11.445  -5.180 -25.787  1.00  0.75
ATOM   2996  O   THR A 384      10.350  -5.590 -25.408  1.00  0.75
ATOM   2997  CB  THR A 384      13.040  -3.955 -24.422  1.00  0.75
ATOM   2998  OG1 THR A 384      13.391  -3.039 -25.439  1.00  0.75
ATOM   2999  CG2 THR A 384      14.249  -3.942 -23.510  1.00  0.75
ATOM   3000  N   GLU A 385      11.668  -4.652 -27.005  1.00  0.73
ATOM   3001  CA  GLU A 385      10.727  -4.459 -28.070  1.00  0.73
ATOM   3002  C   GLU A 385      10.101  -5.769 -28.527  1.00  0.73
ATOM   3003  O   GLU A 385       8.891  -5.891 -28.656  1.00  0.73
ATOM   3004  CB  GLU A 385      11.427  -3.711 -29.218  1.00  0.73
ATOM   3005  CG  GLU A 385      11.866  -2.261 -28.877  1.00  0.73
ATOM   3006  CD  GLU A 385      12.407  -1.561 -30.114  1.00  0.73
ATOM   3007  OE1 GLU A 385      12.767  -2.258 -31.100  1.00  0.73
ATOM   3008  OE2 GLU A 385      12.184  -0.329 -30.231  1.00  0.73
ATOM   3009  N   MET A 386      10.885  -6.852 -28.687  1.00  0.79
ATOM   3010  CA  MET A 386      10.317  -8.165 -28.968  1.00  0.79
ATOM   3011  C   MET A 386       9.317  -8.633 -27.907  1.00  0.79
ATOM   3012  O   MET A 386       8.195  -9.039 -28.218  1.00  0.79
ATOM   3013  CB  MET A 386      11.465  -9.203 -29.098  1.00  0.79
ATOM   3014  CG  MET A 386      11.049 -10.621 -29.543  1.00  0.79
ATOM   3015  SD  MET A 386      10.295 -11.697 -28.276  1.00  0.79
ATOM   3016  CE  MET A 386      11.779 -11.944 -27.269  1.00  0.79
ATOM   3017  N   MET A 387       9.682  -8.543 -26.609  1.00  0.75
ATOM   3018  CA  MET A 387       8.798  -8.933 -25.529  1.00  0.75
ATOM   3019  C   MET A 387       7.581  -8.032 -25.384  1.00  0.75
ATOM   3020  O   MET A 387       6.454  -8.507 -25.235  1.00  0.75
ATOM   3021  CB  MET A 387       9.585  -9.027 -24.196  1.00  0.75
ATOM   3022  CG  MET A 387       8.838  -9.723 -23.044  1.00  0.75
ATOM   3023  SD  MET A 387       8.323 -11.408 -23.472  1.00  0.75
ATOM   3024  CE  MET A 387       7.639 -11.704 -21.833  1.00  0.75
ATOM   3025  N   SER A 388       7.767  -6.699 -25.470  1.00  0.74
ATOM   3026  CA  SER A 388       6.680  -5.738 -25.353  1.00  0.74
ATOM   3027  C   SER A 388       5.654  -5.847 -26.462  1.00  0.74
ATOM   3028  O   SER A 388       4.452  -5.935 -26.213  1.00  0.74
ATOM   3029  CB  SER A 388       7.186  -4.267 -25.362  1.00  0.74
ATOM   3030  OG  SER A 388       7.939  -3.954 -26.522  1.00  0.74
ATOM   3031  N   ASP A 389       6.119  -5.891 -27.724  1.00  0.73
ATOM   3032  CA  ASP A 389       5.292  -5.953 -28.904  1.00  0.73
ATOM   3033  C   ASP A 389       4.490  -7.232 -28.983  1.00  0.73
ATOM   3034  O   ASP A 389       3.280  -7.209 -29.201  1.00  0.73
ATOM   3035  CB  ASP A 389       6.161  -5.814 -30.176  1.00  0.73
ATOM   3036  CG  ASP A 389       6.796  -4.433 -30.259  1.00  0.73
ATOM   3037  OD1 ASP A 389       6.131  -3.461 -29.825  1.00  0.73
ATOM   3038  OD2 ASP A 389       7.925  -4.329 -30.814  1.00  0.73
ATOM   3039  N   HIS A 390       5.131  -8.392 -28.753  1.00  0.74
ATOM   3040  CA  HIS A 390       4.446  -9.667 -28.777  1.00  0.74
ATOM   3041  C   HIS A 390       3.429  -9.872 -27.668  1.00  0.74
ATOM   3042  O   HIS A 390       2.336 -10.384 -27.906  1.00  0.74
ATOM   3043  CB  HIS A 390       5.456 -10.828 -28.709  1.00  0.74
ATOM   3044  CG  HIS A 390       4.843 -12.180 -28.942  1.00  0.74
ATOM   3045  ND1 HIS A 390       5.561 -13.312 -28.617  1.00  0.74
ATOM   3046  CD2 HIS A 390       3.698 -12.523 -29.586  1.00  0.74
ATOM   3047  CE1 HIS A 390       4.848 -14.320 -29.073  1.00  0.74
ATOM   3048  NE2 HIS A 390       3.707 -13.898 -29.668  1.00  0.74
ATOM   3049  N   GLN A 391       3.764  -9.499 -26.418  1.00  0.69
ATOM   3050  CA  GLN A 391       2.903  -9.806 -25.294  1.00  0.69
ATOM   3051  C   GLN A 391       1.904  -8.710 -24.956  1.00  0.69
ATOM   3052  O   GLN A 391       0.906  -8.982 -24.293  1.00  0.69
ATOM   3053  CB  GLN A 391       3.729 -10.154 -24.034  1.00  0.69
ATOM   3054  CG  GLN A 391       4.755 -11.305 -24.197  1.00  0.69
ATOM   3055  CD  GLN A 391       4.164 -12.622 -24.689  1.00  0.69
ATOM   3056  OE1 GLN A 391       3.296 -13.252 -24.082  1.00  0.69
ATOM   3057  NE2 GLN A 391       4.672 -13.113 -25.835  1.00  0.69
ATOM   3058  N   PHE A 392       2.110  -7.465 -25.430  1.00  0.72
ATOM   3059  CA  PHE A 392       1.256  -6.345 -25.063  1.00  0.72
ATOM   3060  C   PHE A 392       0.877  -5.458 -26.248  1.00  0.72
ATOM   3061  O   PHE A 392      -0.287  -5.448 -26.641  1.00  0.72
ATOM   3062  CB  PHE A 392       1.914  -5.474 -23.966  1.00  0.72
ATOM   3063  CG  PHE A 392       2.190  -6.267 -22.715  1.00  0.72
ATOM   3064  CD1 PHE A 392       1.154  -6.541 -21.810  1.00  0.72
ATOM   3065  CD2 PHE A 392       3.485  -6.728 -22.417  1.00  0.72
ATOM   3066  CE1 PHE A 392       1.411  -7.220 -20.613  1.00  0.72
ATOM   3067  CE2 PHE A 392       3.739  -7.437 -21.237  1.00  0.72
ATOM   3068  CZ  PHE A 392       2.700  -7.676 -20.330  1.00  0.72
ATOM   3069  N   THR A 393       1.817  -4.694 -26.859  1.00  0.74
ATOM   3070  CA  THR A 393       1.508  -3.673 -27.880  1.00  0.74
ATOM   3071  C   THR A 393       0.803  -4.188 -29.117  1.00  0.74
ATOM   3072  O   THR A 393      -0.227  -3.654 -29.512  1.00  0.74
ATOM   3073  CB  THR A 393       2.720  -2.832 -28.302  1.00  0.74
ATOM   3074  OG1 THR A 393       3.229  -2.122 -27.186  1.00  0.74
ATOM   3075  CG2 THR A 393       2.380  -1.777 -29.367  1.00  0.74
ATOM   3076  N   CYS A 394       1.261  -5.271 -29.769  1.00  0.83
ATOM   3077  CA  CYS A 394       0.517  -5.801 -30.913  1.00  0.83
ATOM   3078  C   CYS A 394      -0.869  -6.387 -30.583  1.00  0.83
ATOM   3079  O   CYS A 394      -1.831  -6.017 -31.257  1.00  0.83
ATOM   3080  CB  CYS A 394       1.387  -6.764 -31.763  1.00  0.83
ATOM   3081  SG  CYS A 394       0.692  -7.206 -33.393  1.00  0.83
ATOM   3082  N   PRO A 395      -1.096  -7.216 -29.560  1.00  0.79
ATOM   3083  CA  PRO A 395      -2.437  -7.699 -29.231  1.00  0.79
ATOM   3084  C   PRO A 395      -3.397  -6.637 -28.721  1.00  0.79
ATOM   3085  O   PRO A 395      -4.609  -6.817 -28.853  1.00  0.79
ATOM   3086  CB  PRO A 395      -2.201  -8.819 -28.202  1.00  0.79
ATOM   3087  CG  PRO A 395      -0.768  -8.621 -27.705  1.00  0.79
ATOM   3088  CD  PRO A 395      -0.062  -8.017 -28.904  1.00  0.79
ATOM   3089  N   THR A 396      -2.944  -5.532 -28.104  1.00  0.78
ATOM   3090  CA  THR A 396      -3.832  -4.407 -27.818  1.00  0.78
ATOM   3091  C   THR A 396      -4.292  -3.700 -29.083  1.00  0.78
ATOM   3092  O   THR A 396      -5.478  -3.402 -29.237  1.00  0.78
ATOM   3093  CB  THR A 396      -3.255  -3.385 -26.853  1.00  0.78
ATOM   3094  OG1 THR A 396      -1.997  -2.926 -27.298  1.00  0.78
ATOM   3095  CG2 THR A 396      -3.059  -4.035 -25.477  1.00  0.78
ATOM   3096  N   ILE A 397      -3.377  -3.464 -30.047  1.00  0.78
ATOM   3097  CA  ILE A 397      -3.690  -2.882 -31.348  1.00  0.78
ATOM   3098  C   ILE A 397      -4.663  -3.718 -32.170  1.00  0.78
ATOM   3099  O   ILE A 397      -5.680  -3.210 -32.658  1.00  0.78
ATOM   3100  CB  ILE A 397      -2.412  -2.634 -32.157  1.00  0.78
ATOM   3101  CG1 ILE A 397      -1.558  -1.523 -31.502  1.00  0.78
ATOM   3102  CG2 ILE A 397      -2.727  -2.260 -33.625  1.00  0.78
ATOM   3103  CD1 ILE A 397      -0.151  -1.413 -32.102  1.00  0.78
ATOM   3104  N   ASP A 398      -4.407  -5.034 -32.299  1.00  0.75
ATOM   3105  CA  ASP A 398      -5.265  -5.965 -33.005  1.00  0.75
ATOM   3106  C   ASP A 398      -6.655  -6.105 -32.383  1.00  0.75
ATOM   3107  O   ASP A 398      -7.672  -6.097 -33.080  1.00  0.75
ATOM   3108  CB  ASP A 398      -4.568  -7.341 -33.075  1.00  0.75
ATOM   3109  CG  ASP A 398      -3.458  -7.359 -34.118  1.00  0.75
ATOM   3110  OD1 ASP A 398      -3.411  -6.453 -34.992  1.00  0.75
ATOM   3111  OD2 ASP A 398      -2.680  -8.344 -34.079  1.00  0.75
ATOM   3112  N   PHE A 399      -6.753  -6.171 -31.036  1.00  0.75
ATOM   3113  CA  PHE A 399      -8.028  -6.164 -30.332  1.00  0.75
ATOM   3114  C   PHE A 399      -8.852  -4.904 -30.604  1.00  0.75
ATOM   3115  O   PHE A 399     -10.044  -4.981 -30.898  1.00  0.75
ATOM   3116  CB  PHE A 399      -7.758  -6.343 -28.807  1.00  0.75
ATOM   3117  CG  PHE A 399      -8.955  -6.106 -27.923  1.00  0.75
ATOM   3118  CD1 PHE A 399      -9.862  -7.124 -27.597  1.00  0.75
ATOM   3119  CD2 PHE A 399      -9.196  -4.808 -27.458  1.00  0.75
ATOM   3120  CE1 PHE A 399     -11.002  -6.840 -26.828  1.00  0.75
ATOM   3121  CE2 PHE A 399     -10.340  -4.515 -26.719  1.00  0.75
ATOM   3122  CZ  PHE A 399     -11.242  -5.531 -26.392  1.00  0.75
ATOM   3123  N   ALA A 400      -8.224  -3.710 -30.551  1.00  0.81
ATOM   3124  CA  ALA A 400      -8.884  -2.448 -30.817  1.00  0.81
ATOM   3125  C   ALA A 400      -9.425  -2.370 -32.235  1.00  0.81
ATOM   3126  O   ALA A 400     -10.545  -1.920 -32.465  1.00  0.81
ATOM   3127  CB  ALA A 400      -7.887  -1.302 -30.608  1.00  0.81
ATOM   3128  N   HIS A 401      -8.623  -2.864 -33.203  1.00  0.71
ATOM   3129  CA  HIS A 401      -8.950  -2.973 -34.616  1.00  0.71
ATOM   3130  C   HIS A 401     -10.145  -3.876 -34.889  1.00  0.71
ATOM   3131  O   HIS A 401     -11.056  -3.503 -35.625  1.00  0.71
ATOM   3132  CB  HIS A 401      -7.702  -3.468 -35.399  1.00  0.71
ATOM   3133  CG  HIS A 401      -7.931  -3.724 -36.866  1.00  0.71
ATOM   3134  ND1 HIS A 401      -7.616  -2.790 -37.841  1.00  0.71
ATOM   3135  CD2 HIS A 401      -8.547  -4.792 -37.432  1.00  0.71
ATOM   3136  CE1 HIS A 401      -8.060  -3.311 -38.971  1.00  0.71
ATOM   3137  NE2 HIS A 401      -8.629  -4.520 -38.779  1.00  0.71
ATOM   3138  N   GLY A 402     -10.199  -5.075 -34.266  1.00  0.78
ATOM   3139  CA  GLY A 402     -11.328  -5.991 -34.427  1.00  0.78
ATOM   3140  C   GLY A 402     -12.577  -5.499 -33.755  1.00  0.78
ATOM   3141  O   GLY A 402     -13.680  -5.635 -34.275  1.00  0.78
ATOM   3142  N   LEU A 403     -12.438  -4.876 -32.573  1.00  0.71
ATOM   3143  CA  LEU A 403     -13.562  -4.297 -31.866  1.00  0.71
ATOM   3144  C   LEU A 403     -14.207  -3.102 -32.570  1.00  0.71
ATOM   3145  O   LEU A 403     -15.421  -3.071 -32.758  1.00  0.71
ATOM   3146  CB  LEU A 403     -13.123  -3.946 -30.429  1.00  0.71
ATOM   3147  CG  LEU A 403     -14.269  -3.646 -29.441  1.00  0.71
ATOM   3148  CD1 LEU A 403     -13.880  -4.116 -28.036  1.00  0.71
ATOM   3149  CD2 LEU A 403     -14.651  -2.161 -29.387  1.00  0.71
ATOM   3150  N   THR A 404     -13.416  -2.118 -33.062  1.00  0.69
ATOM   3151  CA  THR A 404     -13.939  -0.908 -33.723  1.00  0.69
ATOM   3152  C   THR A 404     -14.626  -1.197 -35.050  1.00  0.69
ATOM   3153  O   THR A 404     -15.514  -0.482 -35.511  1.00  0.69
ATOM   3154  CB  THR A 404     -12.865   0.168 -33.905  1.00  0.69
ATOM   3155  OG1 THR A 404     -13.403   1.407 -34.339  1.00  0.69
ATOM   3156  CG2 THR A 404     -11.787  -0.242 -34.905  1.00  0.69
ATOM   3157  N   GLY A 405     -14.311  -2.354 -35.668  1.00  0.73
ATOM   3158  CA  GLY A 405     -14.951  -2.778 -36.906  1.00  0.73
ATOM   3159  C   GLY A 405     -16.385  -3.226 -36.725  1.00  0.73
ATOM   3160  O   GLY A 405     -17.096  -3.455 -37.696  1.00  0.73
ATOM   3161  N   GLY A 406     -16.844  -3.327 -35.459  1.00  0.72
ATOM   3162  CA  GLY A 406     -18.220  -3.599 -35.069  1.00  0.72
ATOM   3163  C   GLY A 406     -19.006  -2.402 -34.600  1.00  0.72
ATOM   3164  O   GLY A 406     -20.002  -2.610 -33.913  1.00  0.72
ATOM   3165  N   GLU A 407     -18.556  -1.163 -34.924  1.00  0.60
ATOM   3166  CA  GLU A 407     -19.320   0.093 -34.933  1.00  0.60
ATOM   3167  C   GLU A 407     -19.097   1.024 -33.734  1.00  0.60
ATOM   3168  O   GLU A 407     -19.369   2.223 -33.781  1.00  0.60
ATOM   3169  CB  GLU A 407     -20.836  -0.118 -35.243  1.00  0.60
ATOM   3170  CG  GLU A 407     -21.687   1.157 -35.469  1.00  0.60
ATOM   3171  CD  GLU A 407     -23.150   0.868 -35.810  1.00  0.60
ATOM   3172  OE1 GLU A 407     -23.521  -0.324 -35.965  1.00  0.60
ATOM   3173  OE2 GLU A 407     -23.911   1.865 -35.911  1.00  0.60
ATOM   3174  N   ASN A 408     -18.539   0.546 -32.609  1.00  0.69
ATOM   3175  CA  ASN A 408     -18.352   1.403 -31.440  1.00  0.69
ATOM   3176  C   ASN A 408     -17.095   2.268 -31.420  1.00  0.69
ATOM   3177  O   ASN A 408     -16.061   1.939 -31.992  1.00  0.69
ATOM   3178  CB  ASN A 408     -18.380   0.583 -30.140  1.00  0.69
ATOM   3179  CG  ASN A 408     -19.744  -0.062 -29.981  1.00  0.69
ATOM   3180  OD1 ASN A 408     -19.902  -1.275 -30.110  1.00  0.69
ATOM   3181  ND2 ASN A 408     -20.768   0.766 -29.666  1.00  0.69
ATOM   3182  N   LYS A 409     -17.150   3.428 -30.715  1.00  0.73
ATOM   3183  CA  LYS A 409     -16.008   4.322 -30.609  1.00  0.73
ATOM   3184  C   LYS A 409     -14.891   3.768 -29.735  1.00  0.73
ATOM   3185  O   LYS A 409     -15.066   3.425 -28.565  1.00  0.73
ATOM   3186  CB  LYS A 409     -16.378   5.744 -30.109  1.00  0.73
ATOM   3187  CG  LYS A 409     -17.313   6.520 -31.053  1.00  0.73
ATOM   3188  CD  LYS A 409     -17.662   7.912 -30.494  1.00  0.73
ATOM   3189  CE  LYS A 409     -18.563   8.733 -31.423  1.00  0.73
ATOM   3190  NZ  LYS A 409     -18.857  10.046 -30.803  1.00  0.73
ATOM   3191  N   VAL A 410     -13.689   3.688 -30.319  1.00  0.80
ATOM   3192  CA  VAL A 410     -12.514   3.157 -29.673  1.00  0.80
ATOM   3193  C   VAL A 410     -11.491   4.248 -29.623  1.00  0.80
ATOM   3194  O   VAL A 410     -11.254   4.925 -30.615  1.00  0.80
ATOM   3195  CB  VAL A 410     -11.958   1.980 -30.457  1.00  0.80
ATOM   3196  CG1 VAL A 410     -10.645   1.448 -29.852  1.00  0.80
ATOM   3197  CG2 VAL A 410     -13.038   0.888 -30.489  1.00  0.80
ATOM   3198  N   PHE A 411     -10.854   4.466 -28.467  1.00  0.82
ATOM   3199  CA  PHE A 411      -9.838   5.490 -28.340  1.00  0.82
ATOM   3200  C   PHE A 411      -8.551   4.828 -27.905  1.00  0.82
ATOM   3201  O   PHE A 411      -8.534   4.085 -26.927  1.00  0.82
ATOM   3202  CB  PHE A 411     -10.255   6.548 -27.296  1.00  0.82
ATOM   3203  CG  PHE A 411     -11.489   7.262 -27.767  1.00  0.82
ATOM   3204  CD1 PHE A 411     -12.764   6.800 -27.398  1.00  0.82
ATOM   3205  CD2 PHE A 411     -11.387   8.408 -28.572  1.00  0.82
ATOM   3206  CE1 PHE A 411     -13.916   7.473 -27.821  1.00  0.82
ATOM   3207  CE2 PHE A 411     -12.536   9.092 -28.988  1.00  0.82
ATOM   3208  CZ  PHE A 411     -13.802   8.626 -28.608  1.00  0.82
ATOM   3209  N   MET A 412      -7.434   5.054 -28.629  1.00  0.86
ATOM   3210  CA  MET A 412      -6.172   4.399 -28.311  1.00  0.86
ATOM   3211  C   MET A 412      -5.089   5.387 -27.918  1.00  0.86
ATOM   3212  O   MET A 412      -4.888   6.408 -28.575  1.00  0.86
ATOM   3213  CB  MET A 412      -5.687   3.464 -29.439  1.00  0.86
ATOM   3214  CG  MET A 412      -4.368   2.712 -29.136  1.00  0.86
ATOM   3215  SD  MET A 412      -3.788   1.647 -30.490  1.00  0.86
ATOM   3216  CE  MET A 412      -5.185   0.506 -30.601  1.00  0.86
ATOM   3217  N   TYR A 413      -4.372   5.111 -26.803  1.00  0.87
ATOM   3218  CA  TYR A 413      -3.271   5.933 -26.328  1.00  0.87
ATOM   3219  C   TYR A 413      -1.941   5.207 -26.363  1.00  0.87
ATOM   3220  O   TYR A 413      -1.861   3.983 -26.281  1.00  0.87
ATOM   3221  CB  TYR A 413      -3.460   6.540 -24.898  1.00  0.87
ATOM   3222  CG  TYR A 413      -3.428   5.545 -23.759  1.00  0.87
ATOM   3223  CD1 TYR A 413      -2.209   5.215 -23.138  1.00  0.87
ATOM   3224  CD2 TYR A 413      -4.605   4.949 -23.284  1.00  0.87
ATOM   3225  CE1 TYR A 413      -2.160   4.275 -22.102  1.00  0.87
ATOM   3226  CE2 TYR A 413      -4.564   4.015 -22.237  1.00  0.87
ATOM   3227  CZ  TYR A 413      -3.338   3.678 -21.659  1.00  0.87
ATOM   3228  OH  TYR A 413      -3.277   2.726 -20.638  1.00  0.87
ATOM   3229  N   LYS A 414      -0.853   5.991 -26.434  1.00  0.82
ATOM   3230  CA  LYS A 414       0.495   5.506 -26.234  1.00  0.82
ATOM   3231  C   LYS A 414       1.135   6.305 -25.106  1.00  0.82
ATOM   3232  O   LYS A 414       1.301   7.518 -25.210  1.00  0.82
ATOM   3233  CB  LYS A 414       1.292   5.708 -27.545  1.00  0.82
ATOM   3234  CG  LYS A 414       2.736   5.189 -27.516  1.00  0.82
ATOM   3235  CD  LYS A 414       3.501   5.500 -28.814  1.00  0.82
ATOM   3236  CE  LYS A 414       4.921   4.917 -28.830  1.00  0.82
ATOM   3237  NZ  LYS A 414       5.531   5.121 -30.161  1.00  0.82
ATOM   3238  N   PHE A 415       1.493   5.668 -23.972  1.00  0.80
ATOM   3239  CA  PHE A 415       2.039   6.378 -22.826  1.00  0.80
ATOM   3240  C   PHE A 415       3.562   6.366 -22.857  1.00  0.80
ATOM   3241  O   PHE A 415       4.202   5.323 -22.757  1.00  0.80
ATOM   3242  CB  PHE A 415       1.478   5.773 -21.513  1.00  0.80
ATOM   3243  CG  PHE A 415       1.925   6.512 -20.283  1.00  0.80
ATOM   3244  CD1 PHE A 415       1.306   7.708 -19.890  1.00  0.80
ATOM   3245  CD2 PHE A 415       2.975   6.002 -19.506  1.00  0.80
ATOM   3246  CE1 PHE A 415       1.754   8.398 -18.756  1.00  0.80
ATOM   3247  CE2 PHE A 415       3.406   6.676 -18.359  1.00  0.80
ATOM   3248  CZ  PHE A 415       2.804   7.883 -17.990  1.00  0.80
ATOM   3249  N   ASN A 416       4.167   7.562 -22.999  1.00  0.76
ATOM   3250  CA  ASN A 416       5.586   7.714 -23.288  1.00  0.76
ATOM   3251  C   ASN A 416       6.317   8.479 -22.192  1.00  0.76
ATOM   3252  O   ASN A 416       7.443   8.933 -22.363  1.00  0.76
ATOM   3253  CB  ASN A 416       5.801   8.495 -24.608  1.00  0.76
ATOM   3254  CG  ASN A 416       5.064   7.833 -25.757  1.00  0.76
ATOM   3255  OD1 ASN A 416       5.213   6.650 -26.052  1.00  0.76
ATOM   3256  ND2 ASN A 416       4.211   8.614 -26.460  1.00  0.76
ATOM   3257  N   HIS A 417       5.704   8.672 -21.008  1.00  0.72
ATOM   3258  CA  HIS A 417       6.363   9.414 -19.941  1.00  0.72
ATOM   3259  C   HIS A 417       6.946   8.503 -18.880  1.00  0.72
ATOM   3260  O   HIS A 417       6.257   7.711 -18.246  1.00  0.72
ATOM   3261  CB  HIS A 417       5.436  10.434 -19.245  1.00  0.72
ATOM   3262  CG  HIS A 417       6.141  11.206 -18.167  1.00  0.72
ATOM   3263  ND1 HIS A 417       7.203  12.017 -18.512  1.00  0.72
ATOM   3264  CD2 HIS A 417       6.077  11.060 -16.819  1.00  0.72
ATOM   3265  CE1 HIS A 417       7.769  12.343 -17.362  1.00  0.72
ATOM   3266  NE2 HIS A 417       7.126  11.790 -16.308  1.00  0.72
ATOM   3267  N   ARG A 418       8.257   8.627 -18.614  1.00  0.68
ATOM   3268  CA  ARG A 418       8.900   7.878 -17.555  1.00  0.68
ATOM   3269  C   ARG A 418       8.879   8.669 -16.259  1.00  0.68
ATOM   3270  O   ARG A 418       9.487   9.730 -16.165  1.00  0.68
ATOM   3271  CB  ARG A 418      10.371   7.542 -17.912  1.00  0.68
ATOM   3272  CG  ARG A 418      11.098   6.703 -16.838  1.00  0.68
ATOM   3273  CD  ARG A 418      12.580   6.453 -17.133  1.00  0.68
ATOM   3274  NE  ARG A 418      13.238   6.256 -15.806  1.00  0.68
ATOM   3275  CZ  ARG A 418      13.607   5.083 -15.281  1.00  0.68
ATOM   3276  NH1 ARG A 418      13.349   3.915 -15.854  1.00  0.68
ATOM   3277  NH2 ARG A 418      14.272   5.111 -14.130  1.00  0.68
ATOM   3278  N   SER A 419       8.199   8.144 -15.215  1.00  0.77
ATOM   3279  CA  SER A 419       8.196   8.711 -13.866  1.00  0.77
ATOM   3280  C   SER A 419       9.556   9.142 -13.318  1.00  0.77
ATOM   3281  O   SER A 419      10.531   8.387 -13.346  1.00  0.77
ATOM   3282  CB  SER A 419       7.550   7.718 -12.859  1.00  0.77
ATOM   3283  OG  SER A 419       7.481   8.230 -11.523  1.00  0.77
ATOM   3284  N   SER A 420       9.636  10.360 -12.749  1.00  0.77
ATOM   3285  CA  SER A 420      10.834  10.895 -12.112  1.00  0.77
ATOM   3286  C   SER A 420      11.206  10.117 -10.856  1.00  0.77
ATOM   3287  O   SER A 420      12.358  10.078 -10.434  1.00  0.77
ATOM   3288  CB  SER A 420      10.668  12.396 -11.779  1.00  0.77
ATOM   3289  OG  SER A 420       9.596  12.588 -10.862  1.00  0.77
ATOM   3290  N   ARG A 421      10.221   9.405 -10.275  1.00  0.71
ATOM   3291  CA  ARG A 421      10.373   8.553  -9.118  1.00  0.71
ATOM   3292  C   ARG A 421      10.380   7.069  -9.468  1.00  0.71
ATOM   3293  O   ARG A 421      10.176   6.225  -8.597  1.00  0.71
ATOM   3294  CB  ARG A 421       9.202   8.811  -8.141  1.00  0.71
ATOM   3295  CG  ARG A 421       9.145  10.264  -7.628  1.00  0.71
ATOM   3296  CD  ARG A 421       7.991  10.532  -6.658  1.00  0.71
ATOM   3297  NE  ARG A 421       8.265   9.730  -5.419  1.00  0.71
ATOM   3298  CZ  ARG A 421       7.318   9.386  -4.537  1.00  0.71
ATOM   3299  NH1 ARG A 421       7.623   8.557  -3.543  1.00  0.71
ATOM   3300  NH2 ARG A 421       6.079   9.849  -4.639  1.00  0.71
ATOM   3301  N   ASN A 422      10.604   6.685 -10.744  1.00  0.77
ATOM   3302  CA  ASN A 422      10.716   5.287 -11.145  1.00  0.77
ATOM   3303  C   ASN A 422      11.952   4.626 -10.505  1.00  0.77
ATOM   3304  O   ASN A 422      13.056   5.085 -10.803  1.00  0.77
ATOM   3305  CB  ASN A 422      10.772   5.175 -12.699  1.00  0.77
ATOM   3306  CG  ASN A 422      10.665   3.745 -13.231  1.00  0.77
ATOM   3307  OD1 ASN A 422      11.082   2.773 -12.603  1.00  0.77
ATOM   3308  ND2 ASN A 422      10.109   3.587 -14.454  1.00  0.77
ATOM   3309  N   PRO A 423      11.872   3.578  -9.668  1.00  0.79
ATOM   3310  CA  PRO A 423      13.033   3.101  -8.917  1.00  0.79
ATOM   3311  C   PRO A 423      13.941   2.257  -9.778  1.00  0.79
ATOM   3312  O   PRO A 423      15.083   1.998  -9.407  1.00  0.79
ATOM   3313  CB  PRO A 423      12.429   2.233  -7.790  1.00  0.79
ATOM   3314  CG  PRO A 423      10.950   2.622  -7.726  1.00  0.79
ATOM   3315  CD  PRO A 423      10.627   2.984  -9.169  1.00  0.79
ATOM   3316  N   TRP A 424      13.424   1.748 -10.903  1.00  0.71
ATOM   3317  CA  TRP A 424      14.158   0.909 -11.817  1.00  0.71
ATOM   3318  C   TRP A 424      15.160   1.716 -12.634  1.00  0.71
ATOM   3319  O   TRP A 424      14.930   2.907 -12.840  1.00  0.71
ATOM   3320  CB  TRP A 424      13.169   0.181 -12.751  1.00  0.71
ATOM   3321  CG  TRP A 424      12.177  -0.728 -12.040  1.00  0.71
ATOM   3322  CD1 TRP A 424      10.902  -0.458 -11.616  1.00  0.71
ATOM   3323  CD2 TRP A 424      12.423  -2.112 -11.738  1.00  0.71
ATOM   3324  NE1 TRP A 424      10.334  -1.593 -11.084  1.00  0.71
ATOM   3325  CE2 TRP A 424      11.235  -2.623 -11.168  1.00  0.71
ATOM   3326  CE3 TRP A 424      13.533  -2.931 -11.928  1.00  0.71
ATOM   3327  CZ2 TRP A 424      11.146  -3.952 -10.797  1.00  0.71
ATOM   3328  CZ3 TRP A 424      13.449  -4.270 -11.518  1.00  0.71
ATOM   3329  CH2 TRP A 424      12.269  -4.777 -10.959  1.00  0.71
ATOM   3330  N   PRO A 425      16.274   1.174 -13.113  1.00  0.75
ATOM   3331  CA  PRO A 425      17.274   1.913 -13.891  1.00  0.75
ATOM   3332  C   PRO A 425      16.752   2.615 -15.138  1.00  0.75
ATOM   3333  O   PRO A 425      15.638   2.369 -15.588  1.00  0.75
ATOM   3334  CB  PRO A 425      18.306   0.837 -14.256  1.00  0.75
ATOM   3335  CG  PRO A 425      17.502  -0.460 -14.230  1.00  0.75
ATOM   3336  CD  PRO A 425      16.606  -0.248 -13.026  1.00  0.75
ATOM   3337  N   VAL A 426      17.545   3.523 -15.739  1.00  0.72
ATOM   3338  CA  VAL A 426      17.149   4.286 -16.920  1.00  0.72
ATOM   3339  C   VAL A 426      16.831   3.418 -18.129  1.00  0.72
ATOM   3340  O   VAL A 426      15.878   3.676 -18.862  1.00  0.72
ATOM   3341  CB  VAL A 426      18.216   5.312 -17.287  1.00  0.72
ATOM   3342  CG1 VAL A 426      17.861   6.082 -18.578  1.00  0.72
ATOM   3343  CG2 VAL A 426      18.355   6.304 -16.117  1.00  0.72
ATOM   3344  N   TRP A 427      17.604   2.331 -18.343  1.00  0.64
ATOM   3345  CA  TRP A 427      17.511   1.485 -19.522  1.00  0.64
ATOM   3346  C   TRP A 427      16.170   0.782 -19.687  1.00  0.64
ATOM   3347  O   TRP A 427      15.777   0.396 -20.784  1.00  0.64
ATOM   3348  CB  TRP A 427      18.678   0.451 -19.568  1.00  0.64
ATOM   3349  CG  TRP A 427      18.672  -0.676 -18.543  1.00  0.64
ATOM   3350  CD1 TRP A 427      19.340  -0.780 -17.357  1.00  0.64
ATOM   3351  CD2 TRP A 427      17.834  -1.845 -18.639  1.00  0.64
ATOM   3352  NE1 TRP A 427      18.935  -1.909 -16.680  1.00  0.64
ATOM   3353  CE2 TRP A 427      17.967  -2.543 -17.424  1.00  0.64
ATOM   3354  CE3 TRP A 427      16.960  -2.288 -19.628  1.00  0.64
ATOM   3355  CZ2 TRP A 427      17.185  -3.659 -17.158  1.00  0.64
ATOM   3356  CZ3 TRP A 427      16.148  -3.391 -19.345  1.00  0.64
ATOM   3357  CH2 TRP A 427      16.252  -4.070 -18.125  1.00  0.64
ATOM   3358  N   SER A 428      15.416   0.621 -18.584  1.00  0.74
ATOM   3359  CA  SER A 428      14.138  -0.059 -18.594  1.00  0.74
ATOM   3360  C   SER A 428      12.983   0.872 -18.922  1.00  0.74
ATOM   3361  O   SER A 428      11.839   0.437 -19.012  1.00  0.74
ATOM   3362  CB  SER A 428      13.831  -0.751 -17.250  1.00  0.74
ATOM   3363  OG  SER A 428      13.947   0.164 -16.164  1.00  0.74
ATOM   3364  N   GLY A 429      13.283   2.160 -19.182  1.00  0.75
ATOM   3365  CA  GLY A 429      12.366   3.141 -19.754  1.00  0.75
ATOM   3366  C   GLY A 429      11.031   3.370 -19.073  1.00  0.75
ATOM   3367  O   GLY A 429      10.933   3.450 -17.845  1.00  0.75
ATOM   3368  N   VAL A 430       9.981   3.563 -19.892  1.00  0.74
ATOM   3369  CA  VAL A 430       8.579   3.777 -19.550  1.00  0.74
ATOM   3370  C   VAL A 430       7.864   2.461 -19.238  1.00  0.74
ATOM   3371  O   VAL A 430       7.051   1.948 -20.003  1.00  0.74
ATOM   3372  CB  VAL A 430       7.833   4.526 -20.654  1.00  0.74
ATOM   3373  CG1 VAL A 430       6.410   4.923 -20.207  1.00  0.74
ATOM   3374  CG2 VAL A 430       8.623   5.784 -21.062  1.00  0.74
ATOM   3375  N   ILE A 431       8.190   1.848 -18.094  1.00  0.69
ATOM   3376  CA  ILE A 431       7.754   0.518 -17.683  1.00  0.69
ATOM   3377  C   ILE A 431       6.248   0.215 -17.632  1.00  0.69
ATOM   3378  O   ILE A 431       5.430   1.019 -17.184  1.00  0.69
ATOM   3379  CB  ILE A 431       8.392   0.236 -16.314  1.00  0.69
ATOM   3380  CG1 ILE A 431       9.927   0.163 -16.473  1.00  0.69
ATOM   3381  CG2 ILE A 431       7.764  -0.948 -15.541  1.00  0.69
ATOM   3382  CD1 ILE A 431      10.685   0.013 -15.158  1.00  0.69
ATOM   3383  N   GLN A 432       5.859  -1.018 -18.066  1.00  0.66
ATOM   3384  CA  GLN A 432       4.640  -1.756 -17.692  1.00  0.66
ATOM   3385  C   GLN A 432       4.115  -1.460 -16.289  1.00  0.66
ATOM   3386  O   GLN A 432       4.750  -1.784 -15.289  1.00  0.66
ATOM   3387  CB  GLN A 432       4.885  -3.296 -17.734  1.00  0.66
ATOM   3388  CG  GLN A 432       3.656  -4.235 -17.515  1.00  0.66
ATOM   3389  CD  GLN A 432       2.620  -4.119 -18.634  1.00  0.66
ATOM   3390  OE1 GLN A 432       2.961  -3.812 -19.771  1.00  0.66
ATOM   3391  NE2 GLN A 432       1.320  -4.372 -18.360  1.00  0.66
ATOM   3392  N   GLY A 433       2.922  -0.855 -16.163  1.00  0.79
ATOM   3393  CA  GLY A 433       2.324  -0.575 -14.862  1.00  0.79
ATOM   3394  C   GLY A 433       2.776   0.695 -14.189  1.00  0.79
ATOM   3395  O   GLY A 433       2.281   1.047 -13.122  1.00  0.79
ATOM   3396  N   GLU A 434       3.692   1.463 -14.798  1.00  0.71
ATOM   3397  CA  GLU A 434       4.117   2.738 -14.249  1.00  0.71
ATOM   3398  C   GLU A 434       3.404   3.912 -14.928  1.00  0.71
ATOM   3399  O   GLU A 434       3.711   5.077 -14.676  1.00  0.71
ATOM   3400  CB  GLU A 434       5.662   2.864 -14.227  1.00  0.71
ATOM   3401  CG  GLU A 434       6.356   1.971 -13.185  1.00  0.71
ATOM   3402  CD  GLU A 434       6.128   2.361 -11.759  1.00  0.71
ATOM   3403  OE1 GLU A 434       5.791   3.505 -11.355  1.00  0.71
ATOM   3404  OE2 GLU A 434       6.373   1.391 -10.990  1.00  0.71
ATOM   3405  N   GLU A 435       2.350   3.650 -15.738  1.00  0.74
ATOM   3406  CA  GLU A 435       1.334   4.640 -16.068  1.00  0.74
ATOM   3407  C   GLU A 435       0.260   4.730 -14.991  1.00  0.74
ATOM   3408  O   GLU A 435      -0.391   5.760 -14.814  1.00  0.74
ATOM   3409  CB  GLU A 435       0.662   4.361 -17.439  1.00  0.74
ATOM   3410  CG  GLU A 435      -0.551   3.385 -17.490  1.00  0.74
ATOM   3411  CD  GLU A 435      -0.339   1.972 -16.951  1.00  0.74
ATOM   3412  OE1 GLU A 435       0.825   1.561 -16.695  1.00  0.74
ATOM   3413  OE2 GLU A 435      -1.383   1.302 -16.724  1.00  0.74
ATOM   3414  N   ILE A 436       0.091   3.659 -14.185  1.00  0.77
ATOM   3415  CA  ILE A 436      -0.907   3.549 -13.129  1.00  0.77
ATOM   3416  C   ILE A 436      -0.836   4.667 -12.075  1.00  0.77
ATOM   3417  O   ILE A 436      -1.897   5.216 -11.769  1.00  0.77
ATOM   3418  CB  ILE A 436      -0.861   2.171 -12.458  1.00  0.77
ATOM   3419  CG1 ILE A 436      -1.136   1.038 -13.476  1.00  0.77
ATOM   3420  CG2 ILE A 436      -1.876   2.103 -11.301  1.00  0.77
ATOM   3421  CD1 ILE A 436      -0.940  -0.384 -12.929  1.00  0.77
ATOM   3422  N   PRO A 437       0.297   5.127 -11.506  1.00  0.81
ATOM   3423  CA  PRO A 437       0.303   6.248 -10.564  1.00  0.81
ATOM   3424  C   PRO A 437      -0.215   7.546 -11.162  1.00  0.81
ATOM   3425  O   PRO A 437      -0.819   8.345 -10.452  1.00  0.81
ATOM   3426  CB  PRO A 437       1.771   6.359 -10.107  1.00  0.81
ATOM   3427  CG  PRO A 437       2.334   4.953 -10.320  1.00  0.81
ATOM   3428  CD  PRO A 437       1.621   4.498 -11.589  1.00  0.81
ATOM   3429  N   PHE A 438       0.011   7.778 -12.469  1.00  0.79
ATOM   3430  CA  PHE A 438      -0.540   8.904 -13.205  1.00  0.79
ATOM   3431  C   PHE A 438      -2.046   8.814 -13.401  1.00  0.79
ATOM   3432  O   PHE A 438      -2.760   9.788 -13.199  1.00  0.79
ATOM   3433  CB  PHE A 438       0.127   9.066 -14.597  1.00  0.79
ATOM   3434  CG  PHE A 438       1.555   9.507 -14.447  1.00  0.79
ATOM   3435  CD1 PHE A 438       2.573   8.584 -14.155  1.00  0.79
ATOM   3436  CD2 PHE A 438       1.883  10.868 -14.553  1.00  0.79
ATOM   3437  CE1 PHE A 438       3.874   9.024 -13.884  1.00  0.79
ATOM   3438  CE2 PHE A 438       3.188  11.307 -14.301  1.00  0.79
ATOM   3439  CZ  PHE A 438       4.180  10.388 -13.940  1.00  0.79
ATOM   3440  N   VAL A 439      -2.580   7.626 -13.757  1.00  0.85
ATOM   3441  CA  VAL A 439      -4.016   7.386 -13.916  1.00  0.85
ATOM   3442  C   VAL A 439      -4.789   7.627 -12.630  1.00  0.85
ATOM   3443  O   VAL A 439      -5.870   8.213 -12.621  1.00  0.85
ATOM   3444  CB  VAL A 439      -4.289   5.973 -14.432  1.00  0.85
ATOM   3445  CG1 VAL A 439      -5.794   5.634 -14.396  1.00  0.85
ATOM   3446  CG2 VAL A 439      -3.780   5.883 -15.882  1.00  0.85
ATOM   3447  N   PHE A 440      -4.217   7.217 -11.488  1.00  0.83
ATOM   3448  CA  PHE A 440      -4.858   7.369 -10.199  1.00  0.83
ATOM   3449  C   PHE A 440      -4.614   8.717  -9.548  1.00  0.83
ATOM   3450  O   PHE A 440      -5.169   9.015  -8.493  1.00  0.83
ATOM   3451  CB  PHE A 440      -4.315   6.288  -9.244  1.00  0.83
ATOM   3452  CG  PHE A 440      -5.137   5.058  -9.419  1.00  0.83
ATOM   3453  CD1 PHE A 440      -4.926   4.150 -10.469  1.00  0.83
ATOM   3454  CD2 PHE A 440      -6.184   4.833  -8.523  1.00  0.83
ATOM   3455  CE1 PHE A 440      -5.729   3.011 -10.594  1.00  0.83
ATOM   3456  CE2 PHE A 440      -6.984   3.700  -8.641  1.00  0.83
ATOM   3457  CZ  PHE A 440      -6.750   2.777  -9.667  1.00  0.83
ATOM   3458  N   GLY A 441      -3.811   9.600 -10.166  1.00  0.87
ATOM   3459  CA  GLY A 441      -3.616  10.948  -9.656  1.00  0.87
ATOM   3460  C   GLY A 441      -2.592  11.143  -8.568  1.00  0.87
ATOM   3461  O   GLY A 441      -2.546  12.218  -7.980  1.00  0.87
ATOM   3462  N   ASP A 442      -1.706  10.170  -8.274  1.00  0.77
ATOM   3463  CA  ASP A 442      -0.661  10.332  -7.258  1.00  0.77
ATOM   3464  C   ASP A 442       0.233  11.578  -7.463  1.00  0.77
ATOM   3465  O   ASP A 442       0.480  12.283  -6.480  1.00  0.77
ATOM   3466  CB  ASP A 442       0.148   9.010  -7.082  1.00  0.77
ATOM   3467  CG  ASP A 442       1.190   9.081  -5.968  1.00  0.77
ATOM   3468  OD1 ASP A 442       0.837   9.442  -4.819  1.00  0.77
ATOM   3469  OD2 ASP A 442       2.374   8.770  -6.256  1.00  0.77
ATOM   3470  N   PRO A 443       0.669  11.979  -8.671  1.00  0.81
ATOM   3471  CA  PRO A 443       1.421  13.214  -8.855  1.00  0.81
ATOM   3472  C   PRO A 443       0.765  14.480  -8.381  1.00  0.81
ATOM   3473  O   PRO A 443       1.506  15.382  -8.003  1.00  0.81
ATOM   3474  CB  PRO A 443       1.739  13.258 -10.355  1.00  0.81
ATOM   3475  CG  PRO A 443       1.784  11.785 -10.758  1.00  0.81
ATOM   3476  CD  PRO A 443       0.727  11.139  -9.869  1.00  0.81
ATOM   3477  N   LEU A 444      -0.578  14.588  -8.369  1.00  0.75
ATOM   3478  CA  LEU A 444      -1.334  15.780  -8.007  1.00  0.75
ATOM   3479  C   LEU A 444      -1.081  16.258  -6.591  1.00  0.75
ATOM   3480  O   LEU A 444      -1.212  17.442  -6.274  1.00  0.75
ATOM   3481  CB  LEU A 444      -2.849  15.513  -8.121  1.00  0.75
ATOM   3482  CG  LEU A 444      -3.307  15.134  -9.533  1.00  0.75
ATOM   3483  CD1 LEU A 444      -4.812  14.894  -9.558  1.00  0.75
ATOM   3484  CD2 LEU A 444      -2.964  16.220 -10.549  1.00  0.75
ATOM   3485  N   ASN A 445      -0.708  15.317  -5.704  1.00  0.70
ATOM   3486  CA  ASN A 445      -0.277  15.596  -4.356  1.00  0.70
ATOM   3487  C   ASN A 445       1.136  16.184  -4.348  1.00  0.70
ATOM   3488  O   ASN A 445       2.145  15.527  -4.595  1.00  0.70
ATOM   3489  CB  ASN A 445      -0.401  14.298  -3.509  1.00  0.70
ATOM   3490  CG  ASN A 445      -0.343  14.552  -2.009  1.00  0.70
ATOM   3491  OD1 ASN A 445      -0.030  15.637  -1.535  1.00  0.70
ATOM   3492  ND2 ASN A 445      -0.712  13.523  -1.208  1.00  0.70
ATOM   3493  N   ARG A 446       1.234  17.478  -4.010  1.00  0.61
ATOM   3494  CA  ARG A 446       2.454  18.254  -4.097  1.00  0.61
ATOM   3495  C   ARG A 446       3.475  17.926  -3.023  1.00  0.61
ATOM   3496  O   ARG A 446       4.617  18.364  -3.094  1.00  0.61
ATOM   3497  CB  ARG A 446       2.110  19.763  -4.091  1.00  0.61
ATOM   3498  CG  ARG A 446       1.502  20.225  -5.433  1.00  0.61
ATOM   3499  CD  ARG A 446       0.841  21.603  -5.361  1.00  0.61
ATOM   3500  NE  ARG A 446       0.248  21.861  -6.710  1.00  0.61
ATOM   3501  CZ  ARG A 446      -0.589  22.869  -6.987  1.00  0.61
ATOM   3502  NH1 ARG A 446      -0.932  23.766  -6.067  1.00  0.61
ATOM   3503  NH2 ARG A 446      -1.088  22.980  -8.215  1.00  0.61
ATOM   3504  N   SER A 447       3.127  17.112  -2.011  1.00  0.64
ATOM   3505  CA  SER A 447       4.079  16.704  -0.987  1.00  0.64
ATOM   3506  C   SER A 447       4.800  15.414  -1.343  1.00  0.64
ATOM   3507  O   SER A 447       5.438  14.778  -0.506  1.00  0.64
ATOM   3508  CB  SER A 447       3.394  16.551   0.394  1.00  0.64
ATOM   3509  OG  SER A 447       2.383  15.537   0.403  1.00  0.64
ATOM   3510  N   LYS A 448       4.706  14.988  -2.618  1.00  0.65
ATOM   3511  CA  LYS A 448       5.188  13.700  -3.074  1.00  0.65
ATOM   3512  C   LYS A 448       6.347  13.737  -4.050  1.00  0.65
ATOM   3513  O   LYS A 448       6.716  12.691  -4.579  1.00  0.65
ATOM   3514  CB  LYS A 448       4.027  12.945  -3.762  1.00  0.65
ATOM   3515  CG  LYS A 448       2.826  12.673  -2.851  1.00  0.65
ATOM   3516  CD  LYS A 448       3.157  11.775  -1.660  1.00  0.65
ATOM   3517  CE  LYS A 448       1.929  11.542  -0.799  1.00  0.65
ATOM   3518  NZ  LYS A 448       2.283  10.589   0.263  1.00  0.65
ATOM   3519  N   SER A 449       6.967  14.903  -4.315  1.00  0.69
ATOM   3520  CA  SER A 449       8.225  14.992  -5.065  1.00  0.69
ATOM   3521  C   SER A 449       8.160  14.591  -6.526  1.00  0.69
ATOM   3522  O   SER A 449       9.168  14.223  -7.120  1.00  0.69
ATOM   3523  CB  SER A 449       9.410  14.219  -4.418  1.00  0.69
ATOM   3524  OG  SER A 449       9.598  14.625  -3.064  1.00  0.69
ATOM   3525  N   TYR A 450       6.980  14.693  -7.159  1.00  0.68
ATOM   3526  CA  TYR A 450       6.857  14.651  -8.603  1.00  0.68
ATOM   3527  C   TYR A 450       7.087  16.041  -9.169  1.00  0.68
ATOM   3528  O   TYR A 450       6.929  17.052  -8.485  1.00  0.68
ATOM   3529  CB  TYR A 450       5.453  14.184  -9.054  1.00  0.68
ATOM   3530  CG  TYR A 450       5.220  12.736  -8.735  1.00  0.68
ATOM   3531  CD1 TYR A 450       5.580  11.742  -9.660  1.00  0.68
ATOM   3532  CD2 TYR A 450       4.555  12.359  -7.560  1.00  0.68
ATOM   3533  CE1 TYR A 450       5.238  10.402  -9.435  1.00  0.68
ATOM   3534  CE2 TYR A 450       4.175  11.028  -7.354  1.00  0.68
ATOM   3535  CZ  TYR A 450       4.515  10.047  -8.295  1.00  0.68
ATOM   3536  OH  TYR A 450       4.144   8.703  -8.107  1.00  0.68
ATOM   3537  N   MET A 451       7.469  16.142 -10.451  1.00  0.74
ATOM   3538  CA  MET A 451       7.574  17.430 -11.102  1.00  0.74
ATOM   3539  C   MET A 451       6.225  18.084 -11.385  1.00  0.74
ATOM   3540  O   MET A 451       5.179  17.444 -11.475  1.00  0.74
ATOM   3541  CB  MET A 451       8.351  17.331 -12.433  1.00  0.74
ATOM   3542  CG  MET A 451       9.823  16.912 -12.264  1.00  0.74
ATOM   3543  SD  MET A 451      10.747  16.860 -13.834  1.00  0.74
ATOM   3544  CE  MET A 451      10.829  18.645 -14.177  1.00  0.74
ATOM   3545  N   GLU A 452       6.228  19.417 -11.589  1.00  0.73
ATOM   3546  CA  GLU A 452       5.067  20.180 -12.019  1.00  0.73
ATOM   3547  C   GLU A 452       4.490  19.689 -13.341  1.00  0.73
ATOM   3548  O   GLU A 452       3.283  19.541 -13.515  1.00  0.73
ATOM   3549  CB  GLU A 452       5.470  21.662 -12.141  1.00  0.73
ATOM   3550  CG  GLU A 452       4.321  22.615 -12.547  1.00  0.73
ATOM   3551  CD  GLU A 452       4.789  24.066 -12.642  1.00  0.73
ATOM   3552  OE1 GLU A 452       6.018  24.308 -12.532  1.00  0.73
ATOM   3553  OE2 GLU A 452       3.899  24.936 -12.812  1.00  0.73
ATOM   3554  N   SER A 453       5.366  19.327 -14.291  1.00  0.82
ATOM   3555  CA  SER A 453       5.000  18.719 -15.558  1.00  0.82
ATOM   3556  C   SER A 453       4.289  17.373 -15.411  1.00  0.82
ATOM   3557  O   SER A 453       3.313  17.077 -16.097  1.00  0.82
ATOM   3558  CB  SER A 453       6.266  18.564 -16.435  1.00  0.82
ATOM   3559  OG  SER A 453       7.287  17.814 -15.766  1.00  0.82
ATOM   3560  N   GLU A 454       4.739  16.533 -14.459  1.00  0.75
ATOM   3561  CA  GLU A 454       4.073  15.316 -14.025  1.00  0.75
ATOM   3562  C   GLU A 454       2.710  15.557 -13.386  1.00  0.75
ATOM   3563  O   GLU A 454       1.752  14.845 -13.688  1.00  0.75
ATOM   3564  CB  GLU A 454       4.994  14.499 -13.085  1.00  0.75
ATOM   3565  CG  GLU A 454       6.201  13.930 -13.867  1.00  0.75
ATOM   3566  CD  GLU A 454       7.192  13.174 -13.024  1.00  0.75
ATOM   3567  OE1 GLU A 454       7.649  13.786 -12.033  1.00  0.75
ATOM   3568  OE2 GLU A 454       7.541  12.015 -13.369  1.00  0.75
ATOM   3569  N   ILE A 455       2.554  16.601 -12.536  1.00  0.77
ATOM   3570  CA  ILE A 455       1.254  17.046 -12.027  1.00  0.77
ATOM   3571  C   ILE A 455       0.327  17.449 -13.147  1.00  0.77
ATOM   3572  O   ILE A 455      -0.832  17.035 -13.189  1.00  0.77
ATOM   3573  CB  ILE A 455       1.392  18.239 -11.071  1.00  0.77
ATOM   3574  CG1 ILE A 455       2.097  17.773  -9.793  1.00  0.77
ATOM   3575  CG2 ILE A 455       0.028  18.916 -10.752  1.00  0.77
ATOM   3576  CD1 ILE A 455       2.546  18.886  -8.848  1.00  0.77
ATOM   3577  N   GLU A 456       0.823  18.235 -14.118  1.00  0.78
ATOM   3578  CA  GLU A 456       0.032  18.609 -15.265  1.00  0.78
ATOM   3579  C   GLU A 456      -0.408  17.431 -16.129  1.00  0.78
ATOM   3580  O   GLU A 456      -1.586  17.300 -16.465  1.00  0.78
ATOM   3581  CB  GLU A 456       0.762  19.639 -16.142  1.00  0.78
ATOM   3582  CG  GLU A 456      -0.179  20.120 -17.260  1.00  0.78
ATOM   3583  CD  GLU A 456       0.414  21.173 -18.171  1.00  0.78
ATOM   3584  OE1 GLU A 456       1.640  21.391 -18.192  1.00  0.78
ATOM   3585  OE2 GLU A 456      -0.432  21.728 -18.921  1.00  0.78
ATOM   3586  N   LEU A 457       0.511  16.500 -16.459  1.00  0.81
ATOM   3587  CA  LEU A 457       0.194  15.304 -17.222  1.00  0.81
ATOM   3588  C   LEU A 457      -0.827  14.410 -16.533  1.00  0.81
ATOM   3589  O   LEU A 457      -1.812  13.988 -17.134  1.00  0.81
ATOM   3590  CB  LEU A 457       1.488  14.494 -17.486  1.00  0.81
ATOM   3591  CG  LEU A 457       1.302  13.164 -18.252  1.00  0.81
ATOM   3592  CD1 LEU A 457       0.649  13.360 -19.629  1.00  0.81
ATOM   3593  CD2 LEU A 457       2.648  12.446 -18.393  1.00  0.81
ATOM   3594  N   SER A 458      -0.644  14.162 -15.222  1.00  0.86
ATOM   3595  CA  SER A 458      -1.562  13.396 -14.387  1.00  0.86
ATOM   3596  C   SER A 458      -2.949  14.008 -14.309  1.00  0.86
ATOM   3597  O   SER A 458      -3.952  13.327 -14.505  1.00  0.86
ATOM   3598  CB  SER A 458      -0.958  13.276 -12.967  1.00  0.86
ATOM   3599  OG  SER A 458      -1.752  12.503 -12.076  1.00  0.86
ATOM   3600  N   LYS A 459      -3.044  15.342 -14.116  1.00  0.81
ATOM   3601  CA  LYS A 459      -4.305  16.066 -14.108  1.00  0.81
ATOM   3602  C   LYS A 459      -5.063  15.948 -15.417  1.00  0.81
ATOM   3603  O   LYS A 459      -6.270  15.717 -15.448  1.00  0.81
ATOM   3604  CB  LYS A 459      -4.044  17.565 -13.811  1.00  0.81
ATOM   3605  CG  LYS A 459      -5.313  18.407 -13.608  1.00  0.81
ATOM   3606  CD  LYS A 459      -4.995  19.870 -13.258  1.00  0.81
ATOM   3607  CE  LYS A 459      -6.270  20.706 -13.126  1.00  0.81
ATOM   3608  NZ  LYS A 459      -5.938  22.109 -12.793  1.00  0.81
ATOM   3609  N   ARG A 460      -4.349  16.068 -16.551  1.00  0.77
ATOM   3610  CA  ARG A 460      -4.915  15.814 -17.853  1.00  0.77
ATOM   3611  C   ARG A 460      -5.344  14.359 -18.035  1.00  0.77
ATOM   3612  O   ARG A 460      -6.466  14.100 -18.425  1.00  0.77
ATOM   3613  CB  ARG A 460      -3.918  16.250 -18.958  1.00  0.77
ATOM   3614  CG  ARG A 460      -3.647  17.776 -18.960  1.00  0.77
ATOM   3615  CD  ARG A 460      -2.542  18.237 -19.928  1.00  0.77
ATOM   3616  NE  ARG A 460      -2.348  19.722 -19.768  1.00  0.77
ATOM   3617  CZ  ARG A 460      -3.044  20.711 -20.345  1.00  0.77
ATOM   3618  NH1 ARG A 460      -2.725  21.960 -20.032  1.00  0.77
ATOM   3619  NH2 ARG A 460      -4.014  20.520 -21.222  1.00  0.77
ATOM   3620  N   MET A 461      -4.553  13.333 -17.694  1.00  0.84
ATOM   3621  CA  MET A 461      -4.986  11.941 -17.833  1.00  0.84
ATOM   3622  C   MET A 461      -6.196  11.585 -17.000  1.00  0.84
ATOM   3623  O   MET A 461      -7.131  10.945 -17.478  1.00  0.84
ATOM   3624  CB  MET A 461      -3.862  10.977 -17.413  1.00  0.84
ATOM   3625  CG  MET A 461      -2.698  10.989 -18.411  1.00  0.84
ATOM   3626  SD  MET A 461      -1.267  10.021 -17.882  1.00  0.84
ATOM   3627  CE  MET A 461      -1.989   8.365 -18.048  1.00  0.84
ATOM   3628  N   MET A 462      -6.214  12.052 -15.743  1.00  0.83
ATOM   3629  CA  MET A 462      -7.302  11.854 -14.816  1.00  0.83
ATOM   3630  C   MET A 462      -8.632  12.359 -15.356  1.00  0.83
ATOM   3631  O   MET A 462      -9.622  11.628 -15.384  1.00  0.83
ATOM   3632  CB  MET A 462      -6.938  12.627 -13.531  1.00  0.83
ATOM   3633  CG  MET A 462      -8.044  12.630 -12.473  1.00  0.83
ATOM   3634  SD  MET A 462      -7.559  13.299 -10.872  1.00  0.83
ATOM   3635  CE  MET A 462      -7.667  15.007 -11.493  1.00  0.83
ATOM   3636  N   ARG A 463      -8.634  13.595 -15.884  1.00  0.75
ATOM   3637  CA  ARG A 463      -9.757  14.227 -16.535  1.00  0.75
ATOM   3638  C   ARG A 463     -10.243  13.520 -17.795  1.00  0.75
ATOM   3639  O   ARG A 463     -11.437  13.391 -18.047  1.00  0.75
ATOM   3640  CB  ARG A 463      -9.360  15.687 -16.834  1.00  0.75
ATOM   3641  CG  ARG A 463     -10.477  16.560 -17.423  1.00  0.75
ATOM   3642  CD  ARG A 463     -11.701  16.736 -16.546  1.00  0.75
ATOM   3643  NE  ARG A 463     -12.543  17.692 -17.327  1.00  0.75
ATOM   3644  CZ  ARG A 463     -13.782  18.026 -16.970  1.00  0.75
ATOM   3645  NH1 ARG A 463     -14.480  18.784 -17.814  1.00  0.75
ATOM   3646  NH2 ARG A 463     -14.305  17.617 -15.821  1.00  0.75
ATOM   3647  N   TYR A 464      -9.332  13.010 -18.642  1.00  0.81
ATOM   3648  CA  TYR A 464      -9.723  12.247 -19.816  1.00  0.81
ATOM   3649  C   TYR A 464     -10.383  10.928 -19.444  1.00  0.81
ATOM   3650  O   TYR A 464     -11.376  10.517 -20.039  1.00  0.81
ATOM   3651  CB  TYR A 464      -8.531  11.903 -20.735  1.00  0.81
ATOM   3652  CG  TYR A 464      -7.983  13.063 -21.518  1.00  0.81
ATOM   3653  CD1 TYR A 464      -7.688  14.320 -20.998  1.00  0.81
ATOM   3654  CD2 TYR A 464      -7.691  12.847 -22.861  1.00  0.81
ATOM   3655  CE1 TYR A 464      -7.071  15.288 -21.779  1.00  0.81
ATOM   3656  CE2 TYR A 464      -7.153  13.846 -23.681  1.00  0.81
ATOM   3657  CZ  TYR A 464      -6.888  15.104 -23.147  1.00  0.81
ATOM   3658  OH  TYR A 464      -6.491  16.192 -23.958  1.00  0.81
ATOM   3659  N   TRP A 465      -9.835  10.229 -18.431  1.00  0.83
ATOM   3660  CA  TRP A 465     -10.392   8.997 -17.913  1.00  0.83
ATOM   3661  C   TRP A 465     -11.761   9.227 -17.275  1.00  0.83
ATOM   3662  O   TRP A 465     -12.704   8.495 -17.558  1.00  0.83
ATOM   3663  CB  TRP A 465      -9.415   8.325 -16.896  1.00  0.83
ATOM   3664  CG  TRP A 465      -8.443   7.256 -17.419  1.00  0.83
ATOM   3665  CD1 TRP A 465      -8.268   6.009 -16.876  1.00  0.83
ATOM   3666  CD2 TRP A 465      -7.485   7.352 -18.501  1.00  0.83
ATOM   3667  NE1 TRP A 465      -7.280   5.321 -17.543  1.00  0.83
ATOM   3668  CE2 TRP A 465      -6.789   6.119 -18.544  1.00  0.83
ATOM   3669  CE3 TRP A 465      -7.171   8.369 -19.403  1.00  0.83
ATOM   3670  CZ2 TRP A 465      -5.793   5.893 -19.481  1.00  0.83
ATOM   3671  CZ3 TRP A 465      -6.158   8.140 -20.348  1.00  0.83
ATOM   3672  CH2 TRP A 465      -5.477   6.916 -20.386  1.00  0.83
ATOM   3673  N   SER A 466     -11.940  10.272 -16.442  1.00  0.82
ATOM   3674  CA  SER A 466     -13.240  10.618 -15.865  1.00  0.82
ATOM   3675  C   SER A 466     -14.292  11.045 -16.879  1.00  0.82
ATOM   3676  O   SER A 466     -15.442  10.609 -16.819  1.00  0.82
ATOM   3677  CB  SER A 466     -13.124  11.726 -14.799  1.00  0.82
ATOM   3678  OG  SER A 466     -12.730  12.943 -15.421  1.00  0.82
ATOM   3679  N   ASN A 467     -13.917  11.884 -17.866  1.00  0.77
ATOM   3680  CA  ASN A 467     -14.767  12.259 -18.976  1.00  0.77
ATOM   3681  C   ASN A 467     -15.149  11.077 -19.848  1.00  0.77
ATOM   3682  O   ASN A 467     -16.313  10.938 -20.217  1.00  0.77
ATOM   3683  CB  ASN A 467     -14.101  13.332 -19.856  1.00  0.77
ATOM   3684  CG  ASN A 467     -14.213  14.710 -19.216  1.00  0.77
ATOM   3685  OD1 ASN A 467     -15.066  15.018 -18.380  1.00  0.77
ATOM   3686  ND2 ASN A 467     -13.342  15.629 -19.682  1.00  0.77
ATOM   3687  N   PHE A 468     -14.213  10.147 -20.142  1.00  0.77
ATOM   3688  CA  PHE A 468     -14.534   8.917 -20.848  1.00  0.77
ATOM   3689  C   PHE A 468     -15.589   8.096 -20.115  1.00  0.77
ATOM   3690  O   PHE A 468     -16.568   7.650 -20.702  1.00  0.77
ATOM   3691  CB  PHE A 468     -13.259   8.053 -21.046  1.00  0.77
ATOM   3692  CG  PHE A 468     -13.561   6.799 -21.822  1.00  0.77
ATOM   3693  CD1 PHE A 468     -13.857   6.854 -23.192  1.00  0.77
ATOM   3694  CD2 PHE A 468     -13.683   5.577 -21.145  1.00  0.77
ATOM   3695  CE1 PHE A 468     -14.316   5.715 -23.865  1.00  0.77
ATOM   3696  CE2 PHE A 468     -14.144   4.437 -21.808  1.00  0.77
ATOM   3697  CZ  PHE A 468     -14.480   4.516 -23.162  1.00  0.77
ATOM   3698  N   VAL A 469     -15.452   7.936 -18.788  1.00  0.81
ATOM   3699  CA  VAL A 469     -16.435   7.242 -17.973  1.00  0.81
ATOM   3700  C   VAL A 469     -17.792   7.910 -18.019  1.00  0.81
ATOM   3701  O   VAL A 469     -18.825   7.273 -18.213  1.00  0.81
ATOM   3702  CB  VAL A 469     -15.967   7.197 -16.520  1.00  0.81
ATOM   3703  CG1 VAL A 469     -17.029   6.608 -15.568  1.00  0.81
ATOM   3704  CG2 VAL A 469     -14.656   6.403 -16.429  1.00  0.81
ATOM   3705  N   ARG A 470     -17.812   9.238 -17.854  1.00  0.70
ATOM   3706  CA  ARG A 470     -19.033   9.997 -17.815  1.00  0.70
ATOM   3707  C   ARG A 470     -19.769  10.088 -19.147  1.00  0.70
ATOM   3708  O   ARG A 470     -20.998  10.024 -19.187  1.00  0.70
ATOM   3709  CB  ARG A 470     -18.706  11.397 -17.257  1.00  0.70
ATOM   3710  CG  ARG A 470     -19.940  12.291 -17.079  1.00  0.70
ATOM   3711  CD  ARG A 470     -19.604  13.627 -16.434  1.00  0.70
ATOM   3712  NE  ARG A 470     -20.893  14.380 -16.421  1.00  0.70
ATOM   3713  CZ  ARG A 470     -21.011  15.630 -15.963  1.00  0.70
ATOM   3714  NH1 ARG A 470     -22.182  16.252 -16.062  1.00  0.70
ATOM   3715  NH2 ARG A 470     -19.976  16.258 -15.417  1.00  0.70
ATOM   3716  N   ALA A 471     -19.033  10.280 -20.258  1.00  0.78
ATOM   3717  CA  ALA A 471     -19.619  10.629 -21.536  1.00  0.78
ATOM   3718  C   ALA A 471     -19.270   9.712 -22.702  1.00  0.78
ATOM   3719  O   ALA A 471     -19.889   9.783 -23.761  1.00  0.78
ATOM   3720  CB  ALA A 471     -19.106  12.039 -21.884  1.00  0.78
ATOM   3721  N   GLY A 472     -18.283   8.806 -22.565  1.00  0.81
ATOM   3722  CA  GLY A 472     -17.844   7.953 -23.667  1.00  0.81
ATOM   3723  C   GLY A 472     -16.914   8.586 -24.661  1.00  0.81
ATOM   3724  O   GLY A 472     -16.634   8.008 -25.710  1.00  0.81
ATOM   3725  N   ASP A 473     -16.424   9.788 -24.341  1.00  0.79
ATOM   3726  CA  ASP A 473     -15.489  10.558 -25.120  1.00  0.79
ATOM   3727  C   ASP A 473     -14.370  10.966 -24.162  1.00  0.79
ATOM   3728  O   ASP A 473     -14.673  11.565 -23.129  1.00  0.79
ATOM   3729  CB  ASP A 473     -16.251  11.786 -25.673  1.00  0.79
ATOM   3730  CG  ASP A 473     -15.506  12.559 -26.722  1.00  0.79
ATOM   3731  OD1 ASP A 473     -14.261  12.499 -26.830  1.00  0.79
ATOM   3732  OD2 ASP A 473     -16.199  13.276 -27.493  1.00  0.79
ATOM   3733  N   PRO A 474     -13.093  10.693 -24.385  1.00  0.85
ATOM   3734  CA  PRO A 474     -12.052  11.067 -23.444  1.00  0.85
ATOM   3735  C   PRO A 474     -11.532  12.440 -23.820  1.00  0.85
ATOM   3736  O   PRO A 474     -10.400  12.604 -24.273  1.00  0.85
ATOM   3737  CB  PRO A 474     -10.996   9.986 -23.685  1.00  0.85
ATOM   3738  CG  PRO A 474     -11.110   9.667 -25.178  1.00  0.85
ATOM   3739  CD  PRO A 474     -12.588   9.881 -25.488  1.00  0.85
ATOM   3740  N   ASN A 475     -12.367  13.467 -23.623  1.00  0.76
ATOM   3741  CA  ASN A 475     -12.023  14.846 -23.849  1.00  0.76
ATOM   3742  C   ASN A 475     -11.430  15.464 -22.599  1.00  0.76
ATOM   3743  O   ASN A 475     -11.473  14.896 -21.514  1.00  0.76
ATOM   3744  CB  ASN A 475     -13.236  15.640 -24.425  1.00  0.76
ATOM   3745  CG  ASN A 475     -14.473  15.660 -23.522  1.00  0.76
ATOM   3746  OD1 ASN A 475     -14.774  14.739 -22.771  1.00  0.76
ATOM   3747  ND2 ASN A 475     -15.261  16.758 -23.595  1.00  0.76
ATOM   3748  N   LEU A 476     -10.829  16.659 -22.722  1.00  0.73
ATOM   3749  CA  LEU A 476     -10.304  17.376 -21.582  1.00  0.73
ATOM   3750  C   LEU A 476     -11.274  18.493 -21.236  1.00  0.73
ATOM   3751  O   LEU A 476     -11.963  18.480 -20.209  1.00  0.73
ATOM   3752  CB  LEU A 476      -8.913  17.956 -21.945  1.00  0.73
ATOM   3753  CG  LEU A 476      -8.102  18.612 -20.788  1.00  0.73
ATOM   3754  CD1 LEU A 476      -8.123  17.855 -19.463  1.00  0.73
ATOM   3755  CD2 LEU A 476      -6.629  18.886 -21.092  1.00  0.73
ATOM   3756  N   SER A 477     -11.372  19.434 -22.196  1.00  0.64
ATOM   3757  CA  SER A 477     -12.176  20.637 -22.245  1.00  0.64
ATOM   3758  C   SER A 477     -12.370  20.898 -23.727  1.00  0.64
ATOM   3759  O   SER A 477     -11.588  20.405 -24.536  1.00  0.64
ATOM   3760  CB  SER A 477     -11.424  21.898 -21.739  1.00  0.64
ATOM   3761  OG  SER A 477     -11.047  21.780 -20.372  1.00  0.64
ATOM   3762  N   LEU A 478     -13.389  21.674 -24.149  1.00  0.46
ATOM   3763  CA  LEU A 478     -13.481  22.186 -25.512  1.00  0.46
ATOM   3764  C   LEU A 478     -12.763  23.527 -25.652  1.00  0.46
ATOM   3765  O   LEU A 478     -13.385  24.573 -25.823  1.00  0.46
ATOM   3766  CB  LEU A 478     -14.962  22.401 -25.889  1.00  0.46
ATOM   3767  CG  LEU A 478     -15.826  21.129 -25.946  1.00  0.46
ATOM   3768  CD1 LEU A 478     -17.296  21.553 -26.059  1.00  0.46
ATOM   3769  CD2 LEU A 478     -15.433  20.203 -27.107  1.00  0.46
ATOM   3770  N   VAL A 479     -11.428  23.520 -25.539  1.00  0.43
ATOM   3771  CA  VAL A 479     -10.600  24.709 -25.430  1.00  0.43
ATOM   3772  C   VAL A 479      -9.389  24.460 -26.331  1.00  0.43
ATOM   3773  O   VAL A 479      -9.134  23.337 -26.758  1.00  0.43
ATOM   3774  CB  VAL A 479     -10.238  24.990 -23.966  1.00  0.43
ATOM   3775  CG1 VAL A 479      -9.193  26.111 -23.783  1.00  0.43
ATOM   3776  CG2 VAL A 479     -11.467  25.382 -23.139  1.00  0.43
ATOM   3777  N   ALA A 480      -8.644  25.517 -26.718  1.00  0.49
ATOM   3778  CA  ALA A 480      -7.600  25.458 -27.715  1.00  0.49
ATOM   3779  C   ALA A 480      -6.329  24.699 -27.353  1.00  0.49
ATOM   3780  O   ALA A 480      -5.599  24.274 -28.245  1.00  0.49
ATOM   3781  CB  ALA A 480      -7.203  26.907 -28.055  1.00  0.49
ATOM   3782  N   THR A 481      -6.003  24.496 -26.059  1.00  0.50
ATOM   3783  CA  THR A 481      -4.718  23.882 -25.705  1.00  0.50
ATOM   3784  C   THR A 481      -4.901  22.393 -25.539  1.00  0.50
ATOM   3785  O   THR A 481      -3.953  21.616 -25.409  1.00  0.50
ATOM   3786  CB  THR A 481      -4.070  24.458 -24.441  1.00  0.50
ATOM   3787  OG1 THR A 481      -4.851  24.293 -23.271  1.00  0.50
ATOM   3788  CG2 THR A 481      -3.821  25.960 -24.620  1.00  0.50
ATOM   3789  N   GLU A 482      -6.162  21.964 -25.585  1.00  0.57
ATOM   3790  CA  GLU A 482      -6.613  20.622 -25.415  1.00  0.57
ATOM   3791  C   GLU A 482      -6.780  19.872 -26.730  1.00  0.57
ATOM   3792  O   GLU A 482      -7.885  19.704 -27.246  1.00  0.57
ATOM   3793  CB  GLU A 482      -7.948  20.667 -24.636  1.00  0.57
ATOM   3794  CG  GLU A 482      -7.781  21.185 -23.184  1.00  0.57
ATOM   3795  CD  GLU A 482      -7.825  22.686 -22.965  1.00  0.57
ATOM   3796  OE1 GLU A 482      -7.745  23.447 -23.955  1.00  0.57
ATOM   3797  OE2 GLU A 482      -7.957  23.070 -21.773  1.00  0.57
ATOM   3798  N   THR A 483      -5.661  19.336 -27.280  1.00  0.64
ATOM   3799  CA  THR A 483      -5.610  18.405 -28.415  1.00  0.64
ATOM   3800  C   THR A 483      -6.670  17.314 -28.357  1.00  0.64
ATOM   3801  O   THR A 483      -6.699  16.494 -27.437  1.00  0.64
ATOM   3802  CB  THR A 483      -4.245  17.728 -28.585  1.00  0.64
ATOM   3803  OG1 THR A 483      -3.216  18.702 -28.661  1.00  0.64
ATOM   3804  CG2 THR A 483      -4.166  16.906 -29.884  1.00  0.64
ATOM   3805  N   ARG A 484      -7.589  17.292 -29.352  1.00  0.64
ATOM   3806  CA  ARG A 484      -8.645  16.299 -29.469  1.00  0.64
ATOM   3807  C   ARG A 484      -8.100  14.885 -29.630  1.00  0.64
ATOM   3808  O   ARG A 484      -7.160  14.653 -30.383  1.00  0.64
ATOM   3809  CB  ARG A 484      -9.588  16.628 -30.669  1.00  0.64
ATOM   3810  CG  ARG A 484     -10.838  15.724 -30.866  1.00  0.64
ATOM   3811  CD  ARG A 484     -11.894  15.793 -29.752  1.00  0.64
ATOM   3812  NE  ARG A 484     -12.983  14.836 -30.116  1.00  0.64
ATOM   3813  CZ  ARG A 484     -14.041  14.570 -29.349  1.00  0.64
ATOM   3814  NH1 ARG A 484     -14.902  13.627 -29.712  1.00  0.64
ATOM   3815  NH2 ARG A 484     -14.261  15.168 -28.183  1.00  0.64
ATOM   3816  N   TRP A 485      -8.705  13.892 -28.949  1.00  0.72
ATOM   3817  CA  TRP A 485      -8.413  12.497 -29.198  1.00  0.72
ATOM   3818  C   TRP A 485      -9.387  12.011 -30.265  1.00  0.72
ATOM   3819  O   TRP A 485     -10.599  12.072 -30.045  1.00  0.72
ATOM   3820  CB  TRP A 485      -8.561  11.682 -27.893  1.00  0.72
ATOM   3821  CG  TRP A 485      -7.985  10.269 -27.815  1.00  0.72
ATOM   3822  CD1 TRP A 485      -7.582   9.361 -28.758  1.00  0.72
ATOM   3823  CD2 TRP A 485      -7.703   9.688 -26.540  1.00  0.72
ATOM   3824  NE1 TRP A 485      -7.062   8.246 -28.135  1.00  0.72
ATOM   3825  CE2 TRP A 485      -7.149   8.408 -26.777  1.00  0.72
ATOM   3826  CE3 TRP A 485      -7.856  10.166 -25.252  1.00  0.72
ATOM   3827  CZ2 TRP A 485      -6.798   7.593 -25.715  1.00  0.72
ATOM   3828  CZ3 TRP A 485      -7.432   9.369 -24.180  1.00  0.72
ATOM   3829  CH2 TRP A 485      -6.907   8.092 -24.411  1.00  0.72
ATOM   3830  N   PRO A 486      -8.948  11.584 -31.438  1.00  0.79
ATOM   3831  CA  PRO A 486      -9.853  11.075 -32.452  1.00  0.79
ATOM   3832  C   PRO A 486     -10.084   9.602 -32.212  1.00  0.79
ATOM   3833  O   PRO A 486      -9.284   8.951 -31.541  1.00  0.79
ATOM   3834  CB  PRO A 486      -9.082  11.313 -33.760  1.00  0.79
ATOM   3835  CG  PRO A 486      -7.608  11.206 -33.363  1.00  0.79
ATOM   3836  CD  PRO A 486      -7.579  11.743 -31.936  1.00  0.79
ATOM   3837  N   GLU A 487     -11.185   9.044 -32.723  1.00  0.73
ATOM   3838  CA  GLU A 487     -11.426   7.625 -32.695  1.00  0.73
ATOM   3839  C   GLU A 487     -10.424   6.789 -33.488  1.00  0.73
ATOM   3840  O   GLU A 487      -9.830   7.179 -34.496  1.00  0.73
ATOM   3841  CB  GLU A 487     -12.873   7.251 -33.109  1.00  0.73
ATOM   3842  CG  GLU A 487     -13.199   7.424 -34.611  1.00  0.73
ATOM   3843  CD  GLU A 487     -13.198   8.868 -35.107  1.00  0.73
ATOM   3844  OE1 GLU A 487     -13.219   9.812 -34.270  1.00  0.73
ATOM   3845  OE2 GLU A 487     -13.172   9.036 -36.352  1.00  0.73
ATOM   3846  N   TYR A 488     -10.218   5.558 -33.013  1.00  0.73
ATOM   3847  CA  TYR A 488      -9.411   4.558 -33.647  1.00  0.73
ATOM   3848  C   TYR A 488     -10.257   3.801 -34.668  1.00  0.73
ATOM   3849  O   TYR A 488     -11.159   3.034 -34.331  1.00  0.73
ATOM   3850  CB  TYR A 488      -8.839   3.638 -32.538  1.00  0.73
ATOM   3851  CG  TYR A 488      -7.883   2.616 -33.067  1.00  0.73
ATOM   3852  CD1 TYR A 488      -6.534   2.933 -33.275  1.00  0.73
ATOM   3853  CD2 TYR A 488      -8.340   1.330 -33.382  1.00  0.73
ATOM   3854  CE1 TYR A 488      -5.660   1.989 -33.829  1.00  0.73
ATOM   3855  CE2 TYR A 488      -7.464   0.387 -33.928  1.00  0.73
ATOM   3856  CZ  TYR A 488      -6.127   0.714 -34.156  1.00  0.73
ATOM   3857  OH  TYR A 488      -5.259  -0.239 -34.716  1.00  0.73
ATOM   3858  N   ASN A 489      -9.950   4.011 -35.962  1.00  0.72
ATOM   3859  CA  ASN A 489     -10.649   3.403 -37.079  1.00  0.72
ATOM   3860  C   ASN A 489      -9.723   2.414 -37.782  1.00  0.72
ATOM   3861  O   ASN A 489      -8.526   2.701 -37.848  1.00  0.72
ATOM   3862  CB  ASN A 489     -11.073   4.455 -38.145  1.00  0.72
ATOM   3863  CG  ASN A 489     -12.187   5.361 -37.624  1.00  0.72
ATOM   3864  OD1 ASN A 489     -13.228   4.855 -37.211  1.00  0.72
ATOM   3865  ND2 ASN A 489     -11.986   6.696 -37.702  1.00  0.72
ATOM   3866  N   PRO A 490     -10.168   1.280 -38.353  1.00  0.72
ATOM   3867  CA  PRO A 490      -9.281   0.259 -38.915  1.00  0.72
ATOM   3868  C   PRO A 490      -8.363   0.726 -40.024  1.00  0.72
ATOM   3869  O   PRO A 490      -7.293   0.140 -40.188  1.00  0.72
ATOM   3870  CB  PRO A 490     -10.253  -0.822 -39.408  1.00  0.72
ATOM   3871  CG  PRO A 490     -11.383  -0.742 -38.394  1.00  0.72
ATOM   3872  CD  PRO A 490     -11.545   0.773 -38.261  1.00  0.72
ATOM   3873  N   ILE A 491      -8.792   1.747 -40.797  1.00  0.59
ATOM   3874  CA  ILE A 491      -8.025   2.381 -41.863  1.00  0.59
ATOM   3875  C   ILE A 491      -6.879   3.236 -41.340  1.00  0.59
ATOM   3876  O   ILE A 491      -5.712   2.905 -41.515  1.00  0.59
ATOM   3877  CB  ILE A 491      -8.951   3.241 -42.745  1.00  0.59
ATOM   3878  CG1 ILE A 491      -9.961   2.340 -43.497  1.00  0.59
ATOM   3879  CG2 ILE A 491      -8.162   4.116 -43.754  1.00  0.59
ATOM   3880  CD1 ILE A 491     -11.090   3.105 -44.206  1.00  0.59
ATOM   3881  N   GLN A 492      -7.182   4.377 -40.683  1.00  0.62
ATOM   3882  CA  GLN A 492      -6.166   5.335 -40.282  1.00  0.62
ATOM   3883  C   GLN A 492      -5.410   4.914 -39.042  1.00  0.62
ATOM   3884  O   GLN A 492      -4.222   5.184 -38.893  1.00  0.62
ATOM   3885  CB  GLN A 492      -6.797   6.730 -40.052  1.00  0.62
ATOM   3886  CG  GLN A 492      -7.291   7.375 -41.368  1.00  0.62
ATOM   3887  CD  GLN A 492      -7.971   8.725 -41.140  1.00  0.62
ATOM   3888  OE1 GLN A 492      -8.576   9.004 -40.105  1.00  0.62
ATOM   3889  NE2 GLN A 492      -7.920   9.591 -42.179  1.00  0.62
ATOM   3890  N   ARG A 493      -6.101   4.237 -38.101  1.00  0.67
ATOM   3891  CA  ARG A 493      -5.523   3.759 -36.861  1.00  0.67
ATOM   3892  C   ARG A 493      -4.885   4.850 -36.011  1.00  0.67
ATOM   3893  O   ARG A 493      -3.789   4.688 -35.479  1.00  0.67
ATOM   3894  CB  ARG A 493      -4.536   2.599 -37.127  1.00  0.67
ATOM   3895  CG  ARG A 493      -5.196   1.368 -37.769  1.00  0.67
ATOM   3896  CD  ARG A 493      -4.196   0.231 -37.935  1.00  0.67
ATOM   3897  NE  ARG A 493      -4.930  -0.907 -38.556  1.00  0.67
ATOM   3898  CZ  ARG A 493      -4.367  -2.093 -38.803  1.00  0.67
ATOM   3899  NH1 ARG A 493      -5.112  -3.088 -39.263  1.00  0.67
ATOM   3900  NH2 ARG A 493      -3.084  -2.316 -38.543  1.00  0.67
ATOM   3901  N   ARG A 494      -5.576   6.002 -35.891  1.00  0.71
ATOM   3902  CA  ARG A 494      -5.126   7.133 -35.108  1.00  0.71
ATOM   3903  C   ARG A 494      -5.057   6.894 -33.614  1.00  0.71
ATOM   3904  O   ARG A 494      -5.960   6.325 -33.003  1.00  0.71
ATOM   3905  CB  ARG A 494      -5.992   8.387 -35.339  1.00  0.71
ATOM   3906  CG  ARG A 494      -5.866   8.957 -36.756  1.00  0.71
ATOM   3907  CD  ARG A 494      -6.704  10.206 -36.960  1.00  0.71
ATOM   3908  NE  ARG A 494      -6.388  10.708 -38.323  1.00  0.71
ATOM   3909  CZ  ARG A 494      -7.069  11.709 -38.888  1.00  0.71
ATOM   3910  NH1 ARG A 494      -6.779  12.064 -40.132  1.00  0.71
ATOM   3911  NH2 ARG A 494      -8.020  12.360 -38.218  1.00  0.71
ATOM   3912  N   VAL A 495      -3.974   7.369 -32.986  1.00  0.82
ATOM   3913  CA  VAL A 495      -3.738   7.190 -31.571  1.00  0.82
ATOM   3914  C   VAL A 495      -3.252   8.504 -30.988  1.00  0.82
ATOM   3915  O   VAL A 495      -2.834   9.407 -31.712  1.00  0.82
ATOM   3916  CB  VAL A 495      -2.778   6.035 -31.252  1.00  0.82
ATOM   3917  CG1 VAL A 495      -3.240   4.754 -31.975  1.00  0.82
ATOM   3918  CG2 VAL A 495      -1.325   6.369 -31.629  1.00  0.82
ATOM   3919  N   LEU A 496      -3.316   8.655 -29.652  1.00  0.81
ATOM   3920  CA  LEU A 496      -2.876   9.851 -28.955  1.00  0.81
ATOM   3921  C   LEU A 496      -1.663   9.532 -28.102  1.00  0.81
ATOM   3922  O   LEU A 496      -1.696   8.667 -27.225  1.00  0.81
ATOM   3923  CB  LEU A 496      -4.007  10.389 -28.039  1.00  0.81
ATOM   3924  CG  LEU A 496      -3.710  11.710 -27.291  1.00  0.81
ATOM   3925  CD1 LEU A 496      -3.633  12.914 -28.241  1.00  0.81
ATOM   3926  CD2 LEU A 496      -4.775  11.964 -26.215  1.00  0.81
ATOM   3927  N   GLU A 497      -0.532  10.218 -28.337  1.00  0.80
ATOM   3928  CA  GLU A 497       0.614  10.143 -27.453  1.00  0.80
ATOM   3929  C   GLU A 497       0.386  10.860 -26.124  1.00  0.80
ATOM   3930  O   GLU A 497      -0.185  11.947 -26.080  1.00  0.80
ATOM   3931  CB  GLU A 497       1.891  10.648 -28.162  1.00  0.80
ATOM   3932  CG  GLU A 497       2.235   9.740 -29.371  1.00  0.80
ATOM   3933  CD  GLU A 497       3.633   9.909 -29.959  1.00  0.80
ATOM   3934  OE1 GLU A 497       4.367  10.841 -29.555  1.00  0.80
ATOM   3935  OE2 GLU A 497       3.977   9.026 -30.797  1.00  0.80
ATOM   3936  N   LEU A 498       0.820  10.255 -24.998  1.00  0.79
ATOM   3937  CA  LEU A 498       0.710  10.850 -23.679  1.00  0.79
ATOM   3938  C   LEU A 498       2.083  11.018 -23.054  1.00  0.79
ATOM   3939  O   LEU A 498       2.747  10.048 -22.683  1.00  0.79
ATOM   3940  CB  LEU A 498      -0.162   9.988 -22.730  1.00  0.79
ATOM   3941  CG  LEU A 498      -1.656   9.910 -23.104  1.00  0.79
ATOM   3942  CD1 LEU A 498      -2.393   8.965 -22.143  1.00  0.79
ATOM   3943  CD2 LEU A 498      -2.326  11.293 -23.103  1.00  0.79
ATOM   3944  N   GLN A 499       2.531  12.279 -22.908  1.00  0.71
ATOM   3945  CA  GLN A 499       3.791  12.625 -22.292  1.00  0.71
ATOM   3946  C   GLN A 499       3.796  14.082 -21.864  1.00  0.71
ATOM   3947  O   GLN A 499       2.882  14.845 -22.150  1.00  0.71
ATOM   3948  CB  GLN A 499       4.998  12.356 -23.219  1.00  0.71
ATOM   3949  CG  GLN A 499       4.948  13.128 -24.558  1.00  0.71
ATOM   3950  CD  GLN A 499       6.161  12.782 -25.416  1.00  0.71
ATOM   3951  OE1 GLN A 499       7.139  12.213 -24.938  1.00  0.71
ATOM   3952  NE2 GLN A 499       6.120  13.164 -26.709  1.00  0.71
ATOM   3953  N   ALA A 500       4.836  14.521 -21.133  1.00  0.77
ATOM   3954  CA  ALA A 500       4.911  15.888 -20.660  1.00  0.77
ATOM   3955  C   ALA A 500       5.412  16.923 -21.674  1.00  0.77
ATOM   3956  O   ALA A 500       5.264  18.121 -21.458  1.00  0.77
ATOM   3957  CB  ALA A 500       5.819  15.901 -19.420  1.00  0.77
ATOM   3958  N   GLY A 501       6.030  16.505 -22.803  1.00  0.67
ATOM   3959  CA  GLY A 501       6.527  17.454 -23.806  1.00  0.67
ATOM   3960  C   GLY A 501       5.464  18.041 -24.706  1.00  0.67
ATOM   3961  O   GLY A 501       5.287  19.252 -24.785  1.00  0.67
ATOM   3962  N   ASN A 502       4.720  17.180 -25.422  1.00  0.64
ATOM   3963  CA  ASN A 502       3.545  17.572 -26.172  1.00  0.64
ATOM   3964  C   ASN A 502       2.738  16.296 -26.381  1.00  0.64
ATOM   3965  O   ASN A 502       3.321  15.218 -26.488  1.00  0.64
ATOM   3966  CB  ASN A 502       3.949  18.271 -27.511  1.00  0.64
ATOM   3967  CG  ASN A 502       2.787  18.959 -28.223  1.00  0.64
ATOM   3968  OD1 ASN A 502       1.919  18.322 -28.816  1.00  0.64
ATOM   3969  ND2 ASN A 502       2.765  20.311 -28.190  1.00  0.64
ATOM   3970  N   ASN A 503       1.393  16.389 -26.451  1.00  0.72
ATOM   3971  CA  ASN A 503       0.531  15.249 -26.717  1.00  0.72
ATOM   3972  C   ASN A 503      -0.075  15.443 -28.091  1.00  0.72
ATOM   3973  O   ASN A 503      -0.782  16.420 -28.345  1.00  0.72
ATOM   3974  CB  ASN A 503      -0.661  15.120 -25.729  1.00  0.72
ATOM   3975  CG  ASN A 503      -0.214  14.735 -24.328  1.00  0.72
ATOM   3976  OD1 ASN A 503       0.832  14.139 -24.088  1.00  0.72
ATOM   3977  ND2 ASN A 503      -1.075  15.056 -23.332  1.00  0.72
ATOM   3978  N   SER A 504       0.185  14.506 -29.015  1.00  0.74
ATOM   3979  CA  SER A 504      -0.159  14.669 -30.411  1.00  0.74
ATOM   3980  C   SER A 504      -0.789  13.418 -30.974  1.00  0.74
ATOM   3981  O   SER A 504      -0.828  12.357 -30.351  1.00  0.74
ATOM   3982  CB  SER A 504       1.071  15.080 -31.261  1.00  0.74
ATOM   3983  OG  SER A 504       2.057  14.049 -31.273  1.00  0.74
ATOM   3984  N   ILE A 505      -1.366  13.548 -32.180  1.00  0.72
ATOM   3985  CA  ILE A 505      -2.080  12.482 -32.846  1.00  0.72
ATOM   3986  C   ILE A 505      -1.122  11.808 -33.815  1.00  0.72
ATOM   3987  O   ILE A 505      -0.488  12.466 -34.638  1.00  0.72
ATOM   3988  CB  ILE A 505      -3.304  13.036 -33.578  1.00  0.72
ATOM   3989  CG1 ILE A 505      -4.269  13.740 -32.588  1.00  0.72
ATOM   3990  CG2 ILE A 505      -4.031  11.916 -34.357  1.00  0.72
ATOM   3991  CD1 ILE A 505      -5.245  14.704 -33.274  1.00  0.72
ATOM   3992  N   SER A 506      -0.993  10.470 -33.743  1.00  0.78
ATOM   3993  CA  SER A 506      -0.129   9.700 -34.628  1.00  0.78
ATOM   3994  C   SER A 506      -0.936   8.564 -35.222  1.00  0.78
ATOM   3995  O   SER A 506      -2.053   8.301 -34.786  1.00  0.78
ATOM   3996  CB  SER A 506       1.181   9.199 -33.947  1.00  0.78
ATOM   3997  OG  SER A 506       0.974   8.215 -32.932  1.00  0.78
ATOM   3998  N   GLU A 507      -0.434   7.901 -36.283  1.00  0.72
ATOM   3999  CA  GLU A 507      -1.176   6.887 -37.019  1.00  0.72
ATOM   4000  C   GLU A 507      -0.365   5.606 -37.049  1.00  0.72
ATOM   4001  O   GLU A 507       0.864   5.640 -37.024  1.00  0.72
ATOM   4002  CB  GLU A 507      -1.544   7.346 -38.470  1.00  0.72
ATOM   4003  CG  GLU A 507      -2.557   8.532 -38.448  1.00  0.72
ATOM   4004  CD  GLU A 507      -3.236   9.004 -39.746  1.00  0.72
ATOM   4005  OE1 GLU A 507      -2.596   8.973 -40.821  1.00  0.72
ATOM   4006  OE2 GLU A 507      -4.414   9.479 -39.641  1.00  0.72
ATOM   4007  N   GLY A 508      -1.037   4.428 -37.083  1.00  0.74
ATOM   4008  CA  GLY A 508      -0.396   3.121 -37.266  1.00  0.74
ATOM   4009  C   GLY A 508       0.763   2.772 -36.362  1.00  0.74
ATOM   4010  O   GLY A 508       1.850   2.442 -36.830  1.00  0.74
ATOM   4011  N   LEU A 509       0.551   2.819 -35.032  1.00  0.74
ATOM   4012  CA  LEU A 509       1.538   2.458 -34.024  1.00  0.74
ATOM   4013  C   LEU A 509       2.239   1.124 -34.250  1.00  0.74
ATOM   4014  O   LEU A 509       1.594   0.084 -34.362  1.00  0.74
ATOM   4015  CB  LEU A 509       0.886   2.449 -32.619  1.00  0.74
ATOM   4016  CG  LEU A 509       1.844   2.136 -31.451  1.00  0.74
ATOM   4017  CD1 LEU A 509       3.039   3.093 -31.416  1.00  0.74
ATOM   4018  CD2 LEU A 509       1.110   2.131 -30.102  1.00  0.74
ATOM   4019  N   ASP A 510       3.590   1.161 -34.367  1.00  0.75
ATOM   4020  CA  ASP A 510       4.489   0.035 -34.548  1.00  0.75
ATOM   4021  C   ASP A 510       4.012  -0.970 -35.588  1.00  0.75
ATOM   4022  O   ASP A 510       4.171  -2.182 -35.458  1.00  0.75
ATOM   4023  CB  ASP A 510       4.878  -0.553 -33.171  1.00  0.75
ATOM   4024  CG  ASP A 510       5.636   0.541 -32.440  1.00  0.75
ATOM   4025  OD1 ASP A 510       6.750   0.876 -32.920  1.00  0.75
ATOM   4026  OD2 ASP A 510       5.113   1.116 -31.459  1.00  0.75
ATOM   4027  N   LEU A 511       3.432  -0.441 -36.694  1.00  0.71
ATOM   4028  CA  LEU A 511       2.715  -1.198 -37.703  1.00  0.71
ATOM   4029  C   LEU A 511       3.569  -2.259 -38.357  1.00  0.71
ATOM   4030  O   LEU A 511       3.162  -3.410 -38.452  1.00  0.71
ATOM   4031  CB  LEU A 511       2.135  -0.239 -38.777  1.00  0.71
ATOM   4032  CG  LEU A 511       1.247  -0.886 -39.862  1.00  0.71
ATOM   4033  CD1 LEU A 511       0.039  -1.605 -39.249  1.00  0.71
ATOM   4034  CD2 LEU A 511       0.765   0.178 -40.861  1.00  0.71
ATOM   4035  N   ARG A 512       4.817  -1.911 -38.727  1.00  0.68
ATOM   4036  CA  ARG A 512       5.800  -2.840 -39.262  1.00  0.68
ATOM   4037  C   ARG A 512       6.129  -3.997 -38.313  1.00  0.68
ATOM   4038  O   ARG A 512       6.121  -5.163 -38.692  1.00  0.68
ATOM   4039  CB  ARG A 512       7.084  -2.022 -39.598  1.00  0.68
ATOM   4040  CG  ARG A 512       8.175  -2.774 -40.400  1.00  0.68
ATOM   4041  CD  ARG A 512       9.310  -1.868 -40.922  1.00  0.68
ATOM   4042  NE  ARG A 512      10.307  -2.738 -41.636  1.00  0.68
ATOM   4043  CZ  ARG A 512      11.499  -2.323 -42.104  1.00  0.68
ATOM   4044  NH1 ARG A 512      12.380  -3.201 -42.578  1.00  0.68
ATOM   4045  NH2 ARG A 512      11.856  -1.043 -42.099  1.00  0.68
ATOM   4046  N   LYS A 513       6.358  -3.709 -37.017  1.00  0.74
ATOM   4047  CA  LYS A 513       6.595  -4.733 -36.017  1.00  0.74
ATOM   4048  C   LYS A 513       5.359  -5.588 -35.717  1.00  0.74
ATOM   4049  O   LYS A 513       5.417  -6.813 -35.678  1.00  0.74
ATOM   4050  CB  LYS A 513       7.107  -4.067 -34.720  1.00  0.74
ATOM   4051  CG  LYS A 513       8.482  -3.380 -34.845  1.00  0.74
ATOM   4052  CD  LYS A 513       8.873  -2.808 -33.477  1.00  0.74
ATOM   4053  CE  LYS A 513      10.213  -2.094 -33.362  1.00  0.74
ATOM   4054  NZ  LYS A 513      10.311  -1.619 -31.984  1.00  0.74
ATOM   4055  N   CYS A 514       4.172  -4.973 -35.548  1.00  0.82
ATOM   4056  CA  CYS A 514       2.912  -5.680 -35.344  1.00  0.82
ATOM   4057  C   CYS A 514       2.502  -6.559 -36.526  1.00  0.82
ATOM   4058  O   CYS A 514       1.996  -7.663 -36.338  1.00  0.82
ATOM   4059  CB  CYS A 514       1.798  -4.698 -34.897  1.00  0.82
ATOM   4060  SG  CYS A 514       0.227  -5.444 -34.319  1.00  0.82
ATOM   4061  N   GLU A 515       2.787  -6.138 -37.777  1.00  0.73
ATOM   4062  CA  GLU A 515       2.581  -6.930 -38.982  1.00  0.73
ATOM   4063  C   GLU A 515       3.292  -8.281 -38.950  1.00  0.73
ATOM   4064  O   GLU A 515       2.717  -9.315 -39.294  1.00  0.73
ATOM   4065  CB  GLU A 515       3.043  -6.115 -40.215  1.00  0.73
ATOM   4066  CG  GLU A 515       2.722  -6.760 -41.585  1.00  0.73
ATOM   4067  CD  GLU A 515       3.014  -5.836 -42.769  1.00  0.73
ATOM   4068  OE1 GLU A 515       3.001  -4.592 -42.588  1.00  0.73
ATOM   4069  OE2 GLU A 515       3.169  -6.393 -43.885  1.00  0.73
ATOM   4070  N   PHE A 516       4.542  -8.330 -38.445  1.00  0.74
ATOM   4071  CA  PHE A 516       5.235  -9.576 -38.156  1.00  0.74
ATOM   4072  C   PHE A 516       4.502 -10.480 -37.150  1.00  0.74
ATOM   4073  O   PHE A 516       4.282 -11.668 -37.401  1.00  0.74
ATOM   4074  CB  PHE A 516       6.663  -9.225 -37.650  1.00  0.74
ATOM   4075  CG  PHE A 516       7.454 -10.432 -37.222  1.00  0.74
ATOM   4076  CD1 PHE A 516       8.153 -11.208 -38.154  1.00  0.74
ATOM   4077  CD2 PHE A 516       7.438 -10.828 -35.875  1.00  0.74
ATOM   4078  CE1 PHE A 516       8.786 -12.393 -37.756  1.00  0.74
ATOM   4079  CE2 PHE A 516       8.051 -12.019 -35.476  1.00  0.74
ATOM   4080  CZ  PHE A 516       8.718 -12.809 -36.420  1.00  0.74
ATOM   4081  N   TRP A 517       4.083  -9.930 -35.992  1.00  0.73
ATOM   4082  CA  TRP A 517       3.419 -10.692 -34.942  1.00  0.73
ATOM   4083  C   TRP A 517       2.044 -11.227 -35.314  1.00  0.73
ATOM   4084  O   TRP A 517       1.695 -12.340 -34.924  1.00  0.73
ATOM   4085  CB  TRP A 517       3.362  -9.955 -33.577  1.00  0.73
ATOM   4086  CG  TRP A 517       4.747  -9.569 -33.050  1.00  0.73
ATOM   4087  CD1 TRP A 517       5.324  -8.333 -33.121  1.00  0.73
ATOM   4088  CD2 TRP A 517       5.698 -10.488 -32.508  1.00  0.73
ATOM   4089  NE1 TRP A 517       6.616  -8.447 -32.748  1.00  0.73
ATOM   4090  CE2 TRP A 517       6.946  -9.698 -32.358  1.00  0.73
ATOM   4091  CE3 TRP A 517       5.682 -11.789 -32.101  1.00  0.73
ATOM   4092  CZ2 TRP A 517       8.075 -10.324 -31.910  1.00  0.73
ATOM   4093  CZ3 TRP A 517       6.853 -12.388 -31.621  1.00  0.73
ATOM   4094  CH2 TRP A 517       8.055 -11.655 -31.542  1.00  0.73
ATOM   4095  N   SER A 518       1.231 -10.461 -36.068  1.00  0.78
ATOM   4096  CA  SER A 518      -0.089 -10.905 -36.505  1.00  0.78
ATOM   4097  C   SER A 518      -0.115 -11.714 -37.794  1.00  0.78
ATOM   4098  O   SER A 518      -0.908 -12.645 -37.916  1.00  0.78
ATOM   4099  CB  SER A 518      -1.129  -9.750 -36.542  1.00  0.78
ATOM   4100  OG  SER A 518      -0.906  -8.777 -37.565  1.00  0.78
ATOM   4101  N   ARG A 519       0.737 -11.416 -38.802  1.00  0.66
ATOM   4102  CA  ARG A 519       0.613 -12.050 -40.111  1.00  0.66
ATOM   4103  C   ARG A 519       1.756 -12.956 -40.535  1.00  0.66
ATOM   4104  O   ARG A 519       1.623 -13.670 -41.528  1.00  0.66
ATOM   4105  CB  ARG A 519       0.442 -10.962 -41.197  1.00  0.66
ATOM   4106  CG  ARG A 519      -0.877 -10.184 -41.038  1.00  0.66
ATOM   4107  CD  ARG A 519      -1.041  -9.080 -42.078  1.00  0.66
ATOM   4108  NE  ARG A 519      -2.362  -8.434 -41.800  1.00  0.66
ATOM   4109  CZ  ARG A 519      -2.876  -7.456 -42.556  1.00  0.66
ATOM   4110  NH1 ARG A 519      -4.083  -6.974 -42.265  1.00  0.66
ATOM   4111  NH2 ARG A 519      -2.209  -6.959 -43.592  1.00  0.66
ATOM   4112  N   TYR A 520       2.887 -13.004 -39.803  1.00  0.66
ATOM   4113  CA  TYR A 520       3.980 -13.891 -40.186  1.00  0.66
ATOM   4114  C   TYR A 520       4.298 -14.915 -39.120  1.00  0.66
ATOM   4115  O   TYR A 520       4.442 -16.091 -39.443  1.00  0.66
ATOM   4116  CB  TYR A 520       5.276 -13.115 -40.523  1.00  0.66
ATOM   4117  CG  TYR A 520       5.113 -12.386 -41.828  1.00  0.66
ATOM   4118  CD1 TYR A 520       4.808 -11.017 -41.859  1.00  0.66
ATOM   4119  CD2 TYR A 520       5.264 -13.073 -43.046  1.00  0.66
ATOM   4120  CE1 TYR A 520       4.676 -10.338 -43.077  1.00  0.66
ATOM   4121  CE2 TYR A 520       5.120 -12.398 -44.268  1.00  0.66
ATOM   4122  CZ  TYR A 520       4.835 -11.029 -44.279  1.00  0.66
ATOM   4123  OH  TYR A 520       4.709 -10.344 -45.501  1.00  0.66
ATOM   4124  N   LEU A 521       4.360 -14.536 -37.823  1.00  0.72
ATOM   4125  CA  LEU A 521       4.614 -15.478 -36.736  1.00  0.72
ATOM   4126  C   LEU A 521       3.591 -16.604 -36.598  1.00  0.72
ATOM   4127  O   LEU A 521       4.048 -17.721 -36.375  1.00  0.72
ATOM   4128  CB  LEU A 521       4.818 -14.777 -35.358  1.00  0.72
ATOM   4129  CG  LEU A 521       5.132 -15.715 -34.151  1.00  0.72
ATOM   4130  CD1 LEU A 521       6.541 -16.328 -34.201  1.00  0.72
ATOM   4131  CD2 LEU A 521       4.877 -15.025 -32.809  1.00  0.72
ATOM   4132  N   PRO A 522       2.260 -16.481 -36.728  1.00  0.77
ATOM   4133  CA  PRO A 522       1.345 -17.621 -36.615  1.00  0.77
ATOM   4134  C   PRO A 522       1.582 -18.759 -37.596  1.00  0.77
ATOM   4135  O   PRO A 522       1.001 -19.823 -37.412  1.00  0.77
ATOM   4136  CB  PRO A 522      -0.049 -17.002 -36.799  1.00  0.77
ATOM   4137  CG  PRO A 522       0.107 -15.571 -36.287  1.00  0.77
ATOM   4138  CD  PRO A 522       1.528 -15.209 -36.711  1.00  0.77
ATOM   4139  N   ASN A 523       2.396 -18.539 -38.644  1.00  0.61
ATOM   4140  CA  ASN A 523       2.760 -19.517 -39.638  1.00  0.61
ATOM   4141  C   ASN A 523       4.186 -20.049 -39.430  1.00  0.61
ATOM   4142  O   ASN A 523       4.708 -20.734 -40.309  1.00  0.61
ATOM   4143  CB  ASN A 523       2.705 -18.846 -41.038  1.00  0.61
ATOM   4144  CG  ASN A 523       1.298 -18.406 -41.436  1.00  0.61
ATOM   4145  OD1 ASN A 523       0.268 -18.968 -41.070  1.00  0.61
ATOM   4146  ND2 ASN A 523       1.243 -17.356 -42.293  1.00  0.61
ATOM   4147  N   LEU A 524       4.852 -19.718 -38.304  1.00  0.62
ATOM   4148  CA  LEU A 524       6.193 -20.175 -37.961  1.00  0.62
ATOM   4149  C   LEU A 524       6.203 -21.311 -36.896  1.00  0.62
ATOM   4150  O   LEU A 524       5.122 -21.699 -36.382  1.00  0.62
ATOM   4151  CB  LEU A 524       7.061 -19.012 -37.389  1.00  0.62
ATOM   4152  CG  LEU A 524       7.370 -17.844 -38.354  1.00  0.62
ATOM   4153  CD1 LEU A 524       8.122 -16.697 -37.650  1.00  0.62
ATOM   4154  CD2 LEU A 524       8.170 -18.309 -39.578  1.00  0.62
ATOM   4155  OXT LEU A 524       7.330 -21.792 -36.576  1.00  0.62
TER    4156      LEU A 524                                        
SPDBVT        1.0000000000         0.0000000000         0.0000000000 
SPDBVT        0.0000000000         1.0000000000         0.0000000000 
SPDBVT        0.0000000000         0.0000000000         1.0000000000 
SPDBVT        0.0000000000         0.0000000000         0.0000000000 
SPDBVT        0.0000000000         0.0000000000         0.0000000000 
SPDBVV default;
SPDBVV      9.957036224999    2671.173737039941      20.000000000000
SPDBVV        1.0000000000         0.0000000000         0.0000000000 
SPDBVV        0.0000000000         1.0000000000         0.0000000000 
SPDBVV        0.0000000000         0.0000000000         1.0000000000 
SPDBVV        0.6784999967        -8.9534997940       -15.9565000534 
SPDBVV        0.0000000000         0.0000000000         0.0000000000 
SPDBVf 32 32 32 32 32 32 32 32 32 32 32 32 32 32 32 32 32 32 32 32
SPDBVf 32 32 32 32 32 32 32 32 32 32 32 32 32 32 32 32 32 32 32 32
SPDBVf 32 32 32 32 32 32 32 32 32 32 32 32 32 32 32 32 32 32 32 32
SPDBVf 32 32 32 32 32 32 32 32 32 39 32 32 32 32 32 32 32 32 32 32
SPDBVf 32 32 32 32 32 32 32 32 32 32 32 32 32 32 32 32 32 32 32 32
SPDBVf 32 32 32 32 32 32 39 39 32 32 32 32 32 32 32 32 32 32 32 32
SPDBVf 32 32 32 32 32 32 32 32 32 32 32 32 32 32 32 32 32 32 32 32
SPDBVf 32 32 32 32 32 32 32 32 32 32 32 32 32 32 32 32 32 32 32 32
SPDBVf 32 32 32 32 32 32 32 32 32 32 32 32 32 32 32 32 32 32 32 32
SPDBVf 32 32 32 32 32 32 32 39 39 32 32 32 32 32 32 32 32 32 32 32
SPDBVf 32 32 32 32 32 32 32 32 32 32 32 32 32 32 32 32 32 32 32 32
SPDBVf 39 32 32 32 32 32 32 32 32 32 32 32 32 32 32 32 32 32 32 32
SPDBVf 32 32 32 32 32 32 32 32 32 32 32 32 32 32 32 32 32 32 32 32
SPDBVf 32 32 32 32 32 32 32 32 32 32 32 32 32 32 32 32 39 32 32 32
SPDBVf 32 32 32 32 32 32 32 32 32 32 32 32 32 32 32 32 32 32 32 32
SPDBVf 32 32 32 32 32 32 32 32 32 32 32 32 32 39 32 32 32 39 32 32
SPDBVf 32 32 32 32 32 32 32 32 32 32 32 32 32 32 32 32 32 32 32 32
SPDBVf 32 32 32 32 32 32 32 32 32 32 32 32 32 32 32 32 32 32 32 32
SPDBVf 32 32 32 32 32 32 32 32 32 32 32 32 32 32 32 32 32 32 32 32
SPDBVf 32 32 32 32 32 32 32 32 32 32 32 32 32 32 32 32 32 32 32 32
SPDBVf 32 32 32 32 32 32 32 32 32 32 32 32 32 32 32 32 32 32 32 32
SPDBVf 32 32 32 32 32 32 32 55 32 32 32 32 32 32 32 32 32 32 32 32
SPDBVf 32 32 32 32 32 32 32 32 32 32 32 32 32 32 32 32 32 32 32 32
SPDBVf 32 32 32 32 32 32 32 32 32 32 32 32 32 32 32 32 32 32 32 32
SPDBVf 32 32 32 32 32 32 32 32 32 32 32 32 32 32 32 32 32 32 32 32
SPDBVf 32 32 32 32 32 32 32 32 32 32 32 32 32 32 32 32 32 32 32 32
SPDBVf 32
SPDBVl 1.00 1.00 1.00 1.00 1.00 1.00 1.00 1.00 1.00 1.00 1.00 1.00 
SPDBVl 1.00 1.00 1.00 1.00 1.00 1.00 1.00 1.00 1.00 1.00 1.00 1.00 
SPDBVl 1.00 1.00 1.00 1.00 1.00 1.00 1.00 1.00 1.00 1.00 1.00 1.00 
SPDBVl 1.00 1.00 1.00 1.00 1.00 1.00 1.00 1.00 1.00 1.00 1.00 1.00 
SPDBVl 1.00 1.00 1.00 1.00 1.00 1.00 1.00 1.00 1.00 1.00 1.00 1.00 
SPDBVl 1.00 1.00 1.00 1.00 1.00 1.00 1.00 1.00 1.00 1.00 1.00 1.00 
SPDBVl 1.00 1.00 1.00 1.00 1.00 1.00 1.00 1.00 1.00 1.00 1.00 1.00 
SPDBVl 1.00 1.00 1.00 1.00 1.00 1.00 1.00 1.00 1.00 1.00 1.00 1.00 
SPDBVl 1.00 1.00 1.00 1.00 1.00 1.00 1.00 1.00 1.00 1.00 1.00 1.00 
SPDBVl 1.00 1.00 1.00 1.00 1.00 1.00 1.00 1.00 1.00 1.00 1.00 1.00 
SPDBVl 1.00 1.00 1.00 1.00 1.00 1.00 1.00 1.00 1.00 1.00 1.00 1.00 
SPDBVl 1.00 1.00 1.00 1.00 1.00 1.00 1.00 1.00 1.00 1.00 1.00 1.00 
SPDBVl 1.00 1.00 1.00 1.00 1.00 1.00 1.00 1.00 1.00 1.00 1.00 1.00 
SPDBVl 1.00 1.00 1.00 1.00 1.00 1.00 1.00 1.00 1.00 1.00 1.00 1.00 
SPDBVl 1.00 1.00 1.00 1.00 1.00 1.00 1.00 1.00 1.00 1.00 1.00 1.00 
SPDBVl 1.00 1.00 1.00 1.00 1.00 1.00 1.00 1.00 1.00 1.00 1.00 1.00 
SPDBVl 1.00 1.00 1.00 1.00 1.00 1.00 1.00 1.00 1.00 1.00 1.00 1.00 
SPDBVl 1.00 1.00 1.00 1.00 1.00 1.00 1.00 1.00 1.00 1.00 1.00 1.00 
SPDBVl 1.00 1.00 1.00 1.00 1.00 1.00 1.00 1.00 1.00 1.00 1.00 1.00 
SPDBVl 1.00 1.00 1.00 1.00 1.00 1.00 1.00 1.00 1.00 1.00 1.00 1.00 
SPDBVl 1.00 1.00 1.00 1.00 1.00 1.00 1.00 1.00 1.00 1.00 1.00 1.00 
SPDBVl 1.00 1.00 1.00 1.00 1.00 1.00 1.00 1.00 1.00 1.00 1.00 1.00 
SPDBVl 1.00 1.00 1.00 1.00 1.00 1.00 1.00 1.00 1.00 1.00 1.00 1.00 
SPDBVl 1.00 1.00 1.00 1.00 1.00 1.00 1.00 1.00 1.00 1.00 1.00 1.00 
SPDBVl 1.00 1.00 1.00 1.00 1.00 1.00 1.00 1.00 1.00 1.00 1.00 1.00 
SPDBVl 1.00 1.00 1.00 1.00 1.00 1.00 1.00 1.00 1.00 1.00 1.00 1.00 
SPDBVl 1.00 1.00 1.00 1.00 1.00 1.00 1.00 1.00 1.00 1.00 1.00 1.00 
SPDBVl 1.00 1.00 1.00 1.00 1.00 1.00 1.00 1.00 1.00 1.00 1.00 1.00 
SPDBVl 1.00 1.00 1.00 1.00 1.00 1.00 1.00 1.00 1.00 1.00 1.00 1.00 
SPDBVl 1.00 1.00 1.00 1.00 1.00 1.00 1.00 1.00 1.00 1.00 1.00 1.00 
SPDBVl 1.00 1.00 1.00 1.00 1.00 1.00 1.00 1.00 1.00 1.00 1.00 1.00 
SPDBVl 1.00 1.00 1.00 1.00 1.00 1.00 1.00 1.00 1.00 1.00 1.00 1.00 
SPDBVl 1.00 1.00 1.00 1.00 1.00 1.00 1.00 1.00 1.00 1.00 1.00 1.00 
SPDBVl 1.00 1.00 1.00 1.00 1.00 1.00 1.00 1.00 1.00 1.00 1.00 1.00 
SPDBVl 1.00 1.00 1.00 1.00 1.00 1.00 1.00 1.00 1.00 1.00 1.00 1.00 
SPDBVl 1.00 1.00 1.00 1.00 1.00 1.00 1.00 1.00 1.00 1.00 1.00 1.00 
SPDBVl 1.00 1.00 1.00 1.00 1.00 1.00 1.00 1.00 1.00 1.00 1.00 1.00 
SPDBVl 1.00 1.00 1.00 1.00 1.00 1.00 1.00 1.00 1.00 1.00 1.00 1.00 
SPDBVl 1.00 1.00 1.00 1.00 1.00 1.00 1.00 1.00 1.00 1.00 1.00 1.00 
SPDBVl 1.00 1.00 1.00 1.00 1.00 1.00 1.00 1.00 1.00 1.00 1.00 1.00 
SPDBVl 1.00 1.00 1.00 1.00 1.00 1.00 1.00 1.00 1.00 1.00 1.00 1.00 
SPDBVl 1.00 1.00 1.00 1.00 1.00 1.00 1.00 1.00 1.00 1.00 1.00 1.00 
SPDBVl 1.00 1.00 1.00 1.00 1.00 1.00 1.00 1.00 1.00 1.00 1.00 1.00 
SPDBVl 1.00 1.00 1.00 1.00 1.00 1.00 1.00 1.00 1.00 1.00 1.00 1.00 
SPDBVl 1.00 1.00 1.00 1.00 1.00 1.00 1.00 1.00 1.00 1.00 1.00 1.00 
SPDBVl 1.00 1.00 1.00 1.00 1.00 1.00 1.00 1.00 1.00 1.00 1.00 1.00 
SPDBVl 1.00 1.00 1.00 1.00 1.00 1.00 1.00 1.00 1.00 1.00 1.00 1.00 
SPDBVl 1.00 1.00 1.00 1.00 1.00 1.00 1.00 1.00 1.00 1.00 1.00 1.00 
SPDBVl 1.00 1.00 1.00 1.00 1.00 1.00 1.00 1.00 1.00 1.00 1.00 1.00 
SPDBVl 1.00 1.00 1.00 1.00 1.00 1.00 1.00 1.00 1.00 1.00 1.00 1.00 
SPDBVl 1.00 1.00 1.00 1.00 1.00 1.00 1.00 1.00 1.00 1.00 1.00 1.00 
SPDBVl 1.00 1.00 1.00 1.00 1.00 1.00 1.00 1.00 1.00 1.00 1.00 1.00 
SPDBVl 1.00 1.00 1.00 1.00 1.00 1.00 1.00 1.00 1.00 1.00 1.00 1.00 
SPDBVl 1.00 1.00 1.00 1.00 1.00 1.00 1.00 1.00 1.00 1.00 1.00 1.00 
SPDBVl 1.00 1.00 1.00 1.00 1.00 1.00 1.00 1.00 1.00 1.00 1.00 1.00 
SPDBVl 1.00 1.00 1.00 1.00 1.00 1.00 1.00 1.00 1.00 1.00 1.00 1.00 
SPDBVl 1.00 1.00 1.00 1.00 1.00 1.00 1.00 1.00 1.00 1.00 1.00 1.00 
SPDBVl 1.00 1.00 1.00 1.00 1.00 1.00 1.00 1.00 1.00 1.00 1.00 1.00 
SPDBVl 1.00 1.00 1.00 1.00 1.00 1.00 1.00 1.00 1.00 1.00 1.00 1.00 
SPDBVl 1.00 1.00 1.00 1.00 1.00 1.00 1.00 1.00 1.00 1.00 1.00 1.00 
SPDBVl 1.00 1.00 1.00 1.00 1.00 1.00 1.00 1.00 1.00 1.00 1.00 1.00 
SPDBVl 1.00 1.00 1.00 1.00 1.00 1.00 1.00 1.00 1.00 1.00 1.00 1.00 
SPDBVl 1.00 1.00 1.00 1.00 1.00 1.00 1.00 1.00 1.00 1.00 1.00 1.00 
SPDBVl 1.00 1.00 1.00 1.00 1.00 1.00 1.00 1.00 1.00 1.00 1.00 1.00 
SPDBVl 1.00 1.00 1.00 1.00 1.00 1.00 1.00 1.00 1.00 1.00 1.00 1.00 
SPDBVl 1.00 1.00 1.00 1.00 1.00 1.00 1.00 1.00 1.00 1.00 1.00 1.00 
SPDBVl 1.00 1.00 1.00 1.00 1.00 1.00 1.00 1.00 1.00 1.00 1.00 1.00 
SPDBVl 1.00 1.00 1.00 1.00 1.00 1.00 1.00 1.00 1.00 1.00 1.00 1.00 
SPDBVl 1.00 1.00 1.00 1.00 1.00 1.00 1.00 1.00 1.00 1.00 1.00 1.00 
SPDBVl 1.00 1.00 1.00 1.00 1.00 1.00 1.00 1.00 1.00 1.00 1.00 1.00 
SPDBVl 1.00 1.00 1.00 1.00 1.00 1.00 1.00 1.00 1.00 1.00 1.00 1.00 
SPDBVl 1.00 1.00 1.00 1.00 1.00 1.00 1.00 1.00 1.00 1.00 1.00 1.00 
SPDBVl 1.00 1.00 1.00 1.00 1.00 1.00 1.00 1.00 1.00 1.00 1.00 1.00 
SPDBVl 1.00 1.00 1.00 1.00 1.00 1.00 1.00 1.00 1.00 1.00 1.00 1.00 
SPDBVl 1.00 1.00 1.00 1.00 1.00 1.00 1.00 1.00 1.00 1.00 1.00 1.00 
SPDBVl 1.00 1.00 1.00 1.00 1.00 1.00 1.00 1.00 1.00 1.00 1.00 1.00 
SPDBVl 1.00 1.00 1.00 1.00 1.00 1.00 1.00 1.00 1.00 1.00 1.00 1.00 
SPDBVl 1.00 1.00 1.00 1.00 1.00 1.00 1.00 1.00 1.00 1.00 1.00 1.00 
SPDBVl 1.00 1.00 1.00 1.00 1.00 1.00 1.00 1.00 1.00 1.00 1.00 1.00 
SPDBVl 1.00 1.00 1.00 1.00 1.00 1.00 1.00 1.00 1.00 1.00 1.00 1.00 
SPDBVl 1.00 1.00 1.00 1.00 1.00 1.00 1.00 1.00 1.00 1.00 1.00 1.00 
SPDBVl 1.00 1.00 1.00 1.00 1.00 1.00 1.00 1.00 1.00 1.00 1.00 1.00 
SPDBVl 1.00 1.00 1.00 1.00 1.00 1.00 1.00 1.00 1.00 1.00 1.00 1.00 
SPDBVl 1.00 1.00 1.00 1.00 1.00 1.00 1.00 1.00 1.00 1.00 1.00 1.00 
SPDBVl 1.00 1.00 1.00 1.00 1.00 1.00 1.00 1.00 1.00 1.00 1.00 1.00 
SPDBVl 1.00 1.00 1.00 1.00 1.00 1.00 1.00 1.00 1.00 1.00 1.00 1.00 
SPDBVl 1.00 1.00 1.00 1.00 1.00 1.00 1.00 1.00 1.00 1.00 1.00 1.00 
SPDBVl 1.00 1.00 1.00 1.00 1.00 1.00 1.00 1.00 1.00 1.00 1.00 1.00 
SPDBVl 1.00 1.00 1.00 1.00 1.00 1.00 1.00 1.00 1.00 1.00 1.00 1.00 
SPDBVl 1.00 1.00 1.00 1.00 1.00 1.00 1.00 1.00 1.00 1.00 1.00 1.00 
SPDBVl 1.00 1.00 1.00 1.00 1.00 1.00 1.00 1.00 1.00 1.00 1.00 1.00 
SPDBVl 1.00 1.00 1.00 1.00 1.00 1.00 1.00 1.00 1.00 1.00 1.00 1.00 
SPDBVl 1.00 1.00 1.00 1.00 1.00 1.00 1.00 1.00 1.00 1.00 1.00 1.00 
SPDBVl 1.00 1.00 1.00 1.00 1.00 1.00 1.00 1.00 1.00 1.00 1.00 1.00 
SPDBVl 1.00 1.00 1.00 1.00 1.00 1.00 1.00 1.00 1.00 1.00 1.00 1.00 
SPDBVl 1.00 1.00 1.00 1.00 1.00 1.00 1.00 1.00 1.00 1.00 1.00 1.00 
SPDBVl 1.00 1.00 1.00 1.00 1.00 1.00 1.00 1.00 1.00 1.00 1.00 1.00 
SPDBVl 1.00 1.00 1.00 1.00 1.00 1.00 1.00 1.00 1.00 1.00 1.00 1.00 
SPDBVl 1.00 1.00 1.00 1.00 1.00 1.00 1.00 1.00 1.00 1.00 1.00 1.00 
SPDBVl 1.00 1.00 1.00 1.00 1.00 1.00 1.00 1.00 1.00 1.00 1.00 1.00 
SPDBVl 1.00 1.00 1.00 1.00 1.00 1.00 1.00 1.00 1.00 1.00 1.00 1.00 
SPDBVl 1.00 1.00 1.00 1.00 1.00 1.00 1.00 1.00 1.00 1.00 1.00 1.00 
SPDBVl 1.00 1.00 1.00 1.00 1.00 1.00 1.00 1.00 1.00 1.00 1.00 1.00 
SPDBVl 1.00 1.00 1.00 1.00 1.00 1.00 1.00 1.00 1.00 1.00 1.00 1.00 
SPDBVl 1.00 1.00 1.00 1.00 1.00 1.00 1.00 1.00 1.00 1.00 1.00 1.00 
SPDBVl 1.00 1.00 1.00 1.00 1.00 1.00 1.00 1.00 1.00 1.00 1.00 1.00 
SPDBVl 1.00 1.00 1.00 1.00 1.00 1.00 1.00 1.00 1.00 1.00 1.00 1.00 
SPDBVl 1.00 1.00 1.00 1.00 1.00 1.00 1.00 1.00 1.00 1.00 1.00 1.00 
SPDBVl 1.00 1.00 1.00 1.00 1.00 1.00 1.00 1.00 1.00 1.00 1.00 1.00 
SPDBVl 1.00 1.00 1.00 1.00 1.00 1.00 1.00 1.00 1.00 1.00 1.00 1.00 
SPDBVl 1.00 1.00 1.00 1.00 1.00 1.00 1.00 1.00 1.00 1.00 1.00 1.00 
SPDBVl 1.00 1.00 1.00 1.00 1.00 1.00 1.00 1.00 1.00 1.00 1.00 1.00 
SPDBVl 1.00 1.00 1.00 1.00 1.00 1.00 1.00 1.00 1.00 1.00 1.00 1.00 
SPDBVl 1.00 1.00 1.00 1.00 1.00 1.00 1.00 1.00 1.00 1.00 1.00 1.00 
SPDBVl 1.00 1.00 1.00 1.00 1.00 1.00 1.00 1.00 1.00 1.00 1.00 1.00 
SPDBVl 1.00 1.00 1.00 1.00 1.00 1.00 1.00 1.00 1.00 1.00 1.00 1.00 
SPDBVl 1.00 1.00 1.00 1.00 1.00 1.00 1.00 1.00 1.00 1.00 1.00 1.00 
SPDBVl 1.00 1.00 1.00 1.00 1.00 1.00 1.00 1.00 1.00 1.00 1.00 1.00 
SPDBVl 1.00 1.00 1.00 1.00 1.00 1.00 1.00 1.00 1.00 1.00 1.00 1.00 
SPDBVl 1.00 1.00 1.00 1.00 1.00 1.00 1.00 1.00 1.00 1.00 1.00 1.00 
SPDBVl 1.00 1.00 1.00 1.00 1.00 1.00 1.00 1.00 1.00 1.00 1.00 1.00 
SPDBVl 1.00 1.00 1.00 1.00 1.00 1.00 1.00 1.00 1.00 1.00 1.00 1.00 
SPDBVl 1.00 1.00 1.00 1.00 1.00 1.00 1.00 1.00 1.00 1.00 1.00 1.00 
SPDBVl 1.00 1.00 1.00 1.00 1.00 1.00 1.00 1.00 1.00 1.00 1.00 1.00 
SPDBVl 1.00 1.00 1.00 1.00 1.00 1.00 1.00 1.00 1.00 1.00 1.00 1.00 
SPDBVl 1.00 1.00 1.00 1.00 1.00 1.00 1.00 1.00 1.00 1.00 1.00 1.00 
SPDBVl 1.00 1.00 1.00 1.00 1.00 1.00 1.00 1.00 1.00 1.00 1.00 1.00 
SPDBVl 1.00 1.00 1.00 1.00 1.00 1.00 1.00 1.00 1.00 1.00 1.00 1.00 
SPDBVl 1.00 1.00 1.00 1.00 1.00 1.00 1.00 1.00 1.00 1.00 1.00 1.00 
SPDBVl 1.00 1.00 1.00 1.00 1.00 1.00 1.00 1.00 1.00 1.00 1.00 1.00 
SPDBVl 1.00 1.00 1.00 
SPDBVb 0.00 0.00 0.20
SPDBVg    64    64    64    64    64    64    64    64    64    64
SPDBVg    64    64    64    64    64    64    64    64    64    64
SPDBVg    64    64    64    64    64    64    64    64    64    64
SPDBVg    64    64    64    64    64    64    64    64    64    64
SPDBVg    64    64    64    64    64    64    64    64    64    64
SPDBVg    64    64    64    64    64    64    64    64    64    64
SPDBVg    64    64    64    64    64    64    64    64    64    64
SPDBVg    64    64    64    64    64    64    64    64    64    64
SPDBVg    64    64    64    64    64    64    64    64    64    64
SPDBVg    64    64    64    64    64    64    64    64    64    64
SPDBVg    64    64    64    64    64    64    64    64    64    64
SPDBVg    64    64    64    64    64    64    64    64    64    64
SPDBVg    64    64    64    64    64    64    64    64    64    64
SPDBVg    64    64    64    64    64    64    64    64    64    64
SPDBVg    64    64    64    64    64    64    64    64    64    64
SPDBVg    64    64    64    64    64    64    64    64    64    64
SPDBVg    64    64    64    64    64    64    64    64    64    64
SPDBVg    64    64    64    64    64    64    64    64    64    64
SPDBVg    64    64    64    64    64    64    64    64    64    64
SPDBVg    64    64    64    64    64    64    64    64    64    64
SPDBVg    64    64    64    64    64    64    64    64    64    64
SPDBVg    64    64    64    64    64    64    64    64    64    64
SPDBVg    64    64    64    64    64    64    64    64    64    64
SPDBVg    64    64    64    64    64    64    64    64    64    64
SPDBVg    64    64    64    64    64    64    64    64    64    64
SPDBVg    64    64    64    64    64    64    64    64    64    64
SPDBVg    64    64    64    64    64    64    64    64    64    64
SPDBVg    64    64    64    64    64    64    64    64    64    64
SPDBVg    64    64    64    64    64    64    64    64    64    64
SPDBVg    64    64    64    64    64    64    64    64    64    64
SPDBVg    64    64    64    64    64    64    64    64    64    64
SPDBVg    64    64    64    64    64    64    64    64    64    64
SPDBVg    64    64    64    64    64    64    64    64    64    64
SPDBVg    64    64    64    64    64    64    64    64    64    64
SPDBVg    64    64    64    64    64    64    64    64    64    64
SPDBVg    64    64    64    64    64    64    64    64    64    64
SPDBVg    64    64    64    64    64    64    64    64    64    64
SPDBVg    64    64    64    64    64    64    64    64    64    64
SPDBVg    64    64    64    64    64    64    64    64    64    64
SPDBVg    64    64    64    64    64    64    64    64    64    64
SPDBVg    64    64    64    64    64    64    64    64    64    64
SPDBVg    64    64    64    64    64    64    64    64    64    64
SPDBVg    64    64    64    64    64    64    64    64    64    64
SPDBVg    64    64    64    64    64    64    64    64    64    64
SPDBVg    64    64    64    64    64    64    64    64    64    64
SPDBVg    64    64    64    64    64    64    64    64    64    64
SPDBVg    64    64    64    64    64    64    64    64    64    64
SPDBVg    64    64    64    64    64    64    64    64    64    64
SPDBVg    64    64    64    64    64    64    64    64    64    64
SPDBVg    64    64    64    64    64    64    64    64    64    64
SPDBVg    64    64    64    64    64    64    64    64    64    64
SPDBVg    64    64    64    64    64    64    64    64    64    64
SPDBVg    64
SPDBVi        1 1 1 0 1 0 1 1 0 1 0 1 1 0  0
SPDBVp        0
END
